# Supplementary material for: A path-based measurement for human miRNA functional similarities using miRNA-disease associations
Source: Sci Rep. 2016 Sep 2;6:32533. doi: 10.1038/srep32533 (PMC5009308; doi:10.1038/srep32533)
Supplement: Supplementary Material 1 [file srep32533-s2.txt]

hsa-let-7a-1	Lupus Vulgaris
hsa-let-7a-1	Kaposi Sarcoma
hsa-let-7a-1	Neoplasms
hsa-let-7a-1	Acute Myeloid Leukemia
hsa-let-7a-1	Hodgkin Disease
hsa-let-7a-1	Primary Effusion Lymphoma
hsa-let-7a-1	Mycosis Fungoides
hsa-let-7a-1	Glioblastoma
hsa-let-7a-1	Retinoblastoma
hsa-let-7a-1	Melanoma
hsa-let-7a-1	ACTH-Secreting Pituitary Adenoma
hsa-let-7a-1	Mesothelioma
hsa-let-7a-1	Carcinoma
hsa-let-7a-1	Adenocarcinoma
hsa-let-7a-1	Adrenocortical Carcinoma
hsa-let-7a-1	Hepatocellular Carcinoma
hsa-let-7a-1	Renal Cell Carcinoma
hsa-let-7a-1	Breast Neoplasms
hsa-let-7a-1	Digestive System Neoplasms
hsa-let-7a-1	Gastrointestinal Neoplasms
hsa-let-7a-1	Esophageal Neoplasms
hsa-let-7a-1	Colorectal Neoplasms
hsa-let-7a-1	Colonic Neoplasms
hsa-let-7a-1	Stomach Neoplasms
hsa-let-7a-1	Pancreatic Neoplasms
hsa-let-7a-1	Ovarian Neoplasms
hsa-let-7a-1	Pituitary Neoplasms
hsa-let-7a-1	Head and Neck Neoplasms
hsa-let-7a-1	Salivary Gland Neoplasms
hsa-let-7a-1	Nasopharyngeal Neoplasms
hsa-let-7a-1	Lung Neoplasms
hsa-let-7a-1	Non-Small-Cell Lung Carcinoma
hsa-let-7a-1	Endometrial Neoplasms
hsa-let-7a-1	Prostatic Neoplasms
hsa-let-7a-1	Barrett Esophagus
hsa-let-7a-1	Periodontitis
hsa-let-7a-1	Asthma
hsa-let-7a-1	Spinal Cord Injuries
hsa-let-7a-1	Endometriosis
hsa-let-7a-1	Heart Failure
hsa-let-7a-1	Myelodysplastic Syndromes
hsa-let-7a-1	Cholesteatoma
hsa-let-7a-1	Hypertrophy
hsa-let-7a-1	Inflammation
hsa-let-7a-2	Lupus Vulgaris
hsa-let-7a-2	Kaposi Sarcoma
hsa-let-7a-2	Neoplasms
hsa-let-7a-2	Acute Myeloid Leukemia
hsa-let-7a-2	Hodgkin Disease
hsa-let-7a-2	Primary Effusion Lymphoma
hsa-let-7a-2	Mycosis Fungoides
hsa-let-7a-2	Glioblastoma
hsa-let-7a-2	Retinoblastoma
hsa-let-7a-2	Melanoma
hsa-let-7a-2	ACTH-Secreting Pituitary Adenoma
hsa-let-7a-2	Carcinoma
hsa-let-7a-2	Adenocarcinoma
hsa-let-7a-2	Adrenocortical Carcinoma
hsa-let-7a-2	Hepatocellular Carcinoma
hsa-let-7a-2	Renal Cell Carcinoma
hsa-let-7a-2	Breast Neoplasms
hsa-let-7a-2	Digestive System Neoplasms
hsa-let-7a-2	Esophageal Neoplasms
hsa-let-7a-2	Colorectal Neoplasms
hsa-let-7a-2	Colonic Neoplasms
hsa-let-7a-2	Stomach Neoplasms
hsa-let-7a-2	Pancreatic Neoplasms
hsa-let-7a-2	Ovarian Neoplasms
hsa-let-7a-2	Pituitary Neoplasms
hsa-let-7a-2	Head and Neck Neoplasms
hsa-let-7a-2	Salivary Gland Neoplasms
hsa-let-7a-2	Nasopharyngeal Neoplasms
hsa-let-7a-2	Lung Neoplasms
hsa-let-7a-2	Non-Small-Cell Lung Carcinoma
hsa-let-7a-2	Endometrial Neoplasms
hsa-let-7a-2	Barrett Esophagus
hsa-let-7a-2	Periodontitis
hsa-let-7a-2	Asthma
hsa-let-7a-2	Spinal Cord Injuries
hsa-let-7a-2	Endometriosis
hsa-let-7a-2	Heart Failure
hsa-let-7a-2	Myelodysplastic Syndromes
hsa-let-7a-2	Cholesteatoma
hsa-let-7a-2	Hypertrophy
hsa-let-7a-2	Inflammation
hsa-let-7a-3	Lupus Vulgaris
hsa-let-7a-3	Kaposi Sarcoma
hsa-let-7a-3	Neoplasms
hsa-let-7a-3	Acute Myeloid Leukemia
hsa-let-7a-3	Hodgkin Disease
hsa-let-7a-3	Primary Effusion Lymphoma
hsa-let-7a-3	Mycosis Fungoides
hsa-let-7a-3	Glioblastoma
hsa-let-7a-3	Retinoblastoma
hsa-let-7a-3	Melanoma
hsa-let-7a-3	ACTH-Secreting Pituitary Adenoma
hsa-let-7a-3	Mesothelioma
hsa-let-7a-3	Carcinoma
hsa-let-7a-3	Adenocarcinoma
hsa-let-7a-3	Adrenocortical Carcinoma
hsa-let-7a-3	Hepatocellular Carcinoma
hsa-let-7a-3	Renal Cell Carcinoma
hsa-let-7a-3	Breast Neoplasms
hsa-let-7a-3	Digestive System Neoplasms
hsa-let-7a-3	Esophageal Neoplasms
hsa-let-7a-3	Colorectal Neoplasms
hsa-let-7a-3	Colonic Neoplasms
hsa-let-7a-3	Stomach Neoplasms
hsa-let-7a-3	Pancreatic Neoplasms
hsa-let-7a-3	Ovarian Neoplasms
hsa-let-7a-3	Pituitary Neoplasms
hsa-let-7a-3	Head and Neck Neoplasms
hsa-let-7a-3	Salivary Gland Neoplasms
hsa-let-7a-3	Nasopharyngeal Neoplasms
hsa-let-7a-3	Lung Neoplasms
hsa-let-7a-3	Non-Small-Cell Lung Carcinoma
hsa-let-7a-3	Endometrial Neoplasms
hsa-let-7a-3	Barrett Esophagus
hsa-let-7a-3	Periodontitis
hsa-let-7a-3	Asthma
hsa-let-7a-3	Spinal Cord Injuries
hsa-let-7a-3	Endometriosis
hsa-let-7a-3	Myelodysplastic Syndromes
hsa-let-7a-3	Cholesteatoma
hsa-let-7a-3	Hypertrophy
hsa-let-7a-3	Inflammation
hsa-let-7b	Kaposi Sarcoma
hsa-let-7b	Hepatitis C
hsa-let-7b	Neoplasms
hsa-let-7b	Precursor Cell Lymphoblastic Leukemia-Lymphoma
hsa-let-7b	Acute Myeloid Leukemia
hsa-let-7b	Primary Effusion Lymphoma
hsa-let-7b	Liposarcoma
hsa-let-7b	Ewing Sarcoma
hsa-let-7b	Retinoblastoma
hsa-let-7b	Melanoma
hsa-let-7b	Adrenocortical Carcinoma
hsa-let-7b	Hepatocellular Carcinoma
hsa-let-7b	Renal Cell Carcinoma
hsa-let-7b	Breast Neoplasms
hsa-let-7b	Digestive System Neoplasms
hsa-let-7b	Esophageal Neoplasms
hsa-let-7b	Colorectal Neoplasms
hsa-let-7b	Colonic Neoplasms
hsa-let-7b	Liver Neoplasms
hsa-let-7b	Pancreatic Neoplasms
hsa-let-7b	Ovarian Neoplasms
hsa-let-7b	Pituitary Neoplasms
hsa-let-7b	Head and Neck Neoplasms
hsa-let-7b	Mouth Neoplasms
hsa-let-7b	Nasopharyngeal Neoplasms
hsa-let-7b	Lung Neoplasms
hsa-let-7b	Non-Small-Cell Lung Carcinoma
hsa-let-7b	Endometrial Neoplasms
hsa-let-7b	Prostatic Neoplasms
hsa-let-7b	Asthma
hsa-let-7b	Neurodegenerative Diseases
hsa-let-7b	Cataract
hsa-let-7b	Endometriosis
hsa-let-7b	Pre-Eclampsia
hsa-let-7b	Heart Failure
hsa-let-7b	Myelodysplastic Syndromes
hsa-let-7b	Hypertrophy
hsa-let-7b	Inflammation
hsa-let-7c	Hepatitis B
hsa-let-7c	Kaposi Sarcoma
hsa-let-7c	Human Influenza
hsa-let-7c	Neoplasms
hsa-let-7c	Acute Myeloid Leukemia
hsa-let-7c	Primary Effusion Lymphoma
hsa-let-7c	Leiomyoma
hsa-let-7c	Retinoblastoma
hsa-let-7c	Melanoma
hsa-let-7c	Adrenocortical Carcinoma
hsa-let-7c	Hepatocellular Carcinoma
hsa-let-7c	Renal Cell Carcinoma
hsa-let-7c	Small Cell Carcinoma
hsa-let-7c	Pigmented Nevus
hsa-let-7c	Breast Neoplasms
hsa-let-7c	Digestive System Neoplasms
hsa-let-7c	Esophageal Neoplasms
hsa-let-7c	Colorectal Neoplasms
hsa-let-7c	Colonic Neoplasms
hsa-let-7c	Pancreatic Neoplasms
hsa-let-7c	Ovarian Neoplasms
hsa-let-7c	Pituitary Neoplasms
hsa-let-7c	Head and Neck Neoplasms
hsa-let-7c	Nasopharyngeal Neoplasms
hsa-let-7c	Lung Neoplasms
hsa-let-7c	Endometrial Neoplasms
hsa-let-7c	Prostatic Neoplasms
hsa-let-7c	Atrophic Muscular Disorders
hsa-let-7c	Eosinophilic Esophagitis
hsa-let-7c	Periodontitis
hsa-let-7c	Asthma
hsa-let-7c	Endometriosis
hsa-let-7c	Heart Failure
hsa-let-7c	Myelodysplastic Syndromes
hsa-let-7c	Hypertrophy
hsa-let-7c	Inflammation
hsa-let-7d	Kaposi Sarcoma
hsa-let-7d	Neoplasms
hsa-let-7d	Acute Myeloid Leukemia
hsa-let-7d	Primary Effusion Lymphoma
hsa-let-7d	Mycosis Fungoides
hsa-let-7d	Glioblastoma
hsa-let-7d	Ependymoma
hsa-let-7d	Retinoblastoma
hsa-let-7d	Melanoma
hsa-let-7d	Adrenocortical Carcinoma
hsa-let-7d	Hepatocellular Carcinoma
hsa-let-7d	Renal Cell Carcinoma
hsa-let-7d	Squamous Cell Carcinoma
hsa-let-7d	Breast Neoplasms
hsa-let-7d	Digestive System Neoplasms
hsa-let-7d	Colonic Neoplasms
hsa-let-7d	Pancreatic Neoplasms
hsa-let-7d	Ovarian Neoplasms
hsa-let-7d	Pituitary Neoplasms
hsa-let-7d	Head and Neck Neoplasms
hsa-let-7d	Nasopharyngeal Neoplasms
hsa-let-7d	Lung Neoplasms
hsa-let-7d	Non-Small-Cell Lung Carcinoma
hsa-let-7d	Endometrial Neoplasms
hsa-let-7d	Prostatic Neoplasms
hsa-let-7d	Asthma
hsa-let-7d	Endometriosis
hsa-let-7d	Heart Failure
hsa-let-7d	Myelodysplastic Syndromes
hsa-let-7d	Hypertrophy
hsa-let-7d	Inflammation
hsa-let-7d	Cocaine-Related Disorders
hsa-let-7e	Lupus Vulgaris
hsa-let-7e	Adenoviridae Infections
hsa-let-7e	Kaposi Sarcoma
hsa-let-7e	Neoplasms
hsa-let-7e	Acute Myeloid Leukemia
hsa-let-7e	Primary Effusion Lymphoma
hsa-let-7e	Synovial Sarcoma
hsa-let-7e	Retinoblastoma
hsa-let-7e	Melanoma
hsa-let-7e	Hepatocellular Carcinoma
hsa-let-7e	Renal Cell Carcinoma
hsa-let-7e	Breast Neoplasms
hsa-let-7e	Digestive System Neoplasms
hsa-let-7e	Colorectal Neoplasms
hsa-let-7e	Colonic Neoplasms
hsa-let-7e	Pancreatic Neoplasms
hsa-let-7e	Ovarian Neoplasms
hsa-let-7e	Pituitary Neoplasms
hsa-let-7e	Thyroid Neoplasms
hsa-let-7e	Head and Neck Neoplasms
hsa-let-7e	Nasopharyngeal Neoplasms
hsa-let-7e	Lung Neoplasms
hsa-let-7e	Endometrial Neoplasms
hsa-let-7e	Atrophic Muscular Disorders
hsa-let-7e	Crohn Disease
hsa-let-7e	Asthma
hsa-let-7e	Interstitial Lung Diseases
hsa-let-7e	Endometriosis
hsa-let-7e	Heart Failure
hsa-let-7e	Hypertension
hsa-let-7e	Myelodysplastic Syndromes
hsa-let-7e	Hypertrophy
hsa-let-7e	Inflammation
hsa-let-7f-1	Kaposi Sarcoma
hsa-let-7f-1	Neoplasms
hsa-let-7f-1	Acute Myeloid Leukemia
hsa-let-7f-1	Primary Effusion Lymphoma
hsa-let-7f-1	Mycosis Fungoides
hsa-let-7f-1	Retinoblastoma
hsa-let-7f-1	Melanoma
hsa-let-7f-1	Mesothelioma
hsa-let-7f-1	Hepatocellular Carcinoma
hsa-let-7f-1	Renal Cell Carcinoma
hsa-let-7f-1	Breast Neoplasms
hsa-let-7f-1	Digestive System Neoplasms
hsa-let-7f-1	Colonic Neoplasms
hsa-let-7f-1	Stomach Neoplasms
hsa-let-7f-1	Pancreatic Neoplasms
hsa-let-7f-1	Ovarian Neoplasms
hsa-let-7f-1	Pituitary Neoplasms
hsa-let-7f-1	Head and Neck Neoplasms
hsa-let-7f-1	Nasopharyngeal Neoplasms
hsa-let-7f-1	Lung Neoplasms
hsa-let-7f-1	Endometrial Neoplasms
hsa-let-7f-1	Crohn Disease
hsa-let-7f-1	Asthma
hsa-let-7f-1	Stroke
hsa-let-7f-1	Endometriosis
hsa-let-7f-1	Heart Failure
hsa-let-7f-1	Myelodysplastic Syndromes
hsa-let-7f-1	Hypertrophy
hsa-let-7f-1	Inflammation
hsa-let-7f-2	Kaposi Sarcoma
hsa-let-7f-2	Neoplasms
hsa-let-7f-2	Acute Myeloid Leukemia
hsa-let-7f-2	Primary Effusion Lymphoma
hsa-let-7f-2	Mycosis Fungoides
hsa-let-7f-2	Retinoblastoma
hsa-let-7f-2	Melanoma
hsa-let-7f-2	Mesothelioma
hsa-let-7f-2	Hepatocellular Carcinoma
hsa-let-7f-2	Renal Cell Carcinoma
hsa-let-7f-2	Breast Neoplasms
hsa-let-7f-2	Digestive System Neoplasms
hsa-let-7f-2	Biliary Tract Neoplasms
hsa-let-7f-2	Colonic Neoplasms
hsa-let-7f-2	Stomach Neoplasms
hsa-let-7f-2	Pancreatic Neoplasms
hsa-let-7f-2	Ovarian Neoplasms
hsa-let-7f-2	Pituitary Neoplasms
hsa-let-7f-2	Head and Neck Neoplasms
hsa-let-7f-2	Nasopharyngeal Neoplasms
hsa-let-7f-2	Lung Neoplasms
hsa-let-7f-2	Endometrial Neoplasms
hsa-let-7f-2	Crohn Disease
hsa-let-7f-2	Asthma
hsa-let-7f-2	Stroke
hsa-let-7f-2	Endometriosis
hsa-let-7f-2	Heart Failure
hsa-let-7f-2	Myelodysplastic Syndromes
hsa-let-7f-2	Hypertrophy
hsa-let-7f-2	Inflammation
hsa-let-7g	Kaposi Sarcoma
hsa-let-7g	Neoplasms
hsa-let-7g	Acute Myeloid Leukemia
hsa-let-7g	Primary Effusion Lymphoma
hsa-let-7g	Liposarcoma
hsa-let-7g	Retinoblastoma
hsa-let-7g	Melanoma
hsa-let-7g	Hepatocellular Carcinoma
hsa-let-7g	Renal Cell Carcinoma
hsa-let-7g	Breast Neoplasms
hsa-let-7g	Digestive System Neoplasms
hsa-let-7g	Gastrointestinal Neoplasms
hsa-let-7g	Colonic Neoplasms
hsa-let-7g	Stomach Neoplasms
hsa-let-7g	Pancreatic Neoplasms
hsa-let-7g	Ovarian Neoplasms
hsa-let-7g	Pituitary Neoplasms
hsa-let-7g	Head and Neck Neoplasms
hsa-let-7g	Nasopharyngeal Neoplasms
hsa-let-7g	Lung Neoplasms
hsa-let-7g	Non-Small-Cell Lung Carcinoma
hsa-let-7g	Endometrial Neoplasms
hsa-let-7g	Asthma
hsa-let-7g	Multiple Sclerosis
hsa-let-7g	Endometriosis
hsa-let-7g	Myelodysplastic Syndromes
hsa-let-7g	Hypertrophy
hsa-let-7g	Inflammation
hsa-let-7i	Kaposi Sarcoma
hsa-let-7i	Neoplasms
hsa-let-7i	Acute Myeloid Leukemia
hsa-let-7i	Primary Effusion Lymphoma
hsa-let-7i	Retinoblastoma
hsa-let-7i	Melanoma
hsa-let-7i	Carcinoma
hsa-let-7i	Hepatocellular Carcinoma
hsa-let-7i	Renal Cell Carcinoma
hsa-let-7i	Squamous Cell Carcinoma
hsa-let-7i	Breast Neoplasms
hsa-let-7i	Digestive System Neoplasms
hsa-let-7i	Biliary Tract Neoplasms
hsa-let-7i	Colonic Neoplasms
hsa-let-7i	Liver Neoplasms
hsa-let-7i	Pancreatic Neoplasms
hsa-let-7i	Ovarian Neoplasms
hsa-let-7i	Pituitary Neoplasms
hsa-let-7i	Head and Neck Neoplasms
hsa-let-7i	Nasopharyngeal Neoplasms
hsa-let-7i	Lung Neoplasms
hsa-let-7i	Endometrial Neoplasms
hsa-let-7i	Atrophic Muscular Disorders
hsa-let-7i	Asthma
hsa-let-7i	Brain Injuries
hsa-let-7i	Endometriosis
hsa-let-7i	Dilated Cardiomyopathy
hsa-let-7i	Myelodysplastic Syndromes
hsa-let-7i	Hypertrophy
hsa-let-7i	Inflammation
hsa-mir-100	Precursor Cell Lymphoblastic Leukemia-Lymphoma
hsa-mir-100	Acute Myeloid Leukemia
hsa-mir-100	Adrenocortical Carcinoma
hsa-mir-100	Hepatocellular Carcinoma
hsa-mir-100	Renal Cell Carcinoma
hsa-mir-100	Small Cell Carcinoma
hsa-mir-100	Squamous Cell Carcinoma
hsa-mir-100	Breast Neoplasms
hsa-mir-100	Esophageal Neoplasms
hsa-mir-100	Stomach Neoplasms
hsa-mir-100	Pancreatic Neoplasms
hsa-mir-100	Adrenal Cortex Neoplasms
hsa-mir-100	Ovarian Neoplasms
hsa-mir-100	Thyroid Neoplasms
hsa-mir-100	Head and Neck Neoplasms
hsa-mir-100	Nasopharyngeal Neoplasms
hsa-mir-100	Lung Neoplasms
hsa-mir-100	Non-Small-Cell Lung Carcinoma
hsa-mir-100	Endometrial Neoplasms
hsa-mir-100	Uterine Cervical Neoplasms
hsa-mir-100	Prostatic Neoplasms
hsa-mir-100	Urinary Bladder Neoplasms
hsa-mir-100	Atrophic Muscular Disorders
hsa-mir-100	Muscular Dystrophies
hsa-mir-100	Chronic Obstructive Pulmonary Disease
hsa-mir-100	Endometriosis
hsa-mir-100	Atherosclerosis
hsa-mir-100	Psoriasis
hsa-mir-101-1	Adenoviridae Infections
hsa-mir-101-1	Hepatitis B
hsa-mir-101-1	Neoplasms
hsa-mir-101-1	Lymphoma
hsa-mir-101-1	Anaplastic Large-Cell Lymphoma
hsa-mir-101-1	T-Cell Lymphoma
hsa-mir-101-1	Glioblastoma
hsa-mir-101-1	Pheochromocytoma
hsa-mir-101-1	Hepatocellular Carcinoma
hsa-mir-101-1	Renal Cell Carcinoma
hsa-mir-101-1	Squamous Cell Carcinoma
hsa-mir-101-1	Breast Neoplasms
hsa-mir-101-1	Esophageal Neoplasms
hsa-mir-101-1	Colonic Neoplasms
hsa-mir-101-1	Stomach Neoplasms
hsa-mir-101-1	Pancreatic Neoplasms
hsa-mir-101-1	Ovarian Neoplasms
hsa-mir-101-1	Head and Neck Neoplasms
hsa-mir-101-1	Nasopharyngeal Neoplasms
hsa-mir-101-1	Lung Neoplasms
hsa-mir-101-1	Non-Small-Cell Lung Carcinoma
hsa-mir-101-1	Prostatic Neoplasms
hsa-mir-101-1	Urinary Bladder Neoplasms
hsa-mir-101-1	Alzheimer Disease
hsa-mir-101-1	Endomyocardial Fibrosis
hsa-mir-101-1	Systemic Lupus Erythematosus
hsa-mir-103a-1	Neoplasms
hsa-mir-103a-1	B-Cell Chronic Lymphocytic Leukemia
hsa-mir-103a-1	Mesothelioma
hsa-mir-103a-1	Adenocarcinoma
hsa-mir-103a-1	Hepatocellular Carcinoma
hsa-mir-103a-1	Breast Neoplasms
hsa-mir-103a-1	Colorectal Neoplasms
hsa-mir-103a-1	Stomach Neoplasms
hsa-mir-103a-1	Pancreatic Neoplasms
hsa-mir-103a-1	Lung Neoplasms
hsa-mir-103a-1	Endometrial Neoplasms
hsa-mir-103a-1	Atrophic Muscular Disorders
hsa-mir-103a-1	Myotonic Dystrophy
hsa-mir-103a-1	Alzheimer Disease
hsa-mir-103a-1	Pain
hsa-mir-103a-1	Pre-Eclampsia
hsa-mir-103a-1	Hypertension
hsa-mir-103a-1	Type 2 Diabetes Mellitus
hsa-mir-103a-2	Neoplasms
hsa-mir-103a-2	B-Cell Chronic Lymphocytic Leukemia
hsa-mir-103a-2	Melanoma
hsa-mir-103a-2	Mesothelioma
hsa-mir-103a-2	Adenocarcinoma
hsa-mir-103a-2	Hepatocellular Carcinoma
hsa-mir-103a-2	Breast Neoplasms
hsa-mir-103a-2	Colorectal Neoplasms
hsa-mir-103a-2	Stomach Neoplasms
hsa-mir-103a-2	Pancreatic Neoplasms
hsa-mir-103a-2	Ovarian Neoplasms
hsa-mir-103a-2	Lung Neoplasms
hsa-mir-103a-2	Endometrial Neoplasms
hsa-mir-103a-2	Atrophic Muscular Disorders
hsa-mir-103a-2	Myotonic Dystrophy
hsa-mir-103a-2	Alzheimer Disease
hsa-mir-103a-2	Pain
hsa-mir-103a-2	Pre-Eclampsia
hsa-mir-103a-2	Hypertension
hsa-mir-103a-2	Type 2 Diabetes Mellitus
hsa-mir-106a	Hepatitis B
hsa-mir-106a	Toxoplasmosis
hsa-mir-106a	Neoplasms
hsa-mir-106a	Hodgkin Disease
hsa-mir-106a	Rhabdomyosarcoma
hsa-mir-106a	Glioma
hsa-mir-106a	Astrocytoma
hsa-mir-106a	Glioblastoma
hsa-mir-106a	Medulloblastoma
hsa-mir-106a	Melanoma
hsa-mir-106a	Mesothelioma
hsa-mir-106a	Adenocarcinoma
hsa-mir-106a	Hepatocellular Carcinoma
hsa-mir-106a	Squamous Cell Carcinoma
hsa-mir-106a	Colorectal Neoplasms
hsa-mir-106a	Colonic Neoplasms
hsa-mir-106a	Stomach Neoplasms
hsa-mir-106a	Pancreatic Neoplasms
hsa-mir-106a	Lung Neoplasms
hsa-mir-106a	Non-Small-Cell Lung Carcinoma
hsa-mir-106a	Prostatic Neoplasms
hsa-mir-106a	Inflammatory Bowel Diseases
hsa-mir-106a	Crohn Disease
hsa-mir-106a	Retinal Neovascularization
hsa-mir-106b	Hepatitis B
hsa-mir-106b	Toxoplasmosis
hsa-mir-106b	Neoplasms
hsa-mir-106b	B-Cell Chronic Lymphocytic Leukemia
hsa-mir-106b	Hodgkin Disease
hsa-mir-106b	Ewing Sarcoma
hsa-mir-106b	Leiomyoma
hsa-mir-106b	Glioma
hsa-mir-106b	Neuroblastoma
hsa-mir-106b	Melanoma
hsa-mir-106b	Mesothelioma
hsa-mir-106b	Carcinoma
hsa-mir-106b	Adrenocortical Carcinoma
hsa-mir-106b	Hepatocellular Carcinoma
hsa-mir-106b	Renal Cell Carcinoma
hsa-mir-106b	Basal Cell Carcinoma
hsa-mir-106b	Squamous Cell Carcinoma
hsa-mir-106b	Breast Neoplasms
hsa-mir-106b	Colonic Neoplasms
hsa-mir-106b	Stomach Neoplasms
hsa-mir-106b	Ovarian Neoplasms
hsa-mir-106b	Laryngeal Neoplasms
hsa-mir-106b	Prostatic Neoplasms
hsa-mir-106b	Eosinophilic Esophagitis
hsa-mir-106b	Periodontal Diseases
hsa-mir-106b	Lung Diseases
hsa-mir-106b	Alzheimer Disease
hsa-mir-106b	Heart Failure
hsa-mir-106b	Myocardial Infarction
hsa-mir-106b	Alopecia
hsa-mir-107	B-Cell Chronic Lymphocytic Leukemia
hsa-mir-107	Glioma
hsa-mir-107	Astrocytoma
hsa-mir-107	Melanoma
hsa-mir-107	Hepatocellular Carcinoma
hsa-mir-107	Breast Neoplasms
hsa-mir-107	Gastrointestinal Neoplasms
hsa-mir-107	Colorectal Neoplasms
hsa-mir-107	Colonic Neoplasms
hsa-mir-107	Stomach Neoplasms
hsa-mir-107	Pancreatic Neoplasms
hsa-mir-107	Pituitary Neoplasms
hsa-mir-107	Head and Neck Neoplasms
hsa-mir-107	Lung Neoplasms
hsa-mir-107	Prostatic Neoplasms
hsa-mir-107	Urinary Bladder Neoplasms
hsa-mir-107	Atrophic Muscular Disorders
hsa-mir-107	Myotonic Dystrophy
hsa-mir-107	Crohn Disease
hsa-mir-107	Alzheimer Disease
hsa-mir-107	Chronic Kidney Failure
hsa-mir-107	Heart Failure
hsa-mir-107	Type 2 Diabetes Mellitus
hsa-mir-107	Obesity
hsa-mir-10b	Neoplasms
hsa-mir-10b	Glioma
hsa-mir-10b	Glioblastoma
hsa-mir-10b	Medulloblastoma
hsa-mir-10b	Neuroblastoma
hsa-mir-10b	Retinoblastoma
hsa-mir-10b	Carcinoma
hsa-mir-10b	Adenocarcinoma
hsa-mir-10b	Hepatocellular Carcinoma
hsa-mir-10b	Renal Cell Carcinoma
hsa-mir-10b	Squamous Cell Carcinoma
hsa-mir-10b	Breast Neoplasms
hsa-mir-10b	Colorectal Neoplasms
hsa-mir-10b	Colonic Neoplasms
hsa-mir-10b	Stomach Neoplasms
hsa-mir-10b	Liver Neoplasms
hsa-mir-10b	Pancreatic Neoplasms
hsa-mir-10b	Ovarian Neoplasms
hsa-mir-10b	Thyroid Neoplasms
hsa-mir-10b	Mouth Neoplasms
hsa-mir-10b	Nasopharyngeal Neoplasms
hsa-mir-10b	Lung Neoplasms
hsa-mir-10b	Urinary Bladder Neoplasms
hsa-mir-10b	Endometriosis
hsa-mir-10b	Heart Failure
hsa-mir-10b	Myocardial Infarction
hsa-mir-1-1	Hepatitis B
hsa-mir-1-1	Hepatitis C
hsa-mir-1-1	Osteosarcoma
hsa-mir-1-1	Rhabdomyosarcoma
hsa-mir-1-1	Chordoma
hsa-mir-1-1	Melanoma
hsa-mir-1-1	Adrenocortical Carcinoma
hsa-mir-1-1	Hepatocellular Carcinoma
hsa-mir-1-1	Squamous Cell Carcinoma
hsa-mir-1-1	Breast Neoplasms
hsa-mir-1-1	Gastrointestinal Neoplasms
hsa-mir-1-1	Colorectal Neoplasms
hsa-mir-1-1	Colonic Neoplasms
hsa-mir-1-1	Stomach Neoplasms
hsa-mir-1-1	Ovarian Neoplasms
hsa-mir-1-1	Thyroid Neoplasms
hsa-mir-1-1	Head and Neck Neoplasms
hsa-mir-1-1	Laryngeal Neoplasms
hsa-mir-1-1	Nasopharyngeal Neoplasms
hsa-mir-1-1	Lung Neoplasms
hsa-mir-1-1	Non-Small-Cell Lung Carcinoma
hsa-mir-1-1	Endometrial Neoplasms
hsa-mir-1-1	Prostatic Neoplasms
hsa-mir-1-1	Urinary Bladder Neoplasms
hsa-mir-1-1	Distal Myopathies
hsa-mir-1-1	Duchenne Muscular Dystrophy
hsa-mir-1-1	Myotonic Dystrophy
hsa-mir-1-1	Musculoskeletal Abnormalities
hsa-mir-1-1	Chronic Obstructive Pulmonary Disease
hsa-mir-1-1	Parkinson Disease
hsa-mir-1-1	Stroke
hsa-mir-1-1	Retinal Degeneration
hsa-mir-1-1	Endometriosis
hsa-mir-1-1	Cardiac Arrhythmias
hsa-mir-1-1	Cardiomegaly
hsa-mir-1-1	Hypertrophic Cardiomyopathy
hsa-mir-1-1	Heart Failure
hsa-mir-1-1	Acute Coronary Syndrome
hsa-mir-1-1	Coronary Artery Disease
hsa-mir-1-1	Myocardial Infarction
hsa-mir-1-1	Thoracic Aortic Aneurysm
hsa-mir-1-1	Hypertension
hsa-mir-1-1	Myelodysplastic Syndromes
hsa-mir-1-1	Hypertrophy
hsa-mir-1-2	Hepatitis B
hsa-mir-1-2	Hepatitis C
hsa-mir-1-2	Osteosarcoma
hsa-mir-1-2	Rhabdomyosarcoma
hsa-mir-1-2	Chordoma
hsa-mir-1-2	Adrenocortical Carcinoma
hsa-mir-1-2	Hepatocellular Carcinoma
hsa-mir-1-2	Squamous Cell Carcinoma
hsa-mir-1-2	Breast Neoplasms
hsa-mir-1-2	Colorectal Neoplasms
hsa-mir-1-2	Stomach Neoplasms
hsa-mir-1-2	Thyroid Neoplasms
hsa-mir-1-2	Head and Neck Neoplasms
hsa-mir-1-2	Laryngeal Neoplasms
hsa-mir-1-2	Nasopharyngeal Neoplasms
hsa-mir-1-2	Lung Neoplasms
hsa-mir-1-2	Non-Small-Cell Lung Carcinoma
hsa-mir-1-2	Prostatic Neoplasms
hsa-mir-1-2	Urinary Bladder Neoplasms
hsa-mir-1-2	Distal Myopathies
hsa-mir-1-2	Duchenne Muscular Dystrophy
hsa-mir-1-2	Myotonic Dystrophy
hsa-mir-1-2	Musculoskeletal Abnormalities
hsa-mir-1-2	Chronic Obstructive Pulmonary Disease
hsa-mir-1-2	Parkinson Disease
hsa-mir-1-2	Stroke
hsa-mir-1-2	Retinal Degeneration
hsa-mir-1-2	Endometriosis
hsa-mir-1-2	Congenital Heart Defects
hsa-mir-1-2	Cardiac Arrhythmias
hsa-mir-1-2	Cardiomegaly
hsa-mir-1-2	Hypertrophic Cardiomyopathy
hsa-mir-1-2	Heart Failure
hsa-mir-1-2	Acute Coronary Syndrome
hsa-mir-1-2	Coronary Artery Disease
hsa-mir-1-2	Myocardial Infarction
hsa-mir-1-2	Thoracic Aortic Aneurysm
hsa-mir-1-2	Hypertension
hsa-mir-1-2	Myelodysplastic Syndromes
hsa-mir-1-2	Hypertrophy
hsa-mir-122	Sepsis
hsa-mir-122	Hepatitis B
hsa-mir-122	Chronic Hepatitis B
hsa-mir-122	Hepatitis C
hsa-mir-122	Chronic Hepatitis C
hsa-mir-122	Neoplasms
hsa-mir-122	Lymphoma
hsa-mir-122	Melanoma
hsa-mir-122	Hepatocellular Carcinoma
hsa-mir-122	Renal Cell Carcinoma
hsa-mir-122	Breast Neoplasms
hsa-mir-122	Colorectal Neoplasms
hsa-mir-122	Stomach Neoplasms
hsa-mir-122	Liver Neoplasms
hsa-mir-122	Pancreatic Neoplasms
hsa-mir-122	Thyroid Neoplasms
hsa-mir-122	Prostatic Neoplasms
hsa-mir-122	Liver Diseases
hsa-mir-122	Drug-Induced Liver Injury
hsa-mir-122	Alcoholic Fatty Liver
hsa-mir-122	Liver Failure
hsa-mir-122	Hepatitis
hsa-mir-122	Multiple Sclerosis
hsa-mir-122	Stroke
hsa-mir-122	Male Infertility
hsa-mir-122	Coronary Artery Disease
hsa-mir-122	Hypertension
hsa-mir-122	Lipid Metabolism Disorders
hsa-mir-122	Hyperlipidemias
hsa-mir-124-1	Sepsis
hsa-mir-124-1	Lymphoma
hsa-mir-124-1	Glioma
hsa-mir-124-1	Astrocytoma
hsa-mir-124-1	Glioblastoma
hsa-mir-124-1	Medulloblastoma
hsa-mir-124-1	Neuroblastoma
hsa-mir-124-1	Retinoblastoma
hsa-mir-124-1	Melanoma
hsa-mir-124-1	Hepatocellular Carcinoma
hsa-mir-124-1	Renal Cell Carcinoma
hsa-mir-124-1	Cholangiocarcinoma
hsa-mir-124-1	Squamous Cell Carcinoma
hsa-mir-124-1	Breast Neoplasms
hsa-mir-124-1	Gastrointestinal Neoplasms
hsa-mir-124-1	Colorectal Neoplasms
hsa-mir-124-1	Stomach Neoplasms
hsa-mir-124-1	Pancreatic Neoplasms
hsa-mir-124-1	Lung Neoplasms
hsa-mir-124-1	Non-Small-Cell Lung Carcinoma
hsa-mir-124-1	Endometrial Neoplasms
hsa-mir-124-1	Prostatic Neoplasms
hsa-mir-124-1	Rheumatoid Arthritis
hsa-mir-124-1	Cerebral Infarction
hsa-mir-124-1	Stroke
hsa-mir-124-1	Alzheimer Disease
hsa-mir-124-1	Myelodysplastic Syndromes
hsa-mir-124-1	Cocaine-Related Disorders
hsa-mir-124-2	Sepsis
hsa-mir-124-2	Glioma
hsa-mir-124-2	Astrocytoma
hsa-mir-124-2	Glioblastoma
hsa-mir-124-2	Medulloblastoma
hsa-mir-124-2	Neuroblastoma
hsa-mir-124-2	Retinoblastoma
hsa-mir-124-2	Melanoma
hsa-mir-124-2	Hepatocellular Carcinoma
hsa-mir-124-2	Renal Cell Carcinoma
hsa-mir-124-2	Cholangiocarcinoma
hsa-mir-124-2	Squamous Cell Carcinoma
hsa-mir-124-2	Breast Neoplasms
hsa-mir-124-2	Gastrointestinal Neoplasms
hsa-mir-124-2	Colorectal Neoplasms
hsa-mir-124-2	Stomach Neoplasms
hsa-mir-124-2	Pancreatic Neoplasms
hsa-mir-124-2	Lung Neoplasms
hsa-mir-124-2	Non-Small-Cell Lung Carcinoma
hsa-mir-124-2	Endometrial Neoplasms
hsa-mir-124-2	Prostatic Neoplasms
hsa-mir-124-2	Rheumatoid Arthritis
hsa-mir-124-2	Cerebral Infarction
hsa-mir-124-2	Stroke
hsa-mir-124-2	Alzheimer Disease
hsa-mir-124-2	Myelodysplastic Syndromes
hsa-mir-124-2	Cocaine-Related Disorders
hsa-mir-124-3	Glioma
hsa-mir-124-3	Astrocytoma
hsa-mir-124-3	Glioblastoma
hsa-mir-124-3	Medulloblastoma
hsa-mir-124-3	Neuroblastoma
hsa-mir-124-3	Retinoblastoma
hsa-mir-124-3	Melanoma
hsa-mir-124-3	Hepatocellular Carcinoma
hsa-mir-124-3	Renal Cell Carcinoma
hsa-mir-124-3	Breast Neoplasms
hsa-mir-124-3	Gastrointestinal Neoplasms
hsa-mir-124-3	Colorectal Neoplasms
hsa-mir-124-3	Stomach Neoplasms
hsa-mir-124-3	Pancreatic Neoplasms
hsa-mir-124-3	Lung Neoplasms
hsa-mir-124-3	Non-Small-Cell Lung Carcinoma
hsa-mir-124-3	Endometrial Neoplasms
hsa-mir-124-3	Prostatic Neoplasms
hsa-mir-124-3	Rheumatoid Arthritis
hsa-mir-124-3	Cerebral Infarction
hsa-mir-124-3	Stroke
hsa-mir-124-3	Alzheimer Disease
hsa-mir-124-3	Myelodysplastic Syndromes
hsa-mir-124-3	Cocaine-Related Disorders
hsa-mir-125a	Hepatitis B
hsa-mir-125a	Neoplasms
hsa-mir-125a	Leukemia
hsa-mir-125a	Lymphoma
hsa-mir-125a	Hepatoblastoma
hsa-mir-125a	Synovial Sarcoma
hsa-mir-125a	Medulloblastoma
hsa-mir-125a	Retinoblastoma
hsa-mir-125a	Melanoma
hsa-mir-125a	Hepatocellular Carcinoma
hsa-mir-125a	Basal Cell Carcinoma
hsa-mir-125a	Squamous Cell Carcinoma
hsa-mir-125a	Breast Neoplasms
hsa-mir-125a	Colonic Neoplasms
hsa-mir-125a	Rectal Neoplasms
hsa-mir-125a	Stomach Neoplasms
hsa-mir-125a	Ovarian Neoplasms
hsa-mir-125a	Head and Neck Neoplasms
hsa-mir-125a	Lung Neoplasms
hsa-mir-125a	Non-Small-Cell Lung Carcinoma
hsa-mir-125a	Atrophic Muscular Disorders
hsa-mir-125a	Retinal Degeneration
hsa-mir-125a	Endometriosis
hsa-mir-125a	Habitual Abortion
hsa-mir-125a	Heart Failure
hsa-mir-125a	Myelodysplastic Syndromes
hsa-mir-125a	Atrophy
hsa-mir-125b-1	Adenoviridae Infections
hsa-mir-125b-1	HIV Infections
hsa-mir-125b-1	Neoplasms
hsa-mir-125b-1	Leukemia
hsa-mir-125b-1	B-Cell Leukemia
hsa-mir-125b-1	B-Cell Chronic Lymphocytic Leukemia
hsa-mir-125b-1	Acute Biphenotypic Leukemia
hsa-mir-125b-1	Precursor Cell Lymphoblastic Leukemia-Lymphoma
hsa-mir-125b-1	Precursor B-Cell Lymphoblastic Leukemia-Lymphoma
hsa-mir-125b-1	Myeloid Leukemia
hsa-mir-125b-1	Acute Myeloid Leukemia
hsa-mir-125b-1	Acute Promyelocytic Leukemia
hsa-mir-125b-1	T-Cell Lymphoma
hsa-mir-125b-1	Osteosarcoma
hsa-mir-125b-1	Glioma
hsa-mir-125b-1	Glioblastoma
hsa-mir-125b-1	Medulloblastoma
hsa-mir-125b-1	Melanoma
hsa-mir-125b-1	Prolactinoma
hsa-mir-125b-1	Carcinoma
hsa-mir-125b-1	Adrenocortical Carcinoma
hsa-mir-125b-1	Hepatocellular Carcinoma
hsa-mir-125b-1	Small Cell Carcinoma
hsa-mir-125b-1	Squamous Cell Carcinoma
hsa-mir-125b-1	Multiple Myeloma
hsa-mir-125b-1	Pigmented Nevus
hsa-mir-125b-1	Breast Neoplasms
hsa-mir-125b-1	Colorectal Neoplasms
hsa-mir-125b-1	Colonic Neoplasms
hsa-mir-125b-1	Rectal Neoplasms
hsa-mir-125b-1	Stomach Neoplasms
hsa-mir-125b-1	Pancreatic Neoplasms
hsa-mir-125b-1	Ovarian Neoplasms
hsa-mir-125b-1	Thyroid Neoplasms
hsa-mir-125b-1	Head and Neck Neoplasms
hsa-mir-125b-1	Mouth Neoplasms
hsa-mir-125b-1	Laryngeal Neoplasms
hsa-mir-125b-1	Hematologic Neoplasms
hsa-mir-125b-1	Lung Neoplasms
hsa-mir-125b-1	Non-Small-Cell Lung Carcinoma
hsa-mir-125b-1	Endometrial Neoplasms
hsa-mir-125b-1	Uterine Cervical Neoplasms
hsa-mir-125b-1	Prostatic Neoplasms
hsa-mir-125b-1	Urinary Bladder Neoplasms
hsa-mir-125b-1	Myotonic Dystrophy
hsa-mir-125b-1	Oral Lichen Planus
hsa-mir-125b-1	Interstitial Lung Diseases
hsa-mir-125b-1	Nasal Polyps
hsa-mir-125b-1	Huntington Disease
hsa-mir-125b-1	Alzheimer Disease
hsa-mir-125b-1	Endometriosis
hsa-mir-125b-1	Hypertrophic Cardiomyopathy
hsa-mir-125b-1	Myocardial Ischemia
hsa-mir-125b-1	Myelodysplastic Syndromes
hsa-mir-125b-1	Atopic Dermatitis
hsa-mir-125b-1	Benign Familial Pemphigus
hsa-mir-125b-1	Systemic Lupus Erythematosus
hsa-mir-125b-1	Alopecia
hsa-mir-125b-1	Psoriasis
hsa-mir-125b-2	Adenoviridae Infections
hsa-mir-125b-2	HIV Infections
hsa-mir-125b-2	Neoplasms
hsa-mir-125b-2	Leukemia
hsa-mir-125b-2	B-Cell Leukemia
hsa-mir-125b-2	B-Cell Chronic Lymphocytic Leukemia
hsa-mir-125b-2	Precursor Cell Lymphoblastic Leukemia-Lymphoma
hsa-mir-125b-2	Myeloid Leukemia
hsa-mir-125b-2	T-Cell Lymphoma
hsa-mir-125b-2	Osteosarcoma
hsa-mir-125b-2	Glioblastoma
hsa-mir-125b-2	Medulloblastoma
hsa-mir-125b-2	Melanoma
hsa-mir-125b-2	Prolactinoma
hsa-mir-125b-2	Carcinoma
hsa-mir-125b-2	Adrenocortical Carcinoma
hsa-mir-125b-2	Hepatocellular Carcinoma
hsa-mir-125b-2	Small Cell Carcinoma
hsa-mir-125b-2	Squamous Cell Carcinoma
hsa-mir-125b-2	Multiple Myeloma
hsa-mir-125b-2	Pigmented Nevus
hsa-mir-125b-2	Breast Neoplasms
hsa-mir-125b-2	Colorectal Neoplasms
hsa-mir-125b-2	Colonic Neoplasms
hsa-mir-125b-2	Rectal Neoplasms
hsa-mir-125b-2	Stomach Neoplasms
hsa-mir-125b-2	Pancreatic Neoplasms
hsa-mir-125b-2	Ovarian Neoplasms
hsa-mir-125b-2	Thyroid Neoplasms
hsa-mir-125b-2	Head and Neck Neoplasms
hsa-mir-125b-2	Mouth Neoplasms
hsa-mir-125b-2	Laryngeal Neoplasms
hsa-mir-125b-2	Hematologic Neoplasms
hsa-mir-125b-2	Non-Small-Cell Lung Carcinoma
hsa-mir-125b-2	Endometrial Neoplasms
hsa-mir-125b-2	Uterine Cervical Neoplasms
hsa-mir-125b-2	Prostatic Neoplasms
hsa-mir-125b-2	Urinary Bladder Neoplasms
hsa-mir-125b-2	Myotonic Dystrophy
hsa-mir-125b-2	Oral Lichen Planus
hsa-mir-125b-2	Interstitial Lung Diseases
hsa-mir-125b-2	Nasal Polyps
hsa-mir-125b-2	Huntington Disease
hsa-mir-125b-2	Alzheimer Disease
hsa-mir-125b-2	Endometriosis
hsa-mir-125b-2	Hypertrophic Cardiomyopathy
hsa-mir-125b-2	Myocardial Ischemia
hsa-mir-125b-2	Atopic Dermatitis
hsa-mir-125b-2	Systemic Lupus Erythematosus
hsa-mir-125b-2	Alopecia
hsa-mir-125b-2	Psoriasis
hsa-mir-126	Neoplasms
hsa-mir-126	Precursor Cell Lymphoblastic Leukemia-Lymphoma
hsa-mir-126	Precursor B-Cell Lymphoblastic Leukemia-Lymphoma
hsa-mir-126	Acute Myeloid Leukemia
hsa-mir-126	Lymphoma
hsa-mir-126	Medulloblastoma
hsa-mir-126	Melanoma
hsa-mir-126	Mesothelioma
hsa-mir-126	Adenocarcinoma
hsa-mir-126	Adrenocortical Carcinoma
hsa-mir-126	Hepatocellular Carcinoma
hsa-mir-126	Renal Cell Carcinoma
hsa-mir-126	Cholangiocarcinoma
hsa-mir-126	Squamous Cell Carcinoma
hsa-mir-126	Breast Neoplasms
hsa-mir-126	Gastrointestinal Neoplasms
hsa-mir-126	Esophageal Neoplasms
hsa-mir-126	Colorectal Neoplasms
hsa-mir-126	Colonic Neoplasms
hsa-mir-126	Stomach Neoplasms
hsa-mir-126	Pancreatic Neoplasms
hsa-mir-126	Ovarian Neoplasms
hsa-mir-126	Thyroid Neoplasms
hsa-mir-126	Mouth Neoplasms
hsa-mir-126	Lung Neoplasms
hsa-mir-126	Non-Small-Cell Lung Carcinoma
hsa-mir-126	Uterine Cervical Neoplasms
hsa-mir-126	Prostatic Neoplasms
hsa-mir-126	Urinary Bladder Neoplasms
hsa-mir-126	Atrophic Muscular Disorders
hsa-mir-126	Ulcerative Colitis
hsa-mir-126	Crohn Disease
hsa-mir-126	Chronic Hepatitis
hsa-mir-126	Asthma
hsa-mir-126	Parkinson Disease
hsa-mir-126	Kidney Diseases
hsa-mir-126	Endometriosis
hsa-mir-126	Dilated Cardiomyopathy
hsa-mir-126	Heart Failure
hsa-mir-126	Coronary Artery Disease
hsa-mir-126	Myocardial Infarction
hsa-mir-126	Vascular Diseases
hsa-mir-126	Atherosclerosis
hsa-mir-126	Myeloproliferative Disorders
hsa-mir-126	Systemic Lupus Erythematosus
hsa-mir-126	Diabetes Mellitus
hsa-mir-126	Type 2 Diabetes Mellitus
hsa-mir-126	Inflammation
hsa-mir-126	Ischemia
hsa-mir-127	Burkitt Lymphoma
hsa-mir-127	Neoplasms
hsa-mir-127	Acute Myeloid Leukemia
hsa-mir-127	Osteosarcoma
hsa-mir-127	Medulloblastoma
hsa-mir-127	Hepatocellular Carcinoma
hsa-mir-127	Renal Cell Carcinoma
hsa-mir-127	Breast Neoplasms
hsa-mir-127	Colorectal Neoplasms
hsa-mir-127	Colonic Neoplasms
hsa-mir-127	Stomach Neoplasms
hsa-mir-127	Ovarian Neoplasms
hsa-mir-127	Thyroid Neoplasms
hsa-mir-127	Mouth Neoplasms
hsa-mir-127	Lung Neoplasms
hsa-mir-127	Prostatic Neoplasms
hsa-mir-127	Urinary Bladder Neoplasms
hsa-mir-127	Muscular Dystrophies
hsa-mir-127	Atherosclerosis
hsa-mir-127	Inflammation
hsa-mir-128-2	Precursor Cell Lymphoblastic Leukemia-Lymphoma
hsa-mir-128-2	Hodgkin Disease
hsa-mir-128-2	Glioma
hsa-mir-128-2	Glioblastoma
hsa-mir-128-2	Neuroblastoma
hsa-mir-128-2	Breast Neoplasms
hsa-mir-128-2	Colonic Neoplasms
hsa-mir-128-2	Stomach Neoplasms
hsa-mir-128-2	Pancreatic Neoplasms
hsa-mir-128-2	Ovarian Neoplasms
hsa-mir-128-2	Lung Neoplasms
hsa-mir-128-2	Interstitial Lung Diseases
hsa-mir-128-2	Multiple Sclerosis
hsa-mir-128-2	Alzheimer Disease
hsa-mir-128-2	Pre-Eclampsia
hsa-mir-129-2	Diffuse Large B-Cell Lymphoma
hsa-mir-129-2	Hepatocellular Carcinoma
hsa-mir-129-2	Renal Cell Carcinoma
hsa-mir-129-2	Squamous Cell Carcinoma
hsa-mir-129-2	Squamous Cell Neoplasms
hsa-mir-129-2	Breast Neoplasms
hsa-mir-129-2	Esophageal Neoplasms
hsa-mir-129-2	Colorectal Neoplasms
hsa-mir-129-2	Stomach Neoplasms
hsa-mir-129-2	Thyroid Neoplasms
hsa-mir-129-2	Brain Neoplasms
hsa-mir-129-2	Heart Failure
hsa-mir-129-2	Systemic Scleroderma
hsa-mir-130a	B-Cell Chronic Lymphocytic Leukemia
hsa-mir-130a	Myeloid Leukemia
hsa-mir-130a	Glioblastoma
hsa-mir-130a	Prolactinoma
hsa-mir-130a	Adrenocortical Carcinoma
hsa-mir-130a	Hepatocellular Carcinoma
hsa-mir-130a	Squamous Cell Carcinoma
hsa-mir-130a	Esophageal Neoplasms
hsa-mir-130a	Colorectal Neoplasms
hsa-mir-130a	Stomach Neoplasms
hsa-mir-130a	Adrenocortical Adenoma
hsa-mir-130a	Ovarian Neoplasms
hsa-mir-130a	Thyroid Neoplasms
hsa-mir-130a	Head and Neck Neoplasms
hsa-mir-130a	Non-Small-Cell Lung Carcinoma
hsa-mir-130a	Prostatic Neoplasms
hsa-mir-130a	Atrophic Muscular Disorders
hsa-mir-130a	Periodontitis
hsa-mir-130a	Heart Failure
hsa-mir-130a	Coronary Artery Disease
hsa-mir-130b	Lupus Vulgaris
hsa-mir-130b	Pulmonary Tuberculosis
hsa-mir-130b	Myeloid Leukemia
hsa-mir-130b	Hepatocellular Carcinoma
hsa-mir-130b	Renal Cell Carcinoma
hsa-mir-130b	Multiple Myeloma
hsa-mir-130b	Esophageal Neoplasms
hsa-mir-130b	Stomach Neoplasms
hsa-mir-130b	Head and Neck Neoplasms
hsa-mir-130b	Endometrial Neoplasms
hsa-mir-130b	Prostatic Neoplasms
hsa-mir-130b	Pre-Eclampsia
hsa-mir-130b	Heart Failure
hsa-mir-132	Hepatitis B
hsa-mir-132	Neoplasms
hsa-mir-132	Adrenocortical Carcinoma
hsa-mir-132	Breast Neoplasms
hsa-mir-132	Colonic Neoplasms
hsa-mir-132	Stomach Neoplasms
hsa-mir-132	Pancreatic Neoplasms
hsa-mir-132	Lung Neoplasms
hsa-mir-132	Prostatic Neoplasms
hsa-mir-132	Rheumatoid Arthritis
hsa-mir-132	Atrophic Muscular Disorders
hsa-mir-132	Eosinophilic Esophagitis
hsa-mir-132	Progressive Supranuclear Palsy
hsa-mir-132	Dementia
hsa-mir-132	Heart Failure
hsa-mir-132	Myocardial Infarction
hsa-mir-132	Obesity
hsa-mir-132	Inflammation
hsa-mir-133a-1	Osteosarcoma
hsa-mir-133a-1	Rhabdomyosarcoma
hsa-mir-133a-1	Astrocytoma
hsa-mir-133a-1	Adrenocortical Carcinoma
hsa-mir-133a-1	Squamous Cell Carcinoma
hsa-mir-133a-1	Breast Neoplasms
hsa-mir-133a-1	Esophageal Neoplasms
hsa-mir-133a-1	Colorectal Neoplasms
hsa-mir-133a-1	Ovarian Neoplasms
hsa-mir-133a-1	Head and Neck Neoplasms
hsa-mir-133a-1	Laryngeal Neoplasms
hsa-mir-133a-1	Lung Neoplasms
hsa-mir-133a-1	Prostatic Neoplasms
hsa-mir-133a-1	Urinary Bladder Neoplasms
hsa-mir-133a-1	Osteoporosis
hsa-mir-133a-1	Distal Myopathies
hsa-mir-133a-1	Duchenne Muscular Dystrophy
hsa-mir-133a-1	Musculoskeletal Abnormalities
hsa-mir-133a-1	Liver Cirrhosis
hsa-mir-133a-1	Chronic Obstructive Pulmonary Disease
hsa-mir-133a-1	Stroke
hsa-mir-133a-1	Congenital Heart Defects
hsa-mir-133a-1	Cardiac Arrhythmias
hsa-mir-133a-1	Atrial Fibrillation
hsa-mir-133a-1	Long QT Syndrome
hsa-mir-133a-1	Cardiomegaly
hsa-mir-133a-1	Left Ventricular Hypertrophy
hsa-mir-133a-1	Hypertrophic Cardiomyopathy
hsa-mir-133a-1	Heart Failure
hsa-mir-133a-1	Acute Coronary Syndrome
hsa-mir-133a-1	Myocardial Infarction
hsa-mir-133a-1	Thoracic Aortic Aneurysm
hsa-mir-133a-1	Atherosclerosis
hsa-mir-133a-1	Hypertension
hsa-mir-133a-1	Hypertrophy
hsa-mir-133a-2	Osteosarcoma
hsa-mir-133a-2	Astrocytoma
hsa-mir-133a-2	Melanoma
hsa-mir-133a-2	Adenocarcinoma
hsa-mir-133a-2	Adrenocortical Carcinoma
hsa-mir-133a-2	Squamous Cell Carcinoma
hsa-mir-133a-2	Breast Neoplasms
hsa-mir-133a-2	Esophageal Neoplasms
hsa-mir-133a-2	Colorectal Neoplasms
hsa-mir-133a-2	Ovarian Neoplasms
hsa-mir-133a-2	Head and Neck Neoplasms
hsa-mir-133a-2	Laryngeal Neoplasms
hsa-mir-133a-2	Prostatic Neoplasms
hsa-mir-133a-2	Urinary Bladder Neoplasms
hsa-mir-133a-2	Osteoporosis
hsa-mir-133a-2	Distal Myopathies
hsa-mir-133a-2	Duchenne Muscular Dystrophy
hsa-mir-133a-2	Musculoskeletal Abnormalities
hsa-mir-133a-2	Liver Cirrhosis
hsa-mir-133a-2	Chronic Obstructive Pulmonary Disease
hsa-mir-133a-2	Stroke
hsa-mir-133a-2	Congenital Heart Defects
hsa-mir-133a-2	Cardiac Arrhythmias
hsa-mir-133a-2	Atrial Fibrillation
hsa-mir-133a-2	Long QT Syndrome
hsa-mir-133a-2	Cardiomegaly
hsa-mir-133a-2	Left Ventricular Hypertrophy
hsa-mir-133a-2	Hypertrophic Cardiomyopathy
hsa-mir-133a-2	Heart Failure
hsa-mir-133a-2	Acute Coronary Syndrome
hsa-mir-133a-2	Myocardial Infarction
hsa-mir-133a-2	Thoracic Aortic Aneurysm
hsa-mir-133a-2	Atherosclerosis
hsa-mir-133a-2	Hypertension
hsa-mir-133a-2	Hypertrophy
hsa-mir-133b	Lymphoma
hsa-mir-133b	Osteosarcoma
hsa-mir-133b	Hepatocellular Carcinoma
hsa-mir-133b	Squamous Cell Carcinoma
hsa-mir-133b	Breast Neoplasms
hsa-mir-133b	Gastrointestinal Neoplasms
hsa-mir-133b	Colorectal Neoplasms
hsa-mir-133b	Colonic Neoplasms
hsa-mir-133b	Stomach Neoplasms
hsa-mir-133b	Liver Neoplasms
hsa-mir-133b	Pancreatic Neoplasms
hsa-mir-133b	Ovarian Neoplasms
hsa-mir-133b	Testicular Neoplasms
hsa-mir-133b	Thyroid Neoplasms
hsa-mir-133b	Lung Neoplasms
hsa-mir-133b	Non-Small-Cell Lung Carcinoma
hsa-mir-133b	Uterine Cervical Neoplasms
hsa-mir-133b	Prostatic Neoplasms
hsa-mir-133b	Urinary Bladder Neoplasms
hsa-mir-133b	Duchenne Muscular Dystrophy
hsa-mir-133b	Chronic Obstructive Pulmonary Disease
hsa-mir-133b	Parkinson Disease
hsa-mir-133b	Retinal Degeneration
hsa-mir-133b	Pre-Eclampsia
hsa-mir-133b	Atrial Fibrillation
hsa-mir-133b	Left Ventricular Hypertrophy
hsa-mir-133b	Heart Failure
hsa-mir-133b	Acute Coronary Syndrome
hsa-mir-133b	Myocardial Infarction
hsa-mir-133b	Atherosclerosis
hsa-mir-133b	Hypertension
hsa-mir-133b	Hypertrophy
hsa-mir-134	Lupus Vulgaris
hsa-mir-134	Glioblastoma
hsa-mir-134	Hepatocellular Carcinoma
hsa-mir-134	Renal Cell Carcinoma
hsa-mir-134	Lung Neoplasms
hsa-mir-134	Non-Small-Cell Lung Carcinoma
hsa-mir-134	Pulmonary Embolism
hsa-mir-134	Central Nervous System Diseases
hsa-mir-134	Fragile X Syndrome
hsa-mir-134	Coronary Artery Disease
hsa-mir-135a-1	Neoplasms
hsa-mir-135a-1	Lymphoma
hsa-mir-135a-1	Glioma
hsa-mir-135a-1	Ependymoma
hsa-mir-135a-1	Medulloblastoma
hsa-mir-135a-1	Adenocarcinoma
hsa-mir-135a-1	Adrenocortical Carcinoma
hsa-mir-135a-1	Hepatocellular Carcinoma
hsa-mir-135a-1	Renal Cell Carcinoma
hsa-mir-135a-1	Breast Neoplasms
hsa-mir-135a-1	Colorectal Neoplasms
hsa-mir-135a-1	Stomach Neoplasms
hsa-mir-135a-1	Lung Neoplasms
hsa-mir-135a-1	Non-Small-Cell Lung Carcinoma
hsa-mir-135a-1	Endometriosis
hsa-mir-135a-1	Heart Failure
hsa-mir-135a-2	Neoplasms
hsa-mir-135a-2	Lymphoma
hsa-mir-135a-2	Glioma
hsa-mir-135a-2	Ependymoma
hsa-mir-135a-2	Medulloblastoma
hsa-mir-135a-2	Adenocarcinoma
hsa-mir-135a-2	Adrenocortical Carcinoma
hsa-mir-135a-2	Hepatocellular Carcinoma
hsa-mir-135a-2	Renal Cell Carcinoma
hsa-mir-135a-2	Breast Neoplasms
hsa-mir-135a-2	Colorectal Neoplasms
hsa-mir-135a-2	Stomach Neoplasms
hsa-mir-135a-2	Lung Neoplasms
hsa-mir-135a-2	Non-Small-Cell Lung Carcinoma
hsa-mir-135a-2	Endometriosis
hsa-mir-135a-2	Heart Failure
hsa-mir-136	Lung Neoplasms
hsa-mir-136	Muscular Dystrophies
hsa-mir-136	Heart Failure
hsa-mir-140	Foot and Mouth Disease Hand
hsa-mir-140	Osteosarcoma
hsa-mir-140	Hepatocellular Carcinoma
hsa-mir-140	Basal Cell Carcinoma
hsa-mir-140	Squamous Cell Carcinoma
hsa-mir-140	Breast Neoplasms
hsa-mir-140	Colorectal Neoplasms
hsa-mir-140	Colonic Neoplasms
hsa-mir-140	Stomach Neoplasms
hsa-mir-140	Ovarian Neoplasms
hsa-mir-140	Mouth Neoplasms
hsa-mir-140	Salivary Gland Neoplasms
hsa-mir-140	Lung Neoplasms
hsa-mir-140	Arthritis
hsa-mir-140	Osteoarthritis
hsa-mir-140	Atrophic Muscular Disorders
hsa-mir-141	Hepatitis B
hsa-mir-141	Neoplasms
hsa-mir-141	Melanoma
hsa-mir-141	Choriocarcinoma
hsa-mir-141	ACTH-Secreting Pituitary Adenoma
hsa-mir-141	Hepatocellular Carcinoma
hsa-mir-141	Renal Cell Carcinoma
hsa-mir-141	Cholangiocarcinoma
hsa-mir-141	Ehrlich Tumor Carcinoma
hsa-mir-141	Breast Neoplasms
hsa-mir-141	Esophageal Neoplasms
hsa-mir-141	Colorectal Neoplasms
hsa-mir-141	Colonic Neoplasms
hsa-mir-141	Stomach Neoplasms
hsa-mir-141	Ovarian Neoplasms
hsa-mir-141	Thyroid Neoplasms
hsa-mir-141	Head and Neck Neoplasms
hsa-mir-141	Mouth Neoplasms
hsa-mir-141	Endometrial Neoplasms
hsa-mir-141	Prostatic Neoplasms
hsa-mir-141	Kidney Neoplasms
hsa-mir-141	Urinary Bladder Neoplasms
hsa-mir-141	Barrett Esophagus
hsa-mir-141	Azoospermia
hsa-mir-141	Nephrosclerosis
hsa-mir-141	Endometriosis
hsa-mir-141	Aortic Valve Stenosis
hsa-mir-141	Systemic Lupus Erythematosus
hsa-mir-142	Lupus Vulgaris
hsa-mir-142	Hepatitis C
hsa-mir-142	B-Cell Leukemia
hsa-mir-142	Adult T-Cell Leukemia-Lymphoma
hsa-mir-142	Precursor B-Cell Lymphoblastic Leukemia-Lymphoma
hsa-mir-142	Acute Myeloid Leukemia
hsa-mir-142	Osteosarcoma
hsa-mir-142	Glioblastoma
hsa-mir-142	Retinoblastoma
hsa-mir-142	Melanoma
hsa-mir-142	Carcinoma
hsa-mir-142	Hepatocellular Carcinoma
hsa-mir-142	Renal Cell Carcinoma
hsa-mir-142	Squamous Cell Carcinoma
hsa-mir-142	Gastrointestinal Neoplasms
hsa-mir-142	Colorectal Neoplasms
hsa-mir-142	Colonic Neoplasms
hsa-mir-142	Stomach Neoplasms
hsa-mir-142	Pancreatic Neoplasms
hsa-mir-142	Head and Neck Neoplasms
hsa-mir-142	Lung Neoplasms
hsa-mir-142	Endometrial Neoplasms
hsa-mir-142	Urinary Bladder Neoplasms
hsa-mir-142	Eosinophilic Esophagitis
hsa-mir-142	Stomach Diseases
hsa-mir-142	Interstitial Lung Diseases
hsa-mir-142	Retinal Degeneration
hsa-mir-142	Chronic Kidney Failure
hsa-mir-142	Endometriosis
hsa-mir-142	Atrial Fibrillation
hsa-mir-142	Heart Failure
hsa-mir-142	Systemic Lupus Erythematosus
hsa-mir-142	Systemic Scleroderma
hsa-mir-142	Psoriasis
hsa-mir-142	Hypertrophy
hsa-mir-143	Foot and Mouth Disease Hand
hsa-mir-143	Neoplasms
hsa-mir-143	Leukemia
hsa-mir-143	Precursor Cell Lymphoblastic Leukemia-Lymphoma
hsa-mir-143	Acute Myeloid Leukemia
hsa-mir-143	B-Cell Lymphoma
hsa-mir-143	Liposarcoma
hsa-mir-143	Osteosarcoma
hsa-mir-143	Glioma
hsa-mir-143	Glioblastoma
hsa-mir-143	Medulloblastoma
hsa-mir-143	Melanoma
hsa-mir-143	ACTH-Secreting Pituitary Adenoma
hsa-mir-143	Mesothelioma
hsa-mir-143	Adenocarcinoma
hsa-mir-143	Adrenocortical Carcinoma
hsa-mir-143	Renal Cell Carcinoma
hsa-mir-143	Small Cell Carcinoma
hsa-mir-143	Squamous Cell Carcinoma
hsa-mir-143	Breast Neoplasms
hsa-mir-143	Esophageal Neoplasms
hsa-mir-143	Colorectal Neoplasms
hsa-mir-143	Colonic Neoplasms
hsa-mir-143	Rectal Neoplasms
hsa-mir-143	Stomach Neoplasms
hsa-mir-143	Pancreatic Neoplasms
hsa-mir-143	Head and Neck Neoplasms
hsa-mir-143	Lung Neoplasms
hsa-mir-143	Non-Small-Cell Lung Carcinoma
hsa-mir-143	Uterine Cervical Neoplasms
hsa-mir-143	Prostatic Neoplasms
hsa-mir-143	Urinary Bladder Neoplasms
hsa-mir-143	Atrophic Muscular Disorders
hsa-mir-143	Barrett Esophagus
hsa-mir-143	Ulcerative Colitis
hsa-mir-143	Chronic Hepatitis
hsa-mir-143	Perennial Allergic Rhinitis
hsa-mir-143	Endometriosis
hsa-mir-143	Atherosclerosis
hsa-mir-143	Myelodysplastic Syndromes
hsa-mir-143	Type 2 Diabetes Mellitus
hsa-mir-143	Obesity
hsa-mir-143	Wounds and Injuries
hsa-mir-144	Pulmonary Tuberculosis
hsa-mir-144	BCR-ABL Positive Chronic Myelogenous Leukemia
hsa-mir-144	Medulloblastoma
hsa-mir-144	Hepatocellular Carcinoma
hsa-mir-144	Renal Cell Carcinoma
hsa-mir-144	Colorectal Neoplasms
hsa-mir-144	Thyroid Neoplasms
hsa-mir-144	Salivary Gland Neoplasms
hsa-mir-144	Laryngeal Neoplasms
hsa-mir-144	Nasopharyngeal Neoplasms
hsa-mir-144	Eosinophilic Esophagitis
hsa-mir-144	Alzheimer Disease
hsa-mir-144	Type 2 Diabetes Mellitus
hsa-mir-145	Neoplasms
hsa-mir-145	Acute Myeloid Leukemia
hsa-mir-145	B-Cell Lymphoma
hsa-mir-145	Hepatoblastoma
hsa-mir-145	Osteosarcoma
hsa-mir-145	Ewing Sarcoma
hsa-mir-145	Glioma
hsa-mir-145	Glioblastoma
hsa-mir-145	Medulloblastoma
hsa-mir-145	Neuroblastoma
hsa-mir-145	Melanoma
hsa-mir-145	Choriocarcinoma
hsa-mir-145	ACTH-Secreting Pituitary Adenoma
hsa-mir-145	Carcinoma
hsa-mir-145	Adenocarcinoma
hsa-mir-145	Adrenocortical Carcinoma
hsa-mir-145	Hepatocellular Carcinoma
hsa-mir-145	Renal Cell Carcinoma
hsa-mir-145	Basal Cell Carcinoma
hsa-mir-145	Small Cell Carcinoma
hsa-mir-145	Squamous Cell Carcinoma
hsa-mir-145	Meningioma
hsa-mir-145	Breast Neoplasms
hsa-mir-145	Biliary Tract Neoplasms
hsa-mir-145	Esophageal Neoplasms
hsa-mir-145	Colorectal Neoplasms
hsa-mir-145	Colonic Neoplasms
hsa-mir-145	Rectal Neoplasms
hsa-mir-145	Stomach Neoplasms
hsa-mir-145	Pancreatic Neoplasms
hsa-mir-145	Ovarian Neoplasms
hsa-mir-145	Head and Neck Neoplasms
hsa-mir-145	Laryngeal Neoplasms
hsa-mir-145	Lung Neoplasms
hsa-mir-145	Non-Small-Cell Lung Carcinoma
hsa-mir-145	Uterine Cervical Neoplasms
hsa-mir-145	Prostatic Neoplasms
hsa-mir-145	Urinary Bladder Neoplasms
hsa-mir-145	Atrophic Muscular Disorders
hsa-mir-145	Barrett Esophagus
hsa-mir-145	Eosinophilic Esophagitis
hsa-mir-145	Ulcerative Colitis
hsa-mir-145	Chronic Hepatitis
hsa-mir-145	Brain Hypoxia-Ischemia
hsa-mir-145	Stroke
hsa-mir-145	Endometriosis
hsa-mir-145	Heart Failure
hsa-mir-145	Vascular Diseases
hsa-mir-145	Atherosclerosis
hsa-mir-145	Hypertension
hsa-mir-145	Myelodysplastic Syndromes
hsa-mir-145	Systemic Lupus Erythematosus
hsa-mir-145	Systemic Scleroderma
hsa-mir-145	Wounds and Injuries
hsa-mir-146a	Chlamydia Infections
hsa-mir-146a	Lupus Vulgaris
hsa-mir-146a	Pulmonary Tuberculosis
hsa-mir-146a	Sepsis
hsa-mir-146a	Hepatitis B
hsa-mir-146a	Burkitt Lymphoma
hsa-mir-146a	Human Influenza
hsa-mir-146a	HIV Infections
hsa-mir-146a	Neoplasms
hsa-mir-146a	B-Cell Chronic Lymphocytic Leukemia
hsa-mir-146a	Precursor Cell Lymphoblastic Leukemia-Lymphoma
hsa-mir-146a	Acute Myeloid Leukemia
hsa-mir-146a	Lymphoma
hsa-mir-146a	B-Cell Lymphoma
hsa-mir-146a	Glioblastoma
hsa-mir-146a	Medulloblastoma
hsa-mir-146a	Melanoma
hsa-mir-146a	Adrenocortical Carcinoma
hsa-mir-146a	Hepatocellular Carcinoma
hsa-mir-146a	Renal Cell Carcinoma
hsa-mir-146a	Squamous Cell Carcinoma
hsa-mir-146a	Breast Neoplasms
hsa-mir-146a	Gastrointestinal Neoplasms
hsa-mir-146a	Esophageal Neoplasms
hsa-mir-146a	Colorectal Neoplasms
hsa-mir-146a	Colonic Neoplasms
hsa-mir-146a	Stomach Neoplasms
hsa-mir-146a	Pancreatic Neoplasms
hsa-mir-146a	Ovarian Neoplasms
hsa-mir-146a	Thyroid Neoplasms
hsa-mir-146a	Nasopharyngeal Neoplasms
hsa-mir-146a	Lung Neoplasms
hsa-mir-146a	Non-Small-Cell Lung Carcinoma
hsa-mir-146a	Uterine Cervical Neoplasms
hsa-mir-146a	Prostatic Neoplasms
hsa-mir-146a	Urinary Bladder Neoplasms
hsa-mir-146a	Psoriatic Arthritis
hsa-mir-146a	Rheumatoid Arthritis
hsa-mir-146a	Sjogren's Syndrome
hsa-mir-146a	Osteoarthritis
hsa-mir-146a	Atrophic Muscular Disorders
hsa-mir-146a	Eosinophilic Esophagitis
hsa-mir-146a	Behcet Syndrome
hsa-mir-146a	Oral Lichen Planus
hsa-mir-146a	Periodontal Diseases
hsa-mir-146a	Asthma
hsa-mir-146a	Multiple Sclerosis
hsa-mir-146a	Huntington Disease
hsa-mir-146a	Cerebral Infarction
hsa-mir-146a	Moyamoya Disease
hsa-mir-146a	Alzheimer Disease
hsa-mir-146a	Creutzfeldt-Jakob Syndrome
hsa-mir-146a	Prion Diseases
hsa-mir-146a	Gerstmann-Straussler-Scheinker Disease
hsa-mir-146a	Neurodegenerative Diseases
hsa-mir-146a	IGA Glomerulonephritis
hsa-mir-146a	Lupus Nephritis
hsa-mir-146a	Myocardial Reperfusion Injury
hsa-mir-146a	Acute Coronary Syndrome
hsa-mir-146a	Atherosclerosis
hsa-mir-146a	Reperfusion Injury
hsa-mir-146a	Myelodysplastic Syndromes
hsa-mir-146a	Systemic Lupus Erythematosus
hsa-mir-146a	Systemic Scleroderma
hsa-mir-146a	Eczema
hsa-mir-146a	Psoriasis
hsa-mir-146a	Diabetes Mellitus
hsa-mir-146a	Type 2 Diabetes Mellitus
hsa-mir-146a	Inflammation
hsa-mir-146b	Adenoviridae Infections
hsa-mir-146b	B-Cell Chronic Lymphocytic Leukemia
hsa-mir-146b	Glioma
hsa-mir-146b	Glioblastoma
hsa-mir-146b	Neuroblastoma
hsa-mir-146b	Melanoma
hsa-mir-146b	Carcinoma
hsa-mir-146b	Hepatocellular Carcinoma
hsa-mir-146b	Renal Cell Carcinoma
hsa-mir-146b	Squamous Cell Neoplasms
hsa-mir-146b	Breast Neoplasms
hsa-mir-146b	Colorectal Neoplasms
hsa-mir-146b	Stomach Neoplasms
hsa-mir-146b	Pancreatic Neoplasms
hsa-mir-146b	Ovarian Neoplasms
hsa-mir-146b	Thyroid Neoplasms
hsa-mir-146b	Head and Neck Neoplasms
hsa-mir-146b	Lung Neoplasms
hsa-mir-146b	Non-Small-Cell Lung Carcinoma
hsa-mir-146b	Endometrial Neoplasms
hsa-mir-146b	Prostatic Neoplasms
hsa-mir-146b	Sjogren's Syndrome
hsa-mir-146b	Atrophic Muscular Disorders
hsa-mir-146b	Myotonic Dystrophy
hsa-mir-146b	Eosinophilic Esophagitis
hsa-mir-146b	Periodontal Diseases
hsa-mir-146b	Asthma
hsa-mir-146b	Multiple Sclerosis
hsa-mir-146b	Male Infertility
hsa-mir-146b	Atrial Fibrillation
hsa-mir-146b	Atherosclerosis
hsa-mir-146b	Systemic Scleroderma
hsa-mir-146b	Psoriasis
hsa-mir-146b	Obesity
hsa-mir-148a	Adenoviridae Infections
hsa-mir-148a	Foot and Mouth Disease Hand
hsa-mir-148a	B-Cell Chronic Lymphocytic Leukemia
hsa-mir-148a	Hepatoblastoma
hsa-mir-148a	Glioblastoma
hsa-mir-148a	Medulloblastoma
hsa-mir-148a	Melanoma
hsa-mir-148a	Adrenocortical Carcinoma
hsa-mir-148a	Hepatocellular Carcinoma
hsa-mir-148a	Squamous Cell Carcinoma
hsa-mir-148a	Multiple Myeloma
hsa-mir-148a	Breast Neoplasms
hsa-mir-148a	Gastrointestinal Neoplasms
hsa-mir-148a	Esophageal Neoplasms
hsa-mir-148a	Colorectal Neoplasms
hsa-mir-148a	Stomach Neoplasms
hsa-mir-148a	Pancreatic Neoplasms
hsa-mir-148a	Ovarian Neoplasms
hsa-mir-148a	Lung Neoplasms
hsa-mir-148a	Non-Small-Cell Lung Carcinoma
hsa-mir-148a	Endometrial Neoplasms
hsa-mir-148a	Prostatic Neoplasms
hsa-mir-148a	Atrophic Muscular Disorders
hsa-mir-148a	Muscular Dystrophies
hsa-mir-148a	Myositis Ossificans
hsa-mir-148a	Asthma
hsa-mir-148a	Heart Failure
hsa-mir-148a	Amyloidosis
hsa-mir-148b	Adenoviridae Infections
hsa-mir-148b	Non-Hodgkin Lymphoma
hsa-mir-148b	Hepatocellular Carcinoma
hsa-mir-148b	Breast Neoplasms
hsa-mir-148b	Colorectal Neoplasms
hsa-mir-148b	Stomach Neoplasms
hsa-mir-148b	Liver Neoplasms
hsa-mir-148b	Ovarian Neoplasms
hsa-mir-148b	Asthma
hsa-mir-148b	IGA Glomerulonephritis
hsa-mir-150	Lupus Vulgaris
hsa-mir-150	Sepsis
hsa-mir-150	Adenoviridae Infections
hsa-mir-150	Hepatitis B
hsa-mir-150	Marek Disease
hsa-mir-150	HIV Infections
hsa-mir-150	Neoplasms
hsa-mir-150	Leukemia
hsa-mir-150	Acute Myeloid Leukemia
hsa-mir-150	Lymphoma
hsa-mir-150	B-Cell Lymphoma
hsa-mir-150	Hepatoblastoma
hsa-mir-150	Osteosarcoma
hsa-mir-150	Ewing Sarcoma
hsa-mir-150	Astrocytoma
hsa-mir-150	ACTH-Secreting Pituitary Adenoma
hsa-mir-150	Hepatocellular Carcinoma
hsa-mir-150	Renal Cell Carcinoma
hsa-mir-150	Esophageal Neoplasms
hsa-mir-150	Colorectal Neoplasms
hsa-mir-150	Stomach Neoplasms
hsa-mir-150	Pancreatic Neoplasms
hsa-mir-150	Lung Neoplasms
hsa-mir-150	Non-Small-Cell Lung Carcinoma
hsa-mir-150	Multiple Sclerosis
hsa-mir-150	Huntington Disease
hsa-mir-150	Retinal Neovascularization
hsa-mir-150	Endometriosis
hsa-mir-150	Cardiomegaly
hsa-mir-150	Hypertrophic Cardiomyopathy
hsa-mir-150	Heart Failure
hsa-mir-150	Myocardial Infarction
hsa-mir-150	Hypertension
hsa-mir-150	Polycythemia Vera
hsa-mir-150	Systemic Scleroderma
hsa-mir-150	Psoriasis
hsa-mir-151a	Neoplasms
hsa-mir-151a	B-Cell Chronic Lymphocytic Leukemia
hsa-mir-151a	Glioblastoma
hsa-mir-151a	Melanoma
hsa-mir-151a	Adenocarcinoma
hsa-mir-151a	Hepatocellular Carcinoma
hsa-mir-151a	Renal Cell Carcinoma
hsa-mir-151a	Breast Neoplasms
hsa-mir-151a	Stomach Neoplasms
hsa-mir-151a	Ovarian Neoplasms
hsa-mir-151a	Thyroid Neoplasms
hsa-mir-151a	Nasopharyngeal Neoplasms
hsa-mir-151a	Non-Small-Cell Lung Carcinoma
hsa-mir-151a	Prostatic Neoplasms
hsa-mir-151a	Atrophic Muscular Disorders
hsa-mir-151a	Parkinson Disease
hsa-mir-151a	Sickle Cell Anemia
hsa-mir-152	Glioma
hsa-mir-152	Neuroblastoma
hsa-mir-152	Adenocarcinoma
hsa-mir-152	Hepatocellular Carcinoma
hsa-mir-152	Breast Neoplasms
hsa-mir-152	Gastrointestinal Neoplasms
hsa-mir-152	Colorectal Neoplasms
hsa-mir-152	Colonic Neoplasms
hsa-mir-152	Ovarian Neoplasms
hsa-mir-152	Endometrial Neoplasms
hsa-mir-152	Prostatic Neoplasms
hsa-mir-152	Asthma
hsa-mir-152	Pre-Eclampsia
hsa-mir-152	Atherosclerosis
hsa-mir-154	Acute Myeloid Leukemia
hsa-mir-154	Thyroid Neoplasms
hsa-mir-154	Salivary Gland Neoplasms
hsa-mir-154	Prostatic Neoplasms
hsa-mir-154	Atrophic Muscular Disorders
hsa-mir-154	Graves Disease
hsa-mir-155	Pulmonary Tuberculosis
hsa-mir-155	Burkitt Lymphoma
hsa-mir-155	Hepatitis C
hsa-mir-155	Neoplasms
hsa-mir-155	B-Cell Leukemia
hsa-mir-155	B-Cell Chronic Lymphocytic Leukemia
hsa-mir-155	Adult T-Cell Leukemia-Lymphoma
hsa-mir-155	BCR-ABL Positive Chronic Myelogenous Leukemia
hsa-mir-155	Acute Myeloid Leukemia
hsa-mir-155	Lymphoma
hsa-mir-155	Hodgkin Disease
hsa-mir-155	Non-Hodgkin Lymphoma
hsa-mir-155	B-Cell Lymphoma
hsa-mir-155	Diffuse Large B-Cell Lymphoma
hsa-mir-155	Anaplastic Large-Cell Lymphoma
hsa-mir-155	Extranodal NK-T-Cell Lymphoma
hsa-mir-155	Mycosis Fungoides
hsa-mir-155	Liposarcoma
hsa-mir-155	Glioblastoma
hsa-mir-155	Neuroendocrine Carcinoma
hsa-mir-155	Melanoma
hsa-mir-155	Carcinoma
hsa-mir-155	Adenocarcinoma
hsa-mir-155	Adrenocortical Carcinoma
hsa-mir-155	Hepatocellular Carcinoma
hsa-mir-155	Renal Cell Carcinoma
hsa-mir-155	Squamous Cell Carcinoma
hsa-mir-155	Waldenstrom Macroglobulinemia
hsa-mir-155	Breast Neoplasms
hsa-mir-155	Esophageal Neoplasms
hsa-mir-155	Colorectal Neoplasms
hsa-mir-155	Colonic Neoplasms
hsa-mir-155	Hereditary Nonpolyposis Colorectal Neoplasms
hsa-mir-155	Stomach Neoplasms
hsa-mir-155	Pancreatic Neoplasms
hsa-mir-155	Ovarian Neoplasms
hsa-mir-155	Thyroid Neoplasms
hsa-mir-155	Head and Neck Neoplasms
hsa-mir-155	Laryngeal Neoplasms
hsa-mir-155	Nasopharyngeal Neoplasms
hsa-mir-155	Lung Neoplasms
hsa-mir-155	Non-Small-Cell Lung Carcinoma
hsa-mir-155	Endometrial Neoplasms
hsa-mir-155	Uterine Cervical Neoplasms
hsa-mir-155	Urinary Bladder Neoplasms
hsa-mir-155	Rheumatoid Arthritis
hsa-mir-155	Osteoarthritis
hsa-mir-155	Atrophic Muscular Disorders
hsa-mir-155	Colitis
hsa-mir-155	Ulcerative Colitis
hsa-mir-155	Atrophic Gastritis
hsa-mir-155	Inflammatory Bowel Diseases
hsa-mir-155	Stomach Diseases
hsa-mir-155	Cystic Fibrosis
hsa-mir-155	Behcet Syndrome
hsa-mir-155	Oral Lichen Planus
hsa-mir-155	Periodontal Diseases
hsa-mir-155	Asthma
hsa-mir-155	Multiple Sclerosis
hsa-mir-155	Experimental Autoimmune Encephalomyelitis
hsa-mir-155	Cerebral Hemorrhage
hsa-mir-155	Stroke
hsa-mir-155	Demyelinating Diseases
hsa-mir-155	Down Syndrome
hsa-mir-155	Kidney Diseases
hsa-mir-155	IGA Glomerulonephritis
hsa-mir-155	Renal Insufficiency
hsa-mir-155	Pre-Eclampsia
hsa-mir-155	Atrial Fibrillation
hsa-mir-155	Dilated Cardiomyopathy
hsa-mir-155	Heart Failure
hsa-mir-155	Acute Coronary Syndrome
hsa-mir-155	Myocardial Infarction
hsa-mir-155	Atherosclerosis
hsa-mir-155	Hypertension
hsa-mir-155	Myelodysplastic Syndromes
hsa-mir-155	Myeloproliferative Disorders
hsa-mir-155	Polycythemia Vera
hsa-mir-155	Systemic Lupus Erythematosus
hsa-mir-155	Diabetes Mellitus
hsa-mir-155	Diabetes Complications
hsa-mir-155	Graft vs Host Disease
hsa-mir-155	Hypertrophy
hsa-mir-155	Inflammation
hsa-mir-155	Ischemia
hsa-mir-15a	Sepsis
hsa-mir-15a	Hepatitis B
hsa-mir-15a	Neoplasms
hsa-mir-15a	Leukemia
hsa-mir-15a	B-Cell Leukemia
hsa-mir-15a	B-Cell Chronic Lymphocytic Leukemia
hsa-mir-15a	Acute Myeloid Leukemia
hsa-mir-15a	Lymphoma
hsa-mir-15a	B-Cell Lymphoma
hsa-mir-15a	Mantle-Cell Lymphoma
hsa-mir-15a	Osteosarcoma
hsa-mir-15a	Glioblastoma
hsa-mir-15a	Neuroblastoma
hsa-mir-15a	Melanoma
hsa-mir-15a	ACTH-Secreting Pituitary Adenoma
hsa-mir-15a	Hepatocellular Carcinoma
hsa-mir-15a	Squamous Cell Carcinoma
hsa-mir-15a	Multiple Myeloma
hsa-mir-15a	Odontogenic Tumors
hsa-mir-15a	Breast Neoplasms
hsa-mir-15a	Esophageal Neoplasms
hsa-mir-15a	Colonic Neoplasms
hsa-mir-15a	Pancreatic Neoplasms
hsa-mir-15a	Pituitary Neoplasms
hsa-mir-15a	Head and Neck Neoplasms
hsa-mir-15a	Non-Small-Cell Lung Carcinoma
hsa-mir-15a	Prostatic Neoplasms
hsa-mir-15a	Kidney Neoplasms
hsa-mir-15a	Urinary Bladder Neoplasms
hsa-mir-15a	Psoriatic Arthritis
hsa-mir-15a	Arthritis
hsa-mir-15a	Rheumatoid Arthritis
hsa-mir-15a	Liver Diseases
hsa-mir-15a	Multiple Sclerosis
hsa-mir-15a	Polycystic Kidney Diseases
hsa-mir-15a	Myocardial Ischemia
hsa-mir-15a	Reperfusion Injury
hsa-mir-15a	Myelodysplastic Syndromes
hsa-mir-15a	Type 2 Diabetes Mellitus
hsa-mir-15a	Ischemia
hsa-mir-15b	Neoplasms
hsa-mir-15b	B-Cell Chronic Lymphocytic Leukemia
hsa-mir-15b	Acute Myeloid Leukemia
hsa-mir-15b	Glioma
hsa-mir-15b	Astrocytoma
hsa-mir-15b	Melanoma
hsa-mir-15b	Adrenocortical Carcinoma
hsa-mir-15b	Hepatocellular Carcinoma
hsa-mir-15b	Anus Neoplasms
hsa-mir-15b	Pancreatic Neoplasms
hsa-mir-15b	Pituitary Neoplasms
hsa-mir-15b	Tongue Neoplasms
hsa-mir-15b	Non-Small-Cell Lung Carcinoma
hsa-mir-15b	Uterine Cervical Neoplasms
hsa-mir-15b	Prostatic Neoplasms
hsa-mir-15b	Urinary Bladder Neoplasms
hsa-mir-15b	Barrett Esophagus
hsa-mir-15b	Fatty Liver
hsa-mir-15b	Liver Failure
hsa-mir-15b	Chronic Hepatitis
hsa-mir-15b	Spinal Cord Injuries
hsa-mir-15b	Chronic Kidney Failure
hsa-mir-15b	Heart Failure
hsa-mir-15b	Myocardial Ischemia
hsa-mir-15b	Reperfusion Injury
hsa-mir-16-1	Sepsis
hsa-mir-16-1	Hepatitis C
hsa-mir-16-1	Neoplasms
hsa-mir-16-1	Leukemia
hsa-mir-16-1	B-Cell Leukemia
hsa-mir-16-1	B-Cell Chronic Lymphocytic Leukemia
hsa-mir-16-1	Adult T-Cell Leukemia-Lymphoma
hsa-mir-16-1	Lymphoma
hsa-mir-16-1	Hodgkin Disease
hsa-mir-16-1	B-Cell Lymphoma
hsa-mir-16-1	Mantle-Cell Lymphoma
hsa-mir-16-1	Osteosarcoma
hsa-mir-16-1	Glioma
hsa-mir-16-1	Glioblastoma
hsa-mir-16-1	Melanoma
hsa-mir-16-1	ACTH-Secreting Pituitary Adenoma
hsa-mir-16-1	Carcinoma
hsa-mir-16-1	Adenocarcinoma
hsa-mir-16-1	Adrenocortical Carcinoma
hsa-mir-16-1	Hepatocellular Carcinoma
hsa-mir-16-1	Renal Cell Carcinoma
hsa-mir-16-1	Squamous Cell Carcinoma
hsa-mir-16-1	Multiple Myeloma
hsa-mir-16-1	Odontogenic Tumors
hsa-mir-16-1	Breast Neoplasms
hsa-mir-16-1	Colorectal Neoplasms
hsa-mir-16-1	Colonic Neoplasms
hsa-mir-16-1	Rectal Neoplasms
hsa-mir-16-1	Stomach Neoplasms
hsa-mir-16-1	Pancreatic Neoplasms
hsa-mir-16-1	Ovarian Neoplasms
hsa-mir-16-1	Pituitary Neoplasms
hsa-mir-16-1	Laryngeal Neoplasms
hsa-mir-16-1	Non-Small-Cell Lung Carcinoma
hsa-mir-16-1	Uterine Cervical Neoplasms
hsa-mir-16-1	Prostatic Neoplasms
hsa-mir-16-1	Rheumatoid Arthritis
hsa-mir-16-1	Crohn Disease
hsa-mir-16-1	Alcoholic Fatty Liver
hsa-mir-16-1	Liver Failure
hsa-mir-16-1	Acute Lung Injury
hsa-mir-16-1	Multiple Sclerosis
hsa-mir-16-1	Spinal Cord Injuries
hsa-mir-16-1	Heart Failure
hsa-mir-16-1	Myelodysplastic Syndromes
hsa-mir-16-1	Polycythemia Vera
hsa-mir-16-1	Lymphoproliferative Disorders
hsa-mir-16-1	Autoimmune Diseases
hsa-mir-16-2	Sepsis
hsa-mir-16-2	Hepatitis C
hsa-mir-16-2	Neoplasms
hsa-mir-16-2	Leukemia
hsa-mir-16-2	B-Cell Chronic Lymphocytic Leukemia
hsa-mir-16-2	Adult T-Cell Leukemia-Lymphoma
hsa-mir-16-2	Lymphoma
hsa-mir-16-2	Hodgkin Disease
hsa-mir-16-2	Osteosarcoma
hsa-mir-16-2	Glioma
hsa-mir-16-2	Glioblastoma
hsa-mir-16-2	Melanoma
hsa-mir-16-2	ACTH-Secreting Pituitary Adenoma
hsa-mir-16-2	Carcinoma
hsa-mir-16-2	Adenocarcinoma
hsa-mir-16-2	Adrenocortical Carcinoma
hsa-mir-16-2	Hepatocellular Carcinoma
hsa-mir-16-2	Renal Cell Carcinoma
hsa-mir-16-2	Squamous Cell Carcinoma
hsa-mir-16-2	Multiple Myeloma
hsa-mir-16-2	Odontogenic Tumors
hsa-mir-16-2	Breast Neoplasms
hsa-mir-16-2	Colorectal Neoplasms
hsa-mir-16-2	Colonic Neoplasms
hsa-mir-16-2	Rectal Neoplasms
hsa-mir-16-2	Stomach Neoplasms
hsa-mir-16-2	Pancreatic Neoplasms
hsa-mir-16-2	Ovarian Neoplasms
hsa-mir-16-2	Pituitary Neoplasms
hsa-mir-16-2	Laryngeal Neoplasms
hsa-mir-16-2	Non-Small-Cell Lung Carcinoma
hsa-mir-16-2	Uterine Cervical Neoplasms
hsa-mir-16-2	Prostatic Neoplasms
hsa-mir-16-2	Rheumatoid Arthritis
hsa-mir-16-2	Crohn Disease
hsa-mir-16-2	Alcoholic Fatty Liver
hsa-mir-16-2	Liver Failure
hsa-mir-16-2	Acute Lung Injury
hsa-mir-16-2	Parkinson Disease
hsa-mir-16-2	Spinal Cord Injuries
hsa-mir-16-2	Heart Failure
hsa-mir-16-2	Myelodysplastic Syndromes
hsa-mir-16-2	Polycythemia Vera
hsa-mir-16-2	Lymphoproliferative Disorders
hsa-mir-16-2	Amyloidosis
hsa-mir-16-2	Autoimmune Diseases
hsa-mir-17	Adenoviridae Infections
hsa-mir-17	Burkitt Lymphoma
hsa-mir-17	Toxoplasmosis
hsa-mir-17	Neoplasms
hsa-mir-17	Leukemia
hsa-mir-17	B-Cell Leukemia
hsa-mir-17	B-Cell Chronic Lymphocytic Leukemia
hsa-mir-17	Adult T-Cell Leukemia-Lymphoma
hsa-mir-17	Precursor Cell Lymphoblastic Leukemia-Lymphoma
hsa-mir-17	Myeloid Leukemia
hsa-mir-17	Acute Myeloid Leukemia
hsa-mir-17	Lymphoma
hsa-mir-17	Hodgkin Disease
hsa-mir-17	B-Cell Lymphoma
hsa-mir-17	Anaplastic Large-Cell Lymphoma
hsa-mir-17	Mantle-Cell Lymphoma
hsa-mir-17	T-Cell Lymphoma
hsa-mir-17	Osteosarcoma
hsa-mir-17	Hemangiosarcoma
hsa-mir-17	Glioma
hsa-mir-17	Glioblastoma
hsa-mir-17	Ependymoma
hsa-mir-17	Medulloblastoma
hsa-mir-17	Neuroblastoma
hsa-mir-17	Retinoblastoma
hsa-mir-17	Melanoma
hsa-mir-17	Mesothelioma
hsa-mir-17	Adenocarcinoma
hsa-mir-17	Adrenocortical Carcinoma
hsa-mir-17	Hepatocellular Carcinoma
hsa-mir-17	Basal Cell Carcinoma
hsa-mir-17	Multiple Myeloma
hsa-mir-17	Breast Neoplasms
hsa-mir-17	Colorectal Neoplasms
hsa-mir-17	Colonic Neoplasms
hsa-mir-17	Stomach Neoplasms
hsa-mir-17	Pancreatic Neoplasms
hsa-mir-17	Ovarian Neoplasms
hsa-mir-17	Nasopharyngeal Neoplasms
hsa-mir-17	Hematologic Neoplasms
hsa-mir-17	Lung Neoplasms
hsa-mir-17	Non-Small-Cell Lung Carcinoma
hsa-mir-17	Uterine Cervical Neoplasms
hsa-mir-17	Prostatic Neoplasms
hsa-mir-17	Urinary Bladder Neoplasms
hsa-mir-17	Musculoskeletal Abnormalities
hsa-mir-17	Periodontitis
hsa-mir-17	Multiple Sclerosis
hsa-mir-17	Alzheimer Disease
hsa-mir-17	Azoospermia
hsa-mir-17	Polycystic Kidney Diseases
hsa-mir-17	Endometriosis
hsa-mir-17	Pre-Eclampsia
hsa-mir-17	Heart Failure
hsa-mir-17	Vascular Diseases
hsa-mir-17	Atherosclerosis
hsa-mir-17	Hypertension
hsa-mir-17	Myelodysplastic Syndromes
hsa-mir-17	Myeloproliferative Disorders
hsa-mir-17	Systemic Lupus Erythematosus
hsa-mir-17	Obesity
hsa-mir-181a-1	Hepatitis B
hsa-mir-181a-1	Neoplasms
hsa-mir-181a-1	Leukemia
hsa-mir-181a-1	B-Cell Chronic Lymphocytic Leukemia
hsa-mir-181a-1	Precursor Cell Lymphoblastic Leukemia-Lymphoma
hsa-mir-181a-1	BCR-ABL Positive Chronic Myelogenous Leukemia
hsa-mir-181a-1	Acute Myeloid Leukemia
hsa-mir-181a-1	Acute Promyelocytic Leukemia
hsa-mir-181a-1	Lymphoma
hsa-mir-181a-1	B-Cell Lymphoma
hsa-mir-181a-1	T-Cell Lymphoma
hsa-mir-181a-1	Osteosarcoma
hsa-mir-181a-1	Glioma
hsa-mir-181a-1	Glioblastoma
hsa-mir-181a-1	Melanoma
hsa-mir-181a-1	Hepatocellular Carcinoma
hsa-mir-181a-1	Squamous Cell Carcinoma
hsa-mir-181a-1	Squamous Cell Neoplasms
hsa-mir-181a-1	Multiple Myeloma
hsa-mir-181a-1	Breast Neoplasms
hsa-mir-181a-1	Colorectal Neoplasms
hsa-mir-181a-1	Stomach Neoplasms
hsa-mir-181a-1	Thyroid Neoplasms
hsa-mir-181a-1	Head and Neck Neoplasms
hsa-mir-181a-1	Lung Neoplasms
hsa-mir-181a-1	Non-Small-Cell Lung Carcinoma
hsa-mir-181a-1	Uterine Cervical Neoplasms
hsa-mir-181a-1	Osteoarthritis
hsa-mir-181a-1	Stroke
hsa-mir-181a-1	Male Infertility
hsa-mir-181a-1	Pre-Eclampsia
hsa-mir-181a-1	Heart Failure
hsa-mir-181a-1	Coronary Artery Disease
hsa-mir-181a-1	Myelodysplastic Syndromes
hsa-mir-181a-1	Systemic Lupus Erythematosus
hsa-mir-181a-1	Inflammation
hsa-mir-181a-1	Ischemia
hsa-mir-181a-1	Cocaine-Related Disorders
hsa-mir-181a-2	Hepatitis B
hsa-mir-181a-2	Neoplasms
hsa-mir-181a-2	Leukemia
hsa-mir-181a-2	B-Cell Chronic Lymphocytic Leukemia
hsa-mir-181a-2	Precursor Cell Lymphoblastic Leukemia-Lymphoma
hsa-mir-181a-2	Acute Myeloid Leukemia
hsa-mir-181a-2	Acute Promyelocytic Leukemia
hsa-mir-181a-2	Lymphoma
hsa-mir-181a-2	B-Cell Lymphoma
hsa-mir-181a-2	T-Cell Lymphoma
hsa-mir-181a-2	Osteosarcoma
hsa-mir-181a-2	Glioma
hsa-mir-181a-2	Glioblastoma
hsa-mir-181a-2	Melanoma
hsa-mir-181a-2	Hepatocellular Carcinoma
hsa-mir-181a-2	Squamous Cell Carcinoma
hsa-mir-181a-2	Squamous Cell Neoplasms
hsa-mir-181a-2	Multiple Myeloma
hsa-mir-181a-2	Breast Neoplasms
hsa-mir-181a-2	Colorectal Neoplasms
hsa-mir-181a-2	Stomach Neoplasms
hsa-mir-181a-2	Head and Neck Neoplasms
hsa-mir-181a-2	Lung Neoplasms
hsa-mir-181a-2	Non-Small-Cell Lung Carcinoma
hsa-mir-181a-2	Uterine Cervical Neoplasms
hsa-mir-181a-2	Osteoarthritis
hsa-mir-181a-2	Stroke
hsa-mir-181a-2	Male Infertility
hsa-mir-181a-2	Pre-Eclampsia
hsa-mir-181a-2	Coronary Artery Disease
hsa-mir-181a-2	Myelodysplastic Syndromes
hsa-mir-181a-2	Systemic Lupus Erythematosus
hsa-mir-181a-2	Inflammation
hsa-mir-181a-2	Ischemia
hsa-mir-181a-2	Cocaine-Related Disorders
hsa-mir-181b-1	Pulmonary Tuberculosis
hsa-mir-181b-1	Adenoviridae Infections
hsa-mir-181b-1	Hepatitis B
hsa-mir-181b-1	Neoplasms
hsa-mir-181b-1	B-Cell Chronic Lymphocytic Leukemia
hsa-mir-181b-1	Precursor Cell Lymphoblastic Leukemia-Lymphoma
hsa-mir-181b-1	Acute Myeloid Leukemia
hsa-mir-181b-1	Acute Promyelocytic Leukemia
hsa-mir-181b-1	Osteosarcoma
hsa-mir-181b-1	Glioma
hsa-mir-181b-1	Astrocytoma
hsa-mir-181b-1	Glioblastoma
hsa-mir-181b-1	Medulloblastoma
hsa-mir-181b-1	Retinoblastoma
hsa-mir-181b-1	Adenocarcinoma
hsa-mir-181b-1	Hepatocellular Carcinoma
hsa-mir-181b-1	Squamous Cell Carcinoma
[truncated: 4,197 more rows]
