# Supplementary material for: A path-based measurement for human miRNA functional similarities using miRNA-disease associations
Source: Sci Rep. 2016 Sep 2;6:32533. doi: 10.1038/srep32533 (PMC5009308; doi:10.1038/srep32533)
Supplement: Supplementary Material 2 [file srep32533-s3.txt]

hsa-let-7a-1 hsa-let-7a-2 0.980683
hsa-let-7a-1 hsa-let-7a-3 0.981241
hsa-let-7a-1 hsa-let-7b 0.839915
hsa-let-7a-1 hsa-let-7c 0.84166
hsa-let-7a-1 hsa-let-7d 0.851605
hsa-let-7a-1 hsa-let-7e 0.787298
hsa-let-7a-1 hsa-let-7f-1 0.82115
hsa-let-7a-1 hsa-let-7f-2 0.824393
hsa-let-7a-1 hsa-let-7g 0.816462
hsa-let-7a-1 hsa-let-7i 0.790867
hsa-let-7a-1 hsa-mir-100 0.655503
hsa-let-7a-1 hsa-mir-101-1 0.661295
hsa-let-7a-1 hsa-mir-103a-1 0.472212
hsa-let-7a-1 hsa-mir-103a-2 0.53281
hsa-let-7a-1 hsa-mir-106a 0.615487
hsa-let-7a-1 hsa-mir-106b 0.635111
hsa-let-7a-1 hsa-mir-107 0.570615
hsa-let-7a-1 hsa-mir-10b 0.705857
hsa-let-7a-1 hsa-mir-1-1 0.628808
hsa-let-7a-1 hsa-mir-1-2 0.521693
hsa-let-7a-1 hsa-mir-122 0.469641
hsa-let-7a-1 hsa-mir-124-1 0.639284
hsa-let-7a-1 hsa-mir-124-2 0.624372
hsa-let-7a-1 hsa-mir-124-3 0.606558
hsa-let-7a-1 hsa-mir-125a 0.631905
hsa-let-7a-1 hsa-mir-125b-1 0.667807
hsa-let-7a-1 hsa-mir-125b-2 0.672709
hsa-let-7a-1 hsa-mir-126 0.735342
hsa-let-7a-1 hsa-mir-127 0.578991
hsa-let-7a-1 hsa-mir-128-2 0.414824
hsa-let-7a-1 hsa-mir-129-2 0.426588
hsa-let-7a-1 hsa-mir-130a 0.565583
hsa-let-7a-1 hsa-mir-130b 0.414577
hsa-let-7a-1 hsa-mir-132 0.411422
hsa-let-7a-1 hsa-mir-133a-1 0.434779
hsa-let-7a-1 hsa-mir-133a-2 0.463534
hsa-let-7a-1 hsa-mir-133b 0.574173
hsa-let-7a-1 hsa-mir-134 0.251094
hsa-let-7a-1 hsa-mir-135a-1 0.571306
hsa-let-7a-1 hsa-mir-135a-2 0.571306
hsa-let-7a-1 hsa-mir-136 0.0666022
hsa-let-7a-1 hsa-mir-140 0.428026
hsa-let-7a-1 hsa-mir-141 0.674664
hsa-let-7a-1 hsa-mir-142 0.684034
hsa-let-7a-1 hsa-mir-143 0.747979
hsa-let-7a-1 hsa-mir-144 0.32095
hsa-let-7a-1 hsa-mir-145 0.742759
hsa-let-7a-1 hsa-mir-146a 0.64696
hsa-let-7a-1 hsa-mir-146b 0.640026
hsa-let-7a-1 hsa-mir-148a 0.653374
hsa-let-7a-1 hsa-mir-148b 0.33337
hsa-let-7a-1 hsa-mir-150 0.605563
hsa-let-7a-1 hsa-mir-151a 0.547337
hsa-let-7a-1 hsa-mir-152 0.462358
hsa-let-7a-1 hsa-mir-154 0.156048
hsa-let-7a-1 hsa-mir-155 0.642243
hsa-let-7a-1 hsa-mir-15a 0.646999
hsa-let-7a-1 hsa-mir-15b 0.551036
hsa-let-7a-1 hsa-mir-16-1 0.708988
hsa-let-7a-1 hsa-mir-16-2 0.727769
hsa-let-7a-1 hsa-mir-17 0.663236
hsa-let-7a-1 hsa-mir-181a-1 0.624568
hsa-let-7a-1 hsa-mir-181a-2 0.610576
hsa-let-7a-1 hsa-mir-181b-1 0.651121
hsa-let-7a-1 hsa-mir-181b-2 0.604433
hsa-let-7a-1 hsa-mir-181c 0.357736
hsa-let-7a-1 hsa-mir-181d 0.376781
hsa-let-7a-1 hsa-mir-182 0.69189
hsa-let-7a-1 hsa-mir-183 0.684188
hsa-let-7a-1 hsa-mir-186 0.333897
hsa-let-7a-1 hsa-mir-187 0.230902
hsa-let-7a-1 hsa-mir-18a 0.646566
hsa-let-7a-1 hsa-mir-18b 0.580477
hsa-let-7a-1 hsa-mir-191 0.517752
hsa-let-7a-1 hsa-mir-192 0.532951
hsa-let-7a-1 hsa-mir-194-1 0.487461
hsa-let-7a-1 hsa-mir-195 0.586695
hsa-let-7a-1 hsa-mir-196a-1 0.621083
hsa-let-7a-1 hsa-mir-196a-2 0.606958
hsa-let-7a-1 hsa-mir-197 0.370931
hsa-let-7a-1 hsa-mir-198 0.171151
hsa-let-7a-1 hsa-mir-199a-1 0.627439
hsa-let-7a-1 hsa-mir-199a-2 0.597582
hsa-let-7a-1 hsa-mir-199b 0.595166
hsa-let-7a-1 hsa-mir-19a 0.636567
hsa-let-7a-1 hsa-mir-19b-1 0.605583
hsa-let-7a-1 hsa-mir-19b-2 0.555893
hsa-let-7a-1 hsa-mir-200a 0.715461
hsa-let-7a-1 hsa-mir-200b 0.745372
hsa-let-7a-1 hsa-mir-200c 0.790965
hsa-let-7a-1 hsa-mir-203 0.671094
hsa-let-7a-1 hsa-mir-204 0.528667
hsa-let-7a-1 hsa-mir-205 0.706792
hsa-let-7a-1 hsa-mir-206 0.452114
hsa-let-7a-1 hsa-mir-208a 0.275793
hsa-let-7a-1 hsa-mir-20a 0.655842
hsa-let-7a-1 hsa-mir-20b 0.516989
hsa-let-7a-1 hsa-mir-21 0.574925
hsa-let-7a-1 hsa-mir-210 0.69258
hsa-let-7a-1 hsa-mir-211 0.284116
hsa-let-7a-1 hsa-mir-212 0.322361
hsa-let-7a-1 hsa-mir-214 0.650806
hsa-let-7a-1 hsa-mir-215 0.388547
hsa-let-7a-1 hsa-mir-216a 0.22291
hsa-let-7a-1 hsa-mir-216b 0.181323
hsa-let-7a-1 hsa-mir-218-1 0.669985
hsa-let-7a-1 hsa-mir-218-2 0.657234
hsa-let-7a-1 hsa-mir-219-1 0.405411
hsa-let-7a-1 hsa-mir-22 0.58891
hsa-let-7a-1 hsa-mir-221 0.754432
hsa-let-7a-1 hsa-mir-222 0.712328
hsa-let-7a-1 hsa-mir-223 0.665853
hsa-let-7a-1 hsa-mir-224 0.58309
hsa-let-7a-1 hsa-mir-23a 0.447991
hsa-let-7a-1 hsa-mir-23b 0.487965
hsa-let-7a-1 hsa-mir-24-1 0.574592
hsa-let-7a-1 hsa-mir-24-2 0.525621
hsa-let-7a-1 hsa-mir-25 0.648057
hsa-let-7a-1 hsa-mir-26a-1 0.590364
hsa-let-7a-1 hsa-mir-26a-2 0.590364
hsa-let-7a-1 hsa-mir-26b 0.441981
hsa-let-7a-1 hsa-mir-27a 0.641663
hsa-let-7a-1 hsa-mir-27b 0.49834
hsa-let-7a-1 hsa-mir-28 0.290487
hsa-let-7a-1 hsa-mir-296 0.472044
hsa-let-7a-1 hsa-mir-297 0.072651
hsa-let-7a-1 hsa-mir-299 0.158122
hsa-let-7a-1 hsa-mir-29a 0.619608
hsa-let-7a-1 hsa-mir-29b-1 0.568379
hsa-let-7a-1 hsa-mir-29b-2 0.513098
hsa-let-7a-1 hsa-mir-29c 0.646861
hsa-let-7a-1 hsa-mir-300 0.0927252
hsa-let-7a-1 hsa-mir-302a 0.508923
hsa-let-7a-1 hsa-mir-302b 0.595959
hsa-let-7a-1 hsa-mir-302c 0.578592
hsa-let-7a-1 hsa-mir-30a 0.611677
hsa-let-7a-1 hsa-mir-30b 0.376901
hsa-let-7a-1 hsa-mir-30c-1 0.579061
hsa-let-7a-1 hsa-mir-30c-2 0.608406
hsa-let-7a-1 hsa-mir-30d 0.468471
hsa-let-7a-1 hsa-mir-30e 0.349032
hsa-let-7a-1 hsa-mir-32 0.303382
hsa-let-7a-1 hsa-mir-320a 0.384472
hsa-let-7a-1 hsa-mir-323a 0.137676
hsa-let-7a-1 hsa-mir-325 0.0256669
hsa-let-7a-1 hsa-mir-330 0.289252
hsa-let-7a-1 hsa-mir-331 0.202111
hsa-let-7a-1 hsa-mir-335 0.528525
hsa-let-7a-1 hsa-mir-339 0.333579
hsa-let-7a-1 hsa-mir-33a 0.112341
hsa-let-7a-1 hsa-mir-33b 0.0892016
hsa-let-7a-1 hsa-mir-340 0.186878
hsa-let-7a-1 hsa-mir-342 0.423234
hsa-let-7a-1 hsa-mir-34a 0.686379
hsa-let-7a-1 hsa-mir-34b 0.685387
hsa-let-7a-1 hsa-mir-34c 0.697326
hsa-let-7a-1 hsa-mir-362 0.162641
hsa-let-7a-1 hsa-mir-365a 0.348861
hsa-let-7a-1 hsa-mir-365b 0.344854
hsa-let-7a-1 hsa-mir-367 0.414114
hsa-let-7a-1 hsa-mir-372 0.40661
hsa-let-7a-1 hsa-mir-373 0.507556
hsa-let-7a-1 hsa-mir-375 0.701779
hsa-let-7a-1 hsa-mir-376c 0.22603
hsa-let-7a-1 hsa-mir-377 0.0295545
hsa-let-7a-1 hsa-mir-378a 0.511778
hsa-let-7a-1 hsa-mir-379 0.0869726
hsa-let-7a-1 hsa-mir-381 0.230662
hsa-let-7a-1 hsa-mir-382 0.0900405
hsa-let-7a-1 hsa-mir-423 0.287258
hsa-let-7a-1 hsa-mir-424 0.255791
hsa-let-7a-1 hsa-mir-429 0.568764
hsa-let-7a-1 hsa-mir-432 0.140849
hsa-let-7a-1 hsa-mir-451a 0.554749
hsa-let-7a-1 hsa-mir-452 0.33032
hsa-let-7a-1 hsa-mir-487b 0.111818
hsa-let-7a-1 hsa-mir-494 0.277335
hsa-let-7a-1 hsa-mir-495 0.201964
hsa-let-7a-1 hsa-mir-497 0.480058
hsa-let-7a-1 hsa-mir-499a 0.431526
hsa-let-7a-1 hsa-mir-500a 0.109093
hsa-let-7a-1 hsa-mir-501 0.0527503
hsa-let-7a-1 hsa-mir-507 0.0702835
hsa-let-7a-1 hsa-mir-512-1 0.102636
hsa-let-7a-1 hsa-mir-512-2 0.125345
hsa-let-7a-1 hsa-mir-515-1 0.156627
hsa-let-7a-1 hsa-mir-515-2 0.156627
hsa-let-7a-1 hsa-mir-520a 0.224811
hsa-let-7a-1 hsa-mir-520b 0.263525
hsa-let-7a-1 hsa-mir-520c 0.236659
hsa-let-7a-1 hsa-mir-520d 0.259185
hsa-let-7a-1 hsa-mir-520e 0.144434
hsa-let-7a-1 hsa-mir-520f 0.0505618
hsa-let-7a-1 hsa-mir-520g 0.0505618
hsa-let-7a-1 hsa-mir-520h 0.289988
hsa-let-7a-1 hsa-mir-523 0.0235723
hsa-let-7a-1 hsa-mir-525 0.0250137
hsa-let-7a-1 hsa-mir-526a-1 0.182982
hsa-let-7a-1 hsa-mir-526a-2 0.182982
hsa-let-7a-1 hsa-mir-526b 0.0847468
hsa-let-7a-1 hsa-mir-9-1 0.66387
hsa-let-7a-1 hsa-mir-9-2 0.640506
hsa-let-7a-1 hsa-mir-92a-1 0.658007
hsa-let-7a-1 hsa-mir-92a-2 0.651598
hsa-let-7a-1 hsa-mir-92b 0.384424
hsa-let-7a-1 hsa-mir-9-3 0.642441
hsa-let-7a-1 hsa-mir-95 0.33489
hsa-let-7a-1 hsa-mir-98 0.507022
hsa-let-7a-1 hsa-mir-99b 0.405497
hsa-let-7a-1 hsa-mir-31 0.724871
hsa-let-7a-1 hsa-mir-184 0.325038
hsa-let-7a-1 hsa-mir-370 0.353086
hsa-let-7a-1 hsa-mir-99a 0.614532
hsa-let-7a-1 hsa-mir-93 0.624465
hsa-let-7a-1 hsa-mir-433 0.125453
hsa-let-7a-1 hsa-mir-96 0.558722
hsa-let-7a-1 hsa-mir-128-1 0.285792
hsa-let-7a-1 hsa-mir-153-2 0.343606
hsa-let-7a-1 hsa-mir-135b 0.56401
hsa-let-7a-1 hsa-mir-338 0.430879
hsa-let-7a-1 hsa-mir-488 0.18621
hsa-let-7a-1 hsa-mir-302d 0.457734
hsa-let-7a-1 hsa-mir-383 0.22159
hsa-let-7a-1 hsa-mir-101-2 0.663437
hsa-let-7a-1 hsa-mir-10a 0.436675
hsa-let-7a-1 hsa-mir-149 0.479927
hsa-let-7a-1 hsa-mir-510 0.104379
hsa-let-7a-1 hsa-mir-516a-1 0.173134
hsa-let-7a-1 hsa-mir-516a-2 0.173134
hsa-let-7a-1 hsa-mir-516b-1 0.159337
hsa-let-7a-1 hsa-mir-516b-2 0.159337
hsa-let-7a-1 hsa-mir-7-1 0.647918
hsa-let-7a-1 hsa-mir-7-2 0.6257
hsa-let-7a-1 hsa-mir-7-3 0.622192
hsa-let-7a-1 hsa-mir-196b 0.451524
hsa-let-7a-1 hsa-mir-363 0.271457
hsa-let-7a-1 hsa-mir-514a-1 0.102029
hsa-let-7a-1 hsa-mir-514a-2 0.102029
hsa-let-7a-1 hsa-mir-514a-3 0.102029
hsa-let-7a-1 hsa-mir-498 0.225366
hsa-let-7a-1 hsa-mir-193b 0.543493
hsa-let-7a-1 hsa-mir-449a 0.367624
hsa-let-7a-1 hsa-mir-449b 0.352778
hsa-let-7a-1 hsa-mir-194-2 0.44481
hsa-let-7a-1 hsa-mir-659 0.00421862
hsa-let-7a-1 hsa-mir-129-1 0.302721
hsa-let-7a-1 hsa-mir-139 0.446781
hsa-let-7a-1 hsa-mir-421 0.17147
hsa-let-7a-1 hsa-mir-658 0.0736978
hsa-let-7a-1 hsa-mir-137 0.510613
hsa-let-7a-1 hsa-mir-455 0.184176
hsa-let-7a-1 hsa-mir-491 0.30584
hsa-let-7a-1 hsa-mir-431 0.0288635
hsa-let-7a-1 hsa-mir-448 0.00369683
hsa-let-7a-1 hsa-mir-454 0.193023
hsa-let-7a-1 hsa-mir-575 0.062577
hsa-let-7a-1 hsa-mir-660 0.0391012
hsa-let-7a-1 hsa-mir-663a 0.29553
hsa-let-7a-1 hsa-mir-185 0.360594
hsa-let-7a-1 hsa-mir-208b 0.129237
hsa-let-7a-1 hsa-mir-324 0.185027
hsa-let-7a-1 hsa-mir-346 0.0879307
hsa-let-7a-1 hsa-mir-484 0.17605
hsa-let-7a-1 hsa-mir-486 0.646292
hsa-let-7a-1 hsa-mir-518b 0.181789
hsa-let-7a-1 hsa-mir-518c 0.0701475
hsa-let-7a-1 hsa-mir-557 0.04188
hsa-let-7a-1 hsa-mir-583 0.0276278
hsa-let-7a-1 hsa-mir-596 0.0783005
hsa-let-7a-1 hsa-mir-600 0.0240099
hsa-let-7a-1 hsa-mir-601 0.0736978
hsa-let-7a-1 hsa-mir-602 0.0882346
hsa-let-7a-1 hsa-mir-608 0.222518
hsa-let-7a-1 hsa-mir-611 0.0240099
hsa-let-7a-1 hsa-mir-612 0.0851949
hsa-let-7a-1 hsa-mir-615 0.149375
hsa-let-7a-1 hsa-mir-622 0.14064
hsa-let-7a-1 hsa-mir-629 0.459577
hsa-let-7a-1 hsa-mir-637 0.0850332
hsa-let-7a-1 hsa-mir-638 0.264271
hsa-let-7a-1 hsa-mir-642a 0.132333
hsa-let-7a-1 hsa-mir-654 0.0240099
hsa-let-7a-1 hsa-mir-657 0.0851949
hsa-let-7a-1 hsa-mir-662 0.0240099
hsa-let-7a-1 hsa-mir-769 0.0240099
hsa-let-7a-1 hsa-mir-153-1 0.218312
hsa-let-7a-1 hsa-mir-532 0.232461
hsa-let-7a-1 hsa-mir-561 0.0525179
hsa-let-7a-1 hsa-mir-219-2 0.228498
hsa-let-7a-1 hsa-mir-371a 0.286091
hsa-let-7a-1 hsa-mir-190a 0.205989
hsa-let-7a-1 hsa-mir-217 0.178818
hsa-let-7a-1 hsa-mir-188 0.0679907
hsa-let-7a-1 hsa-mir-301a 0.378508
hsa-let-7a-1 hsa-mir-301b 0.187089
hsa-let-7a-1 hsa-mir-337 0.168044
hsa-let-7a-1 hsa-mir-376a-1 0.299511
hsa-let-7a-1 hsa-mir-376a-2 0.299511
hsa-let-7a-1 hsa-mir-409 0.259509
hsa-let-7a-1 hsa-mir-411 0.0756441
hsa-let-7a-1 hsa-mir-376b 0.0610893
hsa-let-7a-1 hsa-mir-328 0.31911
hsa-let-7a-1 hsa-mir-521-1 0.041927
hsa-let-7a-1 hsa-mir-521-2 0.041927
hsa-let-7a-1 hsa-mir-542 0.386278
hsa-let-7a-1 hsa-mir-298 0.0597419
hsa-let-7a-1 hsa-mir-640 0.0768028
hsa-let-7a-1 hsa-mir-650 0.198075
hsa-let-7a-1 hsa-mir-193a 0.53071
hsa-let-7a-1 hsa-mir-302e 0.17329
hsa-let-7a-1 hsa-mir-302f 0.224555
hsa-let-7a-1 hsa-mir-1296 0.041927
hsa-let-7a-1 hsa-mir-519d 0.154834
hsa-let-7a-1 hsa-mir-493 0.20984
hsa-let-7a-1 hsa-mir-519c 0.250283
hsa-let-7a-1 hsa-mir-138-1 0.584891
hsa-let-7a-1 hsa-mir-138-2 0.584891
hsa-let-7a-1 hsa-mir-320b-1 0.168698
hsa-let-7a-1 hsa-mir-320b-2 0.168698
hsa-let-7a-1 hsa-mir-320c-1 0.116544
hsa-let-7a-1 hsa-mir-320c-2 0.116852
hsa-let-7a-1 hsa-mir-320d-1 0.159133
hsa-let-7a-1 hsa-mir-320d-2 0.100025
hsa-let-7a-1 hsa-mir-1181 0.00369683
hsa-let-7a-1 hsa-mir-483 0.264651
hsa-let-7a-1 hsa-mir-326 0.263871
hsa-let-7a-1 hsa-mir-599 0.0038748
hsa-let-7a-1 hsa-mir-661 0.131616
hsa-let-7a-1 hsa-mir-1224 0.189488
hsa-let-7a-1 hsa-mir-503 0.194672
hsa-let-7a-1 hsa-mir-1180 0.00133631
hsa-let-7a-1 hsa-mir-1184-1 0.00133631
hsa-let-7a-1 hsa-mir-1246 0.105497
hsa-let-7a-1 hsa-mir-1247 0.00133631
hsa-let-7a-1 hsa-mir-1249 0.108605
hsa-let-7a-1 hsa-mir-1273a 0.00133631
hsa-let-7a-1 hsa-mir-1280 0.114909
hsa-let-7a-1 hsa-mir-1302-1 0.00657456
hsa-let-7a-1 hsa-mir-1302-2 0.00657456
hsa-let-7a-1 hsa-mir-1302-3 0.00657456
hsa-let-7a-1 hsa-mir-1302-4 0.00657456
hsa-let-7a-1 hsa-mir-1302-5 0.00657456
hsa-let-7a-1 hsa-mir-1302-6 0.00657456
hsa-let-7a-1 hsa-mir-1302-7 0.00657456
hsa-let-7a-1 hsa-mir-1302-8 0.00657456
hsa-let-7a-1 hsa-mir-425 0.305251
hsa-let-7a-1 hsa-mir-410 0.0771406
hsa-let-7a-1 hsa-mir-492 0.133914
hsa-let-7a-1 hsa-mir-345 0.250427
hsa-let-7a-1 hsa-mir-584 0.212825
hsa-let-7a-1 hsa-mir-708 0.479296
hsa-let-7a-1 hsa-mir-628 0.0633432
hsa-let-7a-1 hsa-mir-361 0.196671
hsa-let-7a-1 hsa-mir-422a 0.117161
hsa-let-7a-1 hsa-mir-509-3 0.130224
hsa-let-7a-1 hsa-mir-517a 0.176013
hsa-let-7a-1 hsa-mir-518e 0.0476432
hsa-let-7a-1 hsa-mir-519b 0.0516571
hsa-let-7a-1 hsa-mir-550a-1 0.18773
hsa-let-7a-1 hsa-mir-550a-2 0.18773
hsa-let-7a-1 hsa-mir-593 0.103039
hsa-let-7a-1 hsa-mir-621 0.0476432
hsa-let-7a-1 hsa-mir-625 0.449931
hsa-let-7a-1 hsa-mir-646 0.0951688
hsa-let-7a-1 hsa-mir-664 0.0835914
hsa-let-7a-1 hsa-mir-767 0.050227
hsa-let-7a-1 hsa-mir-1972-1 0.00133631
hsa-let-7a-1 hsa-mir-374b 0.0587385
hsa-let-7a-1 hsa-mir-505 0.0540458
hsa-let-7a-1 hsa-mir-519a-1 0.0827173
hsa-let-7a-1 hsa-mir-566 0.00133631
hsa-let-7a-1 hsa-mir-582 0.00133631
hsa-let-7a-1 hsa-mir-589 0.00133631
hsa-let-7a-1 hsa-mir-619 0.00133631
hsa-let-7a-1 hsa-mir-627 0.00133631
hsa-let-7a-1 hsa-mir-635 0.00133631
hsa-let-7a-1 hsa-mir-655 0.0563507
hsa-let-7a-1 hsa-mir-744 0.169304
hsa-let-7a-1 hsa-mir-942 0.0322542
hsa-let-7a-1 hsa-mir-489 0.125965
hsa-let-7a-1 hsa-mir-487a 0.0205561
hsa-let-7a-1 hsa-mir-384 0.0232094
hsa-let-7a-1 hsa-mir-552 0.0458695
hsa-let-7a-1 hsa-mir-630 0.123114
hsa-let-7a-1 hsa-mir-1227 0.0210078
hsa-let-7a-1 hsa-mir-1229 0.0210078
hsa-let-7a-1 hsa-mir-519e 0.162852
hsa-let-7a-1 hsa-mir-569 0.00463073
hsa-let-7a-1 hsa-mir-1179 0.0486044
hsa-let-7a-1 hsa-mir-616 0.041927
hsa-let-7a-1 hsa-mir-885 0.15027
hsa-let-7a-1 hsa-mir-485 0.205226
hsa-let-7a-1 hsa-mir-1254-1 0.0373274
hsa-let-7a-1 hsa-mir-574 0.29524
hsa-let-7a-1 hsa-mir-1258 0.0894963
hsa-let-7a-1 hsa-mir-539 0.12708
hsa-let-7a-1 hsa-mir-519a-2 0.0819691
hsa-let-7a-1 hsa-mir-1202 0.0621705
hsa-let-7a-1 hsa-mir-449c 0.0506506
hsa-let-7a-1 hsa-mir-202 0.138672
hsa-let-7a-1 hsa-mir-720 0.128921
hsa-let-7a-1 hsa-mir-504 0.120722
hsa-let-7a-1 hsa-mir-873 0.0690342
hsa-let-7a-1 hsa-mir-675 0.0641208
hsa-let-7a-1 hsa-mir-590 0.130992
hsa-let-7a-1 hsa-mir-1271 0.121551
hsa-let-7a-1 hsa-mir-671 0.0858842
hsa-let-7a-1 hsa-mir-1827 0.0321018
hsa-let-7a-1 hsa-mir-647 0.041927
hsa-let-7a-1 hsa-mir-632 0.0772836
hsa-let-7a-1 hsa-mir-636 0.112067
hsa-let-7a-1 hsa-mir-1275 0.0486044
hsa-let-7a-1 hsa-mir-617 0.0565281
hsa-let-7a-1 hsa-mir-758 0.0565281
hsa-let-7a-1 hsa-mir-766 0.0565281
hsa-let-7a-1 hsa-mir-1286 0.0565281
hsa-let-7a-1 hsa-mir-548d-1 0.132656
hsa-let-7a-1 hsa-mir-548d-2 0.132656
hsa-let-7a-1 hsa-mir-374a 0.139532
hsa-let-7a-1 hsa-mir-652 0.074888
hsa-let-7a-1 hsa-mir-502 0.155841
hsa-let-7a-1 hsa-mir-874 0.11799
hsa-let-7a-1 hsa-mir-147b 0.0819875
hsa-let-7a-1 hsa-mir-105-1 0.0923052
hsa-let-7a-1 hsa-mir-105-2 0.0923052
hsa-let-7a-1 hsa-mir-506 0.145868
hsa-let-7a-1 hsa-mir-508 0.182247
hsa-let-7a-1 hsa-mir-509-1 0.106192
hsa-let-7a-1 hsa-mir-509-2 0.106192
hsa-let-7a-1 hsa-mir-513a-1 0.240993
hsa-let-7a-1 hsa-mir-513a-2 0.240993
hsa-let-7a-1 hsa-mir-513b 0.151891
hsa-let-7a-1 hsa-mir-513c 0.151891
hsa-let-7a-1 hsa-mir-711 0.0231609
hsa-let-7a-1 hsa-mir-935 0.0241517
hsa-let-7a-1 hsa-mir-1299 0.0502959
hsa-let-7a-1 hsa-mir-450a-1 0.114137
hsa-let-7a-1 hsa-mir-450a-2 0.114137
hsa-let-7a-1 hsa-mir-450b 0.114137
hsa-let-7a-1 hsa-mir-605 0.0506506
hsa-let-7a-1 hsa-mir-1293 0.0454141
hsa-let-7a-1 hsa-mir-1233-1 0.055543
hsa-let-7a-1 hsa-mir-1233-2 0.055543
hsa-let-7a-1 hsa-mir-1290 0.209065
hsa-let-7a-1 hsa-mir-1234 0.0621705
hsa-let-7a-1 hsa-mir-522 0.0621705
hsa-let-7a-1 hsa-mir-2110 0.109532
hsa-let-7a-1 hsa-mir-323b 0.132484
hsa-let-7a-1 hsa-mir-765 0.0869202
hsa-let-7a-1 hsa-mir-147a 0.118878
hsa-let-7a-1 hsa-mir-329-1 0.0467775
hsa-let-7a-1 hsa-mir-329-2 0.0467775
hsa-let-7a-1 hsa-mir-548b 0.034141
hsa-let-7a-1 hsa-mir-550a-3 0.0653886
hsa-let-7a-1 hsa-mir-550b-1 0.00379167
hsa-let-7a-1 hsa-mir-550b-2 0.00379167
hsa-let-7a-1 hsa-mir-624 0.00139335
hsa-let-7a-1 hsa-mir-517c 0.0621705
hsa-let-7a-1 hsa-mir-320e 0.114137
hsa-let-7a-1 hsa-mir-490 0.0817385
hsa-let-7a-1 hsa-mir-527 0.0621705
hsa-let-7a-1 hsa-mir-500b 0.0621705
hsa-let-7a-1 hsa-mir-922 0.0559049
hsa-let-7a-1 hsa-mir-571 0.0636661
hsa-let-7a-1 hsa-mir-548c 0.00321666
hsa-let-7a-1 hsa-mir-3163 0.0434863
hsa-let-7a-1 hsa-mir-1305 0.0434863
hsa-let-7a-1 hsa-mir-1260a 0.0434863
hsa-let-7a-1 hsa-mir-545 0.00031704
hsa-let-7a-1 hsa-mir-369 0.0222421
hsa-let-7a-1 hsa-mir-577 0.0506506
hsa-let-7a-1 hsa-mir-518f 0.0506506
hsa-let-7a-1 hsa-mir-591 0.0506506
hsa-let-7a-1 hsa-mir-524 0.0506506
hsa-let-7a-1 hsa-mir-595 0.0506506
hsa-let-7a-1 hsa-mir-603 0.0547165
hsa-let-7a-1 hsa-mir-1915 0.100681
hsa-let-7a-1 hsa-mir-548a-1 0.0242239
hsa-let-7a-1 hsa-mir-548a-2 0.0242239
hsa-let-7a-1 hsa-mir-548a-3 0.0242239
hsa-let-7a-1 hsa-mir-1266 0.00268232
hsa-let-7a-1 hsa-mir-103b-1 0.228539
hsa-let-7a-1 hsa-mir-103b-2 0.228539
hsa-let-7a-1 hsa-mir-1245b 0.0532368
hsa-let-7a-1 hsa-mir-1245a 0.0532368
hsa-let-7a-1 hsa-mir-1301 0.0621705
hsa-let-7a-1 hsa-mir-1183 0.0255381
hsa-let-7a-1 hsa-mir-1471 0.0780606
hsa-let-7a-1 hsa-mir-1909 0.0255381
hsa-let-7a-1 hsa-mir-610 0.0506506
hsa-let-7a-1 hsa-mir-570 0.0506506
hsa-let-7a-1 hsa-mir-1236 0.023462
hsa-let-7a-1 hsa-mir-614 0.0038748
hsa-let-7a-1 hsa-mir-572 0.0335249
hsa-let-7a-1 hsa-mir-648 0.0038748
hsa-let-7a-1 hsa-mir-4306 0.0532368
hsa-let-7a-1 hsa-mir-4257 0.0532368
hsa-let-7a-1 hsa-mir-1323 0.0532368
hsa-let-7a-1 hsa-mir-718 0.0532368
hsa-let-7a-1 hsa-mir-2355 0.0532368
hsa-let-7a-1 hsa-mir-3186 0.0532368
hsa-let-7a-1 hsa-mir-3130-1 0.0532368
hsa-let-7a-1 hsa-mir-3130-2 0.0532368
hsa-let-7a-1 hsa-mir-1469 0.0532368
hsa-let-7a-1 hsa-mir-1285-1 0.055543
hsa-let-7a-1 hsa-mir-1285-2 0.055543
hsa-let-7a-1 hsa-mir-1322 0.0565281
hsa-let-7a-1 hsa-mir-1207 0.00439835
hsa-let-7a-1 hsa-mir-1273c 0.0486044
hsa-let-7a-1 hsa-mir-1303 0.109532
hsa-let-7a-1 hsa-mir-567 0.0486044
hsa-let-7a-1 hsa-mir-941-1 0.00636956
hsa-let-7a-1 hsa-mir-941-3 0.00636956
hsa-let-7a-1 hsa-mir-941-4 0.00636956
hsa-let-7a-1 hsa-mir-592 0.00788747
hsa-let-7a-1 hsa-mir-598 0.0183519
hsa-let-7a-1 hsa-mir-760 0.103005
hsa-let-7a-1 hsa-mir-151b 0.285141
hsa-let-7a-1 hsa-mir-4792 0.0202843
hsa-let-7a-1 hsa-mir-551a 0.0506506
hsa-let-7a-1 hsa-mir-564 0.0222421
hsa-let-7a-1 hsa-mir-3151 0.0438946
hsa-let-7a-1 hsa-mir-938 0.0506506
hsa-let-7a-1 hsa-mir-2861 0.0297526
hsa-let-7a-1 hsa-mir-3196 0.0297526
hsa-let-7a-1 hsa-mir-378b 0.143589
hsa-let-7a-1 hsa-mir-378c 0.143589
hsa-let-7a-1 hsa-mir-378d-1 0.143589
hsa-let-7a-1 hsa-mir-378d-2 0.143589
hsa-let-7a-1 hsa-mir-378e 0.143589
hsa-let-7a-1 hsa-mir-378f 0.143589
hsa-let-7a-1 hsa-mir-378g 0.143589
hsa-let-7a-1 hsa-mir-378h 0.143589
hsa-let-7a-1 hsa-mir-378i 0.143589
hsa-let-7a-1 hsa-mir-633 0.0415737
hsa-let-7a-1 hsa-mir-933 0.0476432
hsa-let-7a-1 hsa-mir-499b 0.0916608
hsa-let-7a-1 hsa-mir-668 0.00335092
hsa-let-7a-1 hsa-mir-518a-1 0.0190509
hsa-let-7a-1 hsa-mir-518a-2 0.0190509
hsa-let-7a-1 hsa-mir-1256 0.041927
hsa-let-7a-1 hsa-mir-1231 0.0621705
hsa-let-7a-1 hsa-mir-451b 0.111978
hsa-let-7a-1 hsa-mir-3179-1 0.00379167
hsa-let-7a-1 hsa-mir-3179-2 0.00379167
hsa-let-7a-1 hsa-mir-3179-3 0.00379167
hsa-let-7a-1 hsa-mir-642b 0.062281
hsa-let-7a-1 hsa-mir-544a 0.0822125
hsa-let-7a-1 hsa-mir-544b 0.0822125
hsa-let-7a-1 hsa-mir-944 0.0210078
hsa-let-7a-1 hsa-mir-1297 0.0422134
hsa-let-7a-1 hsa-mir-511-1 0.0422134
hsa-let-7a-1 hsa-mir-511-2 0.0422134
hsa-let-7a-1 hsa-mir-663b 0.0776117
hsa-let-7a-1 hsa-mir-3940 0.0373274
hsa-let-7a-1 hsa-mir-190b 0.0202404
hsa-let-7a-1 hsa-mir-124a-2 0.055543
hsa-let-7a-1 hsa-mir-124a-3 0.055543
hsa-let-7a-1 hsa-mir-192-2 0.0565281
hsa-let-7a-1 hsa-mir-26 0.0621705
hsa-let-7a-1 hsa-mir-1228 0.0506506
hsa-let-7a-1 hsa-mir-663 0.00406548
hsa-let-7a-1 hsa-mir-92 0.0621705
hsa-let-7a-1 hsa-mir-200 0.0956379
hsa-let-7a-1 hsa-mir-181 0.0532368
hsa-let-7a-1 hsa-mir-3148 0.00463073
hsa-let-7a-1 hsa-mir-371 0.0621705
hsa-let-7a-1 hsa-mir-151 0.0305123
hsa-let-7a-1 hsa-let-7a 0.0869291
hsa-let-7a-1 hsa-mir-125b 0.0532368
hsa-let-7a-1 hsa-mir-128 0.0322724
hsa-let-7a-1 hsa-mir-29b 0.0422134
hsa-let-7a-1 hsa-mir-189 0.00354671
hsa-let-7a-2 hsa-let-7a-3 0.987217
hsa-let-7a-2 hsa-let-7b 0.845572
hsa-let-7a-2 hsa-let-7c 0.850916
hsa-let-7a-2 hsa-let-7d 0.865305
hsa-let-7a-2 hsa-let-7e 0.814326
hsa-let-7a-2 hsa-let-7f-1 0.836226
hsa-let-7a-2 hsa-let-7f-2 0.837417
hsa-let-7a-2 hsa-let-7g 0.830421
hsa-let-7a-2 hsa-let-7i 0.816048
hsa-let-7a-2 hsa-mir-100 0.662929
hsa-let-7a-2 hsa-mir-101-1 0.668676
hsa-let-7a-2 hsa-mir-103a-1 0.480202
hsa-let-7a-2 hsa-mir-103a-2 0.542766
hsa-let-7a-2 hsa-mir-106a 0.607524
hsa-let-7a-2 hsa-mir-106b 0.627666
hsa-let-7a-2 hsa-mir-107 0.563693
hsa-let-7a-2 hsa-mir-10b 0.726267
hsa-let-7a-2 hsa-mir-1-1 0.622308
hsa-let-7a-2 hsa-mir-1-2 0.528053
hsa-let-7a-2 hsa-mir-122 0.470717
hsa-let-7a-2 hsa-mir-124-1 0.633046
hsa-let-7a-2 hsa-mir-124-2 0.618718
hsa-let-7a-2 hsa-mir-124-3 0.601483
hsa-let-7a-2 hsa-mir-125a 0.65547
hsa-let-7a-2 hsa-mir-125b-1 0.654214
hsa-let-7a-2 hsa-mir-125b-2 0.662652
hsa-let-7a-2 hsa-mir-126 0.710292
hsa-let-7a-2 hsa-mir-127 0.58832
hsa-let-7a-2 hsa-mir-128-2 0.439534
hsa-let-7a-2 hsa-mir-129-2 0.450166
hsa-let-7a-2 hsa-mir-130a 0.575854
hsa-let-7a-2 hsa-mir-130b 0.420152
hsa-let-7a-2 hsa-mir-132 0.417698
hsa-let-7a-2 hsa-mir-133a-1 0.438379
hsa-let-7a-2 hsa-mir-133a-2 0.46809
hsa-let-7a-2 hsa-mir-133b 0.564943
hsa-let-7a-2 hsa-mir-134 0.270559
hsa-let-7a-2 hsa-mir-135a-1 0.600793
hsa-let-7a-2 hsa-mir-135a-2 0.600793
hsa-let-7a-2 hsa-mir-136 0.0724502
hsa-let-7a-2 hsa-mir-140 0.451389
hsa-let-7a-2 hsa-mir-141 0.677201
hsa-let-7a-2 hsa-mir-142 0.691698
hsa-let-7a-2 hsa-mir-143 0.732673
hsa-let-7a-2 hsa-mir-144 0.34295
hsa-let-7a-2 hsa-mir-145 0.731574
hsa-let-7a-2 hsa-mir-146a 0.631044
hsa-let-7a-2 hsa-mir-146b 0.648187
hsa-let-7a-2 hsa-mir-148a 0.649221
hsa-let-7a-2 hsa-mir-148b 0.35353
hsa-let-7a-2 hsa-mir-150 0.624534
hsa-let-7a-2 hsa-mir-151a 0.559757
hsa-let-7a-2 hsa-mir-152 0.452747
hsa-let-7a-2 hsa-mir-154 0.147058
hsa-let-7a-2 hsa-mir-155 0.634047
hsa-let-7a-2 hsa-mir-15a 0.64475
hsa-let-7a-2 hsa-mir-15b 0.561242
hsa-let-7a-2 hsa-mir-16-1 0.700426
hsa-let-7a-2 hsa-mir-16-2 0.722565
hsa-let-7a-2 hsa-mir-17 0.640309
hsa-let-7a-2 hsa-mir-181a-1 0.63679
hsa-let-7a-2 hsa-mir-181a-2 0.624658
hsa-let-7a-2 hsa-mir-181b-1 0.656759
hsa-let-7a-2 hsa-mir-181b-2 0.626527
hsa-let-7a-2 hsa-mir-181c 0.380948
hsa-let-7a-2 hsa-mir-181d 0.401778
hsa-let-7a-2 hsa-mir-182 0.681138
hsa-let-7a-2 hsa-mir-183 0.690073
hsa-let-7a-2 hsa-mir-186 0.355096
hsa-let-7a-2 hsa-mir-187 0.246588
hsa-let-7a-2 hsa-mir-18a 0.634653
hsa-let-7a-2 hsa-mir-18b 0.591684
hsa-let-7a-2 hsa-mir-191 0.527354
hsa-let-7a-2 hsa-mir-192 0.557912
hsa-let-7a-2 hsa-mir-194-1 0.496147
hsa-let-7a-2 hsa-mir-195 0.595038
hsa-let-7a-2 hsa-mir-196a-1 0.633234
hsa-let-7a-2 hsa-mir-196a-2 0.616223
hsa-let-7a-2 hsa-mir-197 0.395648
hsa-let-7a-2 hsa-mir-198 0.162739
hsa-let-7a-2 hsa-mir-199a-1 0.629833
hsa-let-7a-2 hsa-mir-199a-2 0.600188
hsa-let-7a-2 hsa-mir-199b 0.619159
hsa-let-7a-2 hsa-mir-19a 0.637786
hsa-let-7a-2 hsa-mir-19b-1 0.596716
hsa-let-7a-2 hsa-mir-19b-2 0.557683
hsa-let-7a-2 hsa-mir-200a 0.700705
hsa-let-7a-2 hsa-mir-200b 0.730032
hsa-let-7a-2 hsa-mir-200c 0.777734
hsa-let-7a-2 hsa-mir-203 0.675516
hsa-let-7a-2 hsa-mir-204 0.53861
hsa-let-7a-2 hsa-mir-205 0.715458
hsa-let-7a-2 hsa-mir-206 0.47484
hsa-let-7a-2 hsa-mir-208a 0.275497
hsa-let-7a-2 hsa-mir-20a 0.63188
hsa-let-7a-2 hsa-mir-20b 0.525975
hsa-let-7a-2 hsa-mir-21 0.547982
hsa-let-7a-2 hsa-mir-210 0.710619
hsa-let-7a-2 hsa-mir-211 0.303703
hsa-let-7a-2 hsa-mir-212 0.342112
hsa-let-7a-2 hsa-mir-214 0.641637
hsa-let-7a-2 hsa-mir-215 0.413537
hsa-let-7a-2 hsa-mir-216a 0.23982
hsa-let-7a-2 hsa-mir-216b 0.19394
hsa-let-7a-2 hsa-mir-218-1 0.676818
hsa-let-7a-2 hsa-mir-218-2 0.67995
hsa-let-7a-2 hsa-mir-219-1 0.43189
hsa-let-7a-2 hsa-mir-22 0.599339
hsa-let-7a-2 hsa-mir-221 0.74124
hsa-let-7a-2 hsa-mir-222 0.700889
hsa-let-7a-2 hsa-mir-223 0.668941
hsa-let-7a-2 hsa-mir-224 0.590419
hsa-let-7a-2 hsa-mir-23a 0.474274
hsa-let-7a-2 hsa-mir-23b 0.498467
hsa-let-7a-2 hsa-mir-24-1 0.596122
hsa-let-7a-2 hsa-mir-24-2 0.549541
hsa-let-7a-2 hsa-mir-25 0.641885
hsa-let-7a-2 hsa-mir-26a-1 0.602346
hsa-let-7a-2 hsa-mir-26a-2 0.602346
hsa-let-7a-2 hsa-mir-26b 0.469026
hsa-let-7a-2 hsa-mir-27a 0.648235
hsa-let-7a-2 hsa-mir-27b 0.507084
hsa-let-7a-2 hsa-mir-28 0.308678
hsa-let-7a-2 hsa-mir-296 0.478498
hsa-let-7a-2 hsa-mir-297 0.0776842
hsa-let-7a-2 hsa-mir-299 0.171014
hsa-let-7a-2 hsa-mir-29a 0.609131
hsa-let-7a-2 hsa-mir-29b-1 0.570667
hsa-let-7a-2 hsa-mir-29b-2 0.517818
hsa-let-7a-2 hsa-mir-29c 0.661733
hsa-let-7a-2 hsa-mir-300 0.099435
hsa-let-7a-2 hsa-mir-302a 0.534209
hsa-let-7a-2 hsa-mir-302b 0.622457
hsa-let-7a-2 hsa-mir-302c 0.607104
hsa-let-7a-2 hsa-mir-30a 0.63586
hsa-let-7a-2 hsa-mir-30b 0.397895
hsa-let-7a-2 hsa-mir-30c-1 0.574445
hsa-let-7a-2 hsa-mir-30c-2 0.604654
hsa-let-7a-2 hsa-mir-30d 0.479362
hsa-let-7a-2 hsa-mir-30e 0.355145
hsa-let-7a-2 hsa-mir-32 0.302618
hsa-let-7a-2 hsa-mir-320a 0.388431
hsa-let-7a-2 hsa-mir-323a 0.149089
hsa-let-7a-2 hsa-mir-325 0.027924
hsa-let-7a-2 hsa-mir-330 0.287933
hsa-let-7a-2 hsa-mir-331 0.193139
hsa-let-7a-2 hsa-mir-335 0.536301
hsa-let-7a-2 hsa-mir-339 0.356152
hsa-let-7a-2 hsa-mir-33a 0.120526
hsa-let-7a-2 hsa-mir-33b 0.0969499
hsa-let-7a-2 hsa-mir-340 0.198468
hsa-let-7a-2 hsa-mir-342 0.445943
hsa-let-7a-2 hsa-mir-34a 0.675257
hsa-let-7a-2 hsa-mir-34b 0.678039
hsa-let-7a-2 hsa-mir-34c 0.687018
hsa-let-7a-2 hsa-mir-362 0.173944
hsa-let-7a-2 hsa-mir-365a 0.372667
hsa-let-7a-2 hsa-mir-365b 0.369402
hsa-let-7a-2 hsa-mir-367 0.439684
hsa-let-7a-2 hsa-mir-372 0.426843
hsa-let-7a-2 hsa-mir-373 0.513181
hsa-let-7a-2 hsa-mir-375 0.692324
hsa-let-7a-2 hsa-mir-376c 0.241128
hsa-let-7a-2 hsa-mir-377 0.0319166
hsa-let-7a-2 hsa-mir-378a 0.520187
hsa-let-7a-2 hsa-mir-379 0.0940839
hsa-let-7a-2 hsa-mir-381 0.248509
hsa-let-7a-2 hsa-mir-382 0.0974576
hsa-let-7a-2 hsa-mir-423 0.307451
hsa-let-7a-2 hsa-mir-424 0.274522
hsa-let-7a-2 hsa-mir-429 0.594815
hsa-let-7a-2 hsa-mir-432 0.151997
hsa-let-7a-2 hsa-mir-451a 0.563163
hsa-let-7a-2 hsa-mir-452 0.332115
hsa-let-7a-2 hsa-mir-487b 0.119165
hsa-let-7a-2 hsa-mir-494 0.277625
hsa-let-7a-2 hsa-mir-495 0.216059
hsa-let-7a-2 hsa-mir-497 0.471397
hsa-let-7a-2 hsa-mir-499a 0.456413
hsa-let-7a-2 hsa-mir-500a 0.117695
hsa-let-7a-2 hsa-mir-501 0.0572735
hsa-let-7a-2 hsa-mir-507 0.0764597
hsa-let-7a-2 hsa-mir-512-1 0.110592
hsa-let-7a-2 hsa-mir-512-2 0.135164
hsa-let-7a-2 hsa-mir-515-1 0.167048
hsa-let-7a-2 hsa-mir-515-2 0.167048
hsa-let-7a-2 hsa-mir-520a 0.239039
hsa-let-7a-2 hsa-mir-520b 0.283192
hsa-let-7a-2 hsa-mir-520c 0.23155
hsa-let-7a-2 hsa-mir-520d 0.27637
hsa-let-7a-2 hsa-mir-520e 0.155945
hsa-let-7a-2 hsa-mir-520f 0.0546991
hsa-let-7a-2 hsa-mir-520g 0.0546991
hsa-let-7a-2 hsa-mir-520h 0.310693
hsa-let-7a-2 hsa-mir-523 0.0257132
hsa-let-7a-2 hsa-mir-525 0.0270941
hsa-let-7a-2 hsa-mir-526a-1 0.195419
hsa-let-7a-2 hsa-mir-526a-2 0.195419
hsa-let-7a-2 hsa-mir-526b 0.0917009
hsa-let-7a-2 hsa-mir-9-1 0.680559
hsa-let-7a-2 hsa-mir-9-2 0.659355
hsa-let-7a-2 hsa-mir-92a-1 0.635139
hsa-let-7a-2 hsa-mir-92a-2 0.636237
hsa-let-7a-2 hsa-mir-92b 0.408263
hsa-let-7a-2 hsa-mir-9-3 0.661844
hsa-let-7a-2 hsa-mir-95 0.357048
hsa-let-7a-2 hsa-mir-98 0.5021
hsa-let-7a-2 hsa-mir-99b 0.411355
hsa-let-7a-2 hsa-mir-31 0.697186
hsa-let-7a-2 hsa-mir-184 0.347122
hsa-let-7a-2 hsa-mir-370 0.375635
hsa-let-7a-2 hsa-mir-99a 0.62462
hsa-let-7a-2 hsa-mir-93 0.633226
hsa-let-7a-2 hsa-mir-433 0.13343
hsa-let-7a-2 hsa-mir-96 0.570011
hsa-let-7a-2 hsa-mir-128-1 0.305141
hsa-let-7a-2 hsa-mir-153-2 0.345929
hsa-let-7a-2 hsa-mir-135b 0.573154
hsa-let-7a-2 hsa-mir-338 0.438157
hsa-let-7a-2 hsa-mir-488 0.177961
hsa-let-7a-2 hsa-mir-302d 0.483953
hsa-let-7a-2 hsa-mir-383 0.237769
hsa-let-7a-2 hsa-mir-101-2 0.670946
hsa-let-7a-2 hsa-mir-10a 0.462601
hsa-let-7a-2 hsa-mir-149 0.505382
hsa-let-7a-2 hsa-mir-510 0.112629
hsa-let-7a-2 hsa-mir-516a-1 0.184617
hsa-let-7a-2 hsa-mir-516a-2 0.184617
hsa-let-7a-2 hsa-mir-516b-1 0.169861
hsa-let-7a-2 hsa-mir-516b-2 0.169861
hsa-let-7a-2 hsa-mir-7-1 0.639739
hsa-let-7a-2 hsa-mir-7-2 0.617856
hsa-let-7a-2 hsa-mir-7-3 0.614906
hsa-let-7a-2 hsa-mir-196b 0.456137
hsa-let-7a-2 hsa-mir-363 0.29021
hsa-let-7a-2 hsa-mir-514a-1 0.11046
hsa-let-7a-2 hsa-mir-514a-2 0.11046
hsa-let-7a-2 hsa-mir-514a-3 0.11046
hsa-let-7a-2 hsa-mir-498 0.241699
hsa-let-7a-2 hsa-mir-193b 0.55393
hsa-let-7a-2 hsa-mir-449a 0.37089
hsa-let-7a-2 hsa-mir-449b 0.37665
hsa-let-7a-2 hsa-mir-194-2 0.451844
hsa-let-7a-2 hsa-mir-659 0.00476294
hsa-let-7a-2 hsa-mir-129-1 0.321944
hsa-let-7a-2 hsa-mir-139 0.472829
hsa-let-7a-2 hsa-mir-421 0.182382
hsa-let-7a-2 hsa-mir-658 0.0778987
hsa-let-7a-2 hsa-mir-137 0.534595
hsa-let-7a-2 hsa-mir-455 0.197387
hsa-let-7a-2 hsa-mir-491 0.326852
hsa-let-7a-2 hsa-mir-431 0.031433
hsa-let-7a-2 hsa-mir-448 0.00389844
hsa-let-7a-2 hsa-mir-454 0.205439
hsa-let-7a-2 hsa-mir-575 0.0681033
hsa-let-7a-2 hsa-mir-660 0.042559
hsa-let-7a-2 hsa-mir-663a 0.31683
hsa-let-7a-2 hsa-mir-185 0.362827
hsa-let-7a-2 hsa-mir-208b 0.139809
hsa-let-7a-2 hsa-mir-324 0.197576
hsa-let-7a-2 hsa-mir-346 0.0951832
hsa-let-7a-2 hsa-mir-484 0.190366
hsa-let-7a-2 hsa-mir-486 0.655254
hsa-let-7a-2 hsa-mir-518b 0.195242
hsa-let-7a-2 hsa-mir-518c 0.0749677
hsa-let-7a-2 hsa-mir-557 0.0456211
hsa-let-7a-2 hsa-mir-583 0.0299749
hsa-let-7a-2 hsa-mir-596 0.0852586
hsa-let-7a-2 hsa-mir-600 0.0261747
hsa-let-7a-2 hsa-mir-601 0.0778987
hsa-let-7a-2 hsa-mir-602 0.0952914
hsa-let-7a-2 hsa-mir-608 0.238763
hsa-let-7a-2 hsa-mir-611 0.0261747
hsa-let-7a-2 hsa-mir-612 0.0921756
hsa-let-7a-2 hsa-mir-615 0.160582
hsa-let-7a-2 hsa-mir-622 0.148091
hsa-let-7a-2 hsa-mir-629 0.465203
hsa-let-7a-2 hsa-mir-637 0.0919379
hsa-let-7a-2 hsa-mir-638 0.282726
hsa-let-7a-2 hsa-mir-642a 0.119292
hsa-let-7a-2 hsa-mir-654 0.0261747
hsa-let-7a-2 hsa-mir-657 0.0921756
hsa-let-7a-2 hsa-mir-662 0.0261747
hsa-let-7a-2 hsa-mir-769 0.0261747
hsa-let-7a-2 hsa-mir-153-1 0.212149
hsa-let-7a-2 hsa-mir-532 0.249456
hsa-let-7a-2 hsa-mir-561 0.056316
hsa-let-7a-2 hsa-mir-219-2 0.246289
hsa-let-7a-2 hsa-mir-371a 0.303436
hsa-let-7a-2 hsa-mir-190a 0.220372
hsa-let-7a-2 hsa-mir-217 0.192602
hsa-let-7a-2 hsa-mir-188 0.072783
hsa-let-7a-2 hsa-mir-301a 0.38323
hsa-let-7a-2 hsa-mir-301b 0.179581
hsa-let-7a-2 hsa-mir-337 0.180776
hsa-let-7a-2 hsa-mir-376a-1 0.322548
hsa-let-7a-2 hsa-mir-376a-2 0.322548
hsa-let-7a-2 hsa-mir-409 0.255533
hsa-let-7a-2 hsa-mir-411 0.0817648
hsa-let-7a-2 hsa-mir-376b 0.0667955
hsa-let-7a-2 hsa-mir-328 0.338491
hsa-let-7a-2 hsa-mir-521-1 0.0211806
hsa-let-7a-2 hsa-mir-521-2 0.0211806
hsa-let-7a-2 hsa-mir-542 0.410497
hsa-let-7a-2 hsa-mir-298 0.0648551
hsa-let-7a-2 hsa-mir-640 0.0816376
hsa-let-7a-2 hsa-mir-650 0.21211
hsa-let-7a-2 hsa-mir-193a 0.525549
hsa-let-7a-2 hsa-mir-302e 0.185233
hsa-let-7a-2 hsa-mir-302f 0.238541
hsa-let-7a-2 hsa-mir-1296 0.0211806
hsa-let-7a-2 hsa-mir-519d 0.144314
hsa-let-7a-2 hsa-mir-493 0.224074
hsa-let-7a-2 hsa-mir-519c 0.264386
hsa-let-7a-2 hsa-mir-138-1 0.609279
hsa-let-7a-2 hsa-mir-138-2 0.609279
hsa-let-7a-2 hsa-mir-320b-1 0.181323
hsa-let-7a-2 hsa-mir-320b-2 0.181323
hsa-let-7a-2 hsa-mir-320c-1 0.125371
hsa-let-7a-2 hsa-mir-320c-2 0.125669
hsa-let-7a-2 hsa-mir-320d-1 0.171376
hsa-let-7a-2 hsa-mir-320d-2 0.10786
hsa-let-7a-2 hsa-mir-1181 0.00389844
hsa-let-7a-2 hsa-mir-483 0.28239
hsa-let-7a-2 hsa-mir-326 0.284026
hsa-let-7a-2 hsa-mir-599 0.00436473
hsa-let-7a-2 hsa-mir-661 0.140318
hsa-let-7a-2 hsa-mir-1224 0.201718
hsa-let-7a-2 hsa-mir-503 0.207495
hsa-let-7a-2 hsa-mir-1180 0.00150195
hsa-let-7a-2 hsa-mir-1184-1 0.00150195
hsa-let-7a-2 hsa-mir-1246 0.11125
hsa-let-7a-2 hsa-mir-1247 0.00150195
hsa-let-7a-2 hsa-mir-1249 0.117552
hsa-let-7a-2 hsa-mir-1273a 0.00150195
hsa-let-7a-2 hsa-mir-1280 0.122618
hsa-let-7a-2 hsa-mir-1302-1 0.00658952
hsa-let-7a-2 hsa-mir-1302-2 0.00658952
hsa-let-7a-2 hsa-mir-1302-3 0.00658952
hsa-let-7a-2 hsa-mir-1302-4 0.00658952
hsa-let-7a-2 hsa-mir-1302-5 0.00658952
hsa-let-7a-2 hsa-mir-1302-6 0.00658952
hsa-let-7a-2 hsa-mir-1302-7 0.00658952
hsa-let-7a-2 hsa-mir-1302-8 0.00658952
hsa-let-7a-2 hsa-mir-425 0.32588
hsa-let-7a-2 hsa-mir-410 0.0841069
hsa-let-7a-2 hsa-mir-492 0.143436
hsa-let-7a-2 hsa-mir-345 0.268494
hsa-let-7a-2 hsa-mir-584 0.227695
hsa-let-7a-2 hsa-mir-708 0.488358
hsa-let-7a-2 hsa-mir-628 0.0687525
hsa-let-7a-2 hsa-mir-361 0.212221
hsa-let-7a-2 hsa-mir-422a 0.125932
hsa-let-7a-2 hsa-mir-509-3 0.139921
hsa-let-7a-2 hsa-mir-517a 0.187193
hsa-let-7a-2 hsa-mir-518e 0.0518343
hsa-let-7a-2 hsa-mir-519b 0.0563765
hsa-let-7a-2 hsa-mir-550a-1 0.203066
hsa-let-7a-2 hsa-mir-550a-2 0.203066
hsa-let-7a-2 hsa-mir-593 0.11004
hsa-let-7a-2 hsa-mir-621 0.0518343
hsa-let-7a-2 hsa-mir-625 0.457315
hsa-let-7a-2 hsa-mir-646 0.101996
hsa-let-7a-2 hsa-mir-664 0.0904448
hsa-let-7a-2 hsa-mir-767 0.0547589
hsa-let-7a-2 hsa-mir-1972-1 0.00150195
hsa-let-7a-2 hsa-mir-374b 0.0611063
hsa-let-7a-2 hsa-mir-505 0.0583985
hsa-let-7a-2 hsa-mir-519a-1 0.0877222
hsa-let-7a-2 hsa-mir-566 0.00150195
hsa-let-7a-2 hsa-mir-582 0.00150195
hsa-let-7a-2 hsa-mir-589 0.00150195
hsa-let-7a-2 hsa-mir-619 0.00150195
hsa-let-7a-2 hsa-mir-627 0.00150195
hsa-let-7a-2 hsa-mir-635 0.00150195
hsa-let-7a-2 hsa-mir-655 0.0608781
hsa-let-7a-2 hsa-mir-744 0.180611
hsa-let-7a-2 hsa-mir-942 0.0341751
hsa-let-7a-2 hsa-mir-489 0.135893
hsa-let-7a-2 hsa-mir-487a 0.0224788
hsa-let-7a-2 hsa-mir-384 0.0255276
hsa-let-7a-2 hsa-mir-552 0.0486982
hsa-let-7a-2 hsa-mir-630 0.130577
hsa-let-7a-2 hsa-mir-1227 0.0221161
hsa-let-7a-2 hsa-mir-1229 0.0221161
hsa-let-7a-2 hsa-mir-519e 0.17359
hsa-let-7a-2 hsa-mir-569 0.00517259
hsa-let-7a-2 hsa-mir-1179 0.0514269
hsa-let-7a-2 hsa-mir-616 0.0211806
hsa-let-7a-2 hsa-mir-885 0.162567
hsa-let-7a-2 hsa-mir-485 0.221612
hsa-let-7a-2 hsa-mir-1254-1 0.0406618
hsa-let-7a-2 hsa-mir-574 0.291448
hsa-let-7a-2 hsa-mir-1258 0.0969192
hsa-let-7a-2 hsa-mir-539 0.138246
hsa-let-7a-2 hsa-mir-519a-2 0.0869062
hsa-let-7a-2 hsa-mir-1202 0.0671542
hsa-let-7a-2 hsa-mir-449c 0.0528357
hsa-let-7a-2 hsa-mir-202 0.149381
hsa-let-7a-2 hsa-mir-720 0.136614
hsa-let-7a-2 hsa-mir-504 0.130648
hsa-let-7a-2 hsa-mir-873 0.0746653
hsa-let-7a-2 hsa-mir-675 0.0696622
hsa-let-7a-2 hsa-mir-590 0.14067
hsa-let-7a-2 hsa-mir-1271 0.131249
hsa-let-7a-2 hsa-mir-671 0.0918732
hsa-let-7a-2 hsa-mir-1827 0.0349849
hsa-let-7a-2 hsa-mir-647 0.0211806
hsa-let-7a-2 hsa-mir-632 0.0836521
hsa-let-7a-2 hsa-mir-636 0.121544
hsa-let-7a-2 hsa-mir-1275 0.0514269
hsa-let-7a-2 hsa-mir-617 0.0595333
hsa-let-7a-2 hsa-mir-758 0.0595333
hsa-let-7a-2 hsa-mir-766 0.0595333
hsa-let-7a-2 hsa-mir-1286 0.0595333
hsa-let-7a-2 hsa-mir-548d-1 0.141324
hsa-let-7a-2 hsa-mir-548d-2 0.141324
hsa-let-7a-2 hsa-mir-374a 0.148925
hsa-let-7a-2 hsa-mir-652 0.0797191
hsa-let-7a-2 hsa-mir-502 0.166877
hsa-let-7a-2 hsa-mir-874 0.127471
hsa-let-7a-2 hsa-mir-147b 0.0869104
hsa-let-7a-2 hsa-mir-105-1 0.0988872
hsa-let-7a-2 hsa-mir-105-2 0.0988872
hsa-let-7a-2 hsa-mir-506 0.156503
hsa-let-7a-2 hsa-mir-508 0.196795
hsa-let-7a-2 hsa-mir-509-1 0.114286
hsa-let-7a-2 hsa-mir-509-2 0.114286
hsa-let-7a-2 hsa-mir-513a-1 0.256954
hsa-let-7a-2 hsa-mir-513a-2 0.256954
hsa-let-7a-2 hsa-mir-513b 0.162052
hsa-let-7a-2 hsa-mir-513c 0.162052
hsa-let-7a-2 hsa-mir-711 0.0254001
hsa-let-7a-2 hsa-mir-935 0.0263039
hsa-let-7a-2 hsa-mir-1299 0.0541283
hsa-let-7a-2 hsa-mir-450a-1 0.123158
hsa-let-7a-2 hsa-mir-450a-2 0.123158
hsa-let-7a-2 hsa-mir-450b 0.123158
hsa-let-7a-2 hsa-mir-605 0.0528357
hsa-let-7a-2 hsa-mir-1293 0.0493462
hsa-let-7a-2 hsa-mir-1233-1 0.0599972
hsa-let-7a-2 hsa-mir-1233-2 0.0599972
hsa-let-7a-2 hsa-mir-1290 0.22415
hsa-let-7a-2 hsa-mir-1234 0.0671542
hsa-let-7a-2 hsa-mir-522 0.0671542
hsa-let-7a-2 hsa-mir-2110 0.117113
hsa-let-7a-2 hsa-mir-323b 0.143419
hsa-let-7a-2 hsa-mir-765 0.0929271
hsa-let-7a-2 hsa-mir-147a 0.128495
hsa-let-7a-2 hsa-mir-329-1 0.0510417
hsa-let-7a-2 hsa-mir-329-2 0.0510417
hsa-let-7a-2 hsa-mir-548b 0.0376001
hsa-let-7a-2 hsa-mir-550a-3 0.0708485
hsa-let-7a-2 hsa-mir-550b-1 0.00437365
hsa-let-7a-2 hsa-mir-550b-2 0.00437365
hsa-let-7a-2 hsa-mir-624 0.00160795
hsa-let-7a-2 hsa-mir-517c 0.0671542
hsa-let-7a-2 hsa-mir-320e 0.123158
hsa-let-7a-2 hsa-mir-490 0.0883379
hsa-let-7a-2 hsa-mir-527 0.0671542
hsa-let-7a-2 hsa-mir-500b 0.0671542
hsa-let-7a-2 hsa-mir-922 0.0604947
hsa-let-7a-2 hsa-mir-571 0.0686092
hsa-let-7a-2 hsa-mir-548c 0.00362555
hsa-let-7a-2 hsa-mir-3163 0.0472569
hsa-let-7a-2 hsa-mir-1305 0.0472569
hsa-let-7a-2 hsa-mir-1260a 0.0472569
hsa-let-7a-2 hsa-mir-545 0.000350445
hsa-let-7a-2 hsa-mir-369 0.0243427
hsa-let-7a-2 hsa-mir-577 0.0528357
hsa-let-7a-2 hsa-mir-518f 0.0528357
hsa-let-7a-2 hsa-mir-591 0.0528357
hsa-let-7a-2 hsa-mir-524 0.0528357
hsa-let-7a-2 hsa-mir-595 0.0528357
hsa-let-7a-2 hsa-mir-603 0.0587314
hsa-let-7a-2 hsa-mir-1915 0.107579
hsa-let-7a-2 hsa-mir-548a-1 0.0264259
hsa-let-7a-2 hsa-mir-548a-2 0.0264259
hsa-let-7a-2 hsa-mir-548a-3 0.0264259
hsa-let-7a-2 hsa-mir-1266 0.00303572
hsa-let-7a-2 hsa-mir-103b-1 0.244056
hsa-let-7a-2 hsa-mir-103b-2 0.244056
hsa-let-7a-2 hsa-mir-1245b 0.057516
hsa-let-7a-2 hsa-mir-1245a 0.057516
hsa-let-7a-2 hsa-mir-1301 0.0671542
hsa-let-7a-2 hsa-mir-1183 0.0267149
hsa-let-7a-2 hsa-mir-1471 0.0833821
hsa-let-7a-2 hsa-mir-1909 0.0267149
hsa-let-7a-2 hsa-mir-610 0.0528357
hsa-let-7a-2 hsa-mir-570 0.0528357
hsa-let-7a-2 hsa-mir-1236 0.0255897
hsa-let-7a-2 hsa-mir-614 0.00436473
hsa-let-7a-2 hsa-mir-572 0.0366593
hsa-let-7a-2 hsa-mir-648 0.00436473
hsa-let-7a-2 hsa-mir-4306 0.057516
hsa-let-7a-2 hsa-mir-4257 0.057516
hsa-let-7a-2 hsa-mir-1323 0.057516
hsa-let-7a-2 hsa-mir-718 0.057516
hsa-let-7a-2 hsa-mir-2355 0.057516
hsa-let-7a-2 hsa-mir-3186 0.057516
hsa-let-7a-2 hsa-mir-3130-1 0.057516
hsa-let-7a-2 hsa-mir-3130-2 0.057516
hsa-let-7a-2 hsa-mir-1469 0.057516
hsa-let-7a-2 hsa-mir-1285-1 0.0599972
hsa-let-7a-2 hsa-mir-1285-2 0.0599972
hsa-let-7a-2 hsa-mir-1322 0.0595333
hsa-let-7a-2 hsa-mir-1207 0.00446568
hsa-let-7a-2 hsa-mir-1273c 0.0514269
hsa-let-7a-2 hsa-mir-1303 0.117113
hsa-let-7a-2 hsa-mir-567 0.0514269
hsa-let-7a-2 hsa-mir-941-1 0.00652849
hsa-let-7a-2 hsa-mir-941-3 0.00652849
hsa-let-7a-2 hsa-mir-941-4 0.00652849
hsa-let-7a-2 hsa-mir-592 0.00839253
hsa-let-7a-2 hsa-mir-598 0.0200109
hsa-let-7a-2 hsa-mir-760 0.110082
hsa-let-7a-2 hsa-mir-151b 0.283506
hsa-let-7a-2 hsa-mir-4792 0.0220425
hsa-let-7a-2 hsa-mir-551a 0.0528357
hsa-let-7a-2 hsa-mir-564 0.0243427
hsa-let-7a-2 hsa-mir-3151 0.0477033
hsa-let-7a-2 hsa-mir-938 0.0528357
hsa-let-7a-2 hsa-mir-2861 0.0324258
hsa-let-7a-2 hsa-mir-3196 0.0324258
hsa-let-7a-2 hsa-mir-378b 0.13163
hsa-let-7a-2 hsa-mir-378c 0.13163
hsa-let-7a-2 hsa-mir-378d-1 0.13163
hsa-let-7a-2 hsa-mir-378d-2 0.13163
hsa-let-7a-2 hsa-mir-378e 0.13163
hsa-let-7a-2 hsa-mir-378f 0.13163
hsa-let-7a-2 hsa-mir-378g 0.13163
hsa-let-7a-2 hsa-mir-378h 0.13163
hsa-let-7a-2 hsa-mir-378i 0.13163
hsa-let-7a-2 hsa-mir-633 0.0445984
hsa-let-7a-2 hsa-mir-933 0.0518343
hsa-let-7a-2 hsa-mir-499b 0.0991752
hsa-let-7a-2 hsa-mir-668 0.00386028
hsa-let-7a-2 hsa-mir-518a-1 0.0202632
hsa-let-7a-2 hsa-mir-518a-2 0.0202632
hsa-let-7a-2 hsa-mir-1256 0.0211806
hsa-let-7a-2 hsa-mir-1231 0.0671542
hsa-let-7a-2 hsa-mir-451b 0.121002
hsa-let-7a-2 hsa-mir-3179-1 0.00437365
hsa-let-7a-2 hsa-mir-3179-2 0.00437365
hsa-let-7a-2 hsa-mir-3179-3 0.00437365
hsa-let-7a-2 hsa-mir-642b 0.0430323
hsa-let-7a-2 hsa-mir-544a 0.0871729
hsa-let-7a-2 hsa-mir-544b 0.0871729
hsa-let-7a-2 hsa-mir-944 0.0221161
hsa-let-7a-2 hsa-mir-1297 0.0459186
hsa-let-7a-2 hsa-mir-511-1 0.0459186
hsa-let-7a-2 hsa-mir-511-2 0.0459186
hsa-let-7a-2 hsa-mir-663b 0.083675
hsa-let-7a-2 hsa-mir-3940 0.0406618
hsa-let-7a-2 hsa-mir-190b 0.0220106
hsa-let-7a-2 hsa-mir-124a-2 0.0599972
hsa-let-7a-2 hsa-mir-124a-3 0.0599972
hsa-let-7a-2 hsa-mir-192-2 0.0595333
hsa-let-7a-2 hsa-mir-26 0.0671542
hsa-let-7a-2 hsa-mir-1228 0.0528357
hsa-let-7a-2 hsa-mir-663 0.00432066
hsa-let-7a-2 hsa-mir-92 0.0671542
hsa-let-7a-2 hsa-mir-200 0.103493
hsa-let-7a-2 hsa-mir-181 0.057516
hsa-let-7a-2 hsa-mir-3148 0.00517259
hsa-let-7a-2 hsa-mir-371 0.0671542
hsa-let-7a-2 hsa-mir-151 0.0334777
hsa-let-7a-2 hsa-let-7a 0.0922774
hsa-let-7a-2 hsa-mir-125b 0.057516
hsa-let-7a-2 hsa-mir-128 0.0351749
hsa-let-7a-2 hsa-mir-29b 0.0459186
hsa-let-7a-2 hsa-mir-189 0.00399149
hsa-let-7a-3 hsa-let-7b 0.829754
hsa-let-7a-3 hsa-let-7c 0.834351
hsa-let-7a-3 hsa-let-7d 0.84829
hsa-let-7a-3 hsa-let-7e 0.794647
hsa-let-7a-3 hsa-let-7f-1 0.830641
hsa-let-7a-3 hsa-let-7f-2 0.832155
hsa-let-7a-3 hsa-let-7g 0.825689
hsa-let-7a-3 hsa-let-7i 0.812027
hsa-let-7a-3 hsa-mir-100 0.658165
hsa-let-7a-3 hsa-mir-101-1 0.663797
hsa-let-7a-3 hsa-mir-103a-1 0.491165
hsa-let-7a-3 hsa-mir-103a-2 0.5532
hsa-let-7a-3 hsa-mir-106a 0.620894
hsa-let-7a-3 hsa-mir-106b 0.625345
hsa-let-7a-3 hsa-mir-107 0.541182
hsa-let-7a-3 hsa-mir-10b 0.708161
hsa-let-7a-3 hsa-mir-1-1 0.599841
hsa-let-7a-3 hsa-mir-1-2 0.502868
hsa-let-7a-3 hsa-mir-122 0.464321
hsa-let-7a-3 hsa-mir-124-1 0.630265
hsa-let-7a-3 hsa-mir-124-2 0.615274
hsa-let-7a-3 hsa-mir-124-3 0.59683
hsa-let-7a-3 hsa-mir-125a 0.636926
hsa-let-7a-3 hsa-mir-125b-1 0.657888
hsa-let-7a-3 hsa-mir-125b-2 0.664413
hsa-let-7a-3 hsa-mir-126 0.707486
hsa-let-7a-3 hsa-mir-127 0.582254
hsa-let-7a-3 hsa-mir-128-2 0.43392
hsa-let-7a-3 hsa-mir-129-2 0.425189
hsa-let-7a-3 hsa-mir-130a 0.552506
hsa-let-7a-3 hsa-mir-130b 0.393963
hsa-let-7a-3 hsa-mir-132 0.391967
hsa-let-7a-3 hsa-mir-133a-1 0.410548
hsa-let-7a-3 hsa-mir-133a-2 0.440879
hsa-let-7a-3 hsa-mir-133b 0.540293
hsa-let-7a-3 hsa-mir-134 0.265908
hsa-let-7a-3 hsa-mir-135a-1 0.578398
hsa-let-7a-3 hsa-mir-135a-2 0.578398
hsa-let-7a-3 hsa-mir-136 0.0475245
hsa-let-7a-3 hsa-mir-140 0.445733
hsa-let-7a-3 hsa-mir-141 0.673241
hsa-let-7a-3 hsa-mir-142 0.673726
hsa-let-7a-3 hsa-mir-143 0.746413
hsa-let-7a-3 hsa-mir-144 0.337827
hsa-let-7a-3 hsa-mir-145 0.723805
hsa-let-7a-3 hsa-mir-146a 0.629816
hsa-let-7a-3 hsa-mir-146b 0.643785
hsa-let-7a-3 hsa-mir-148a 0.628773
hsa-let-7a-3 hsa-mir-148b 0.347821
hsa-let-7a-3 hsa-mir-150 0.605097
hsa-let-7a-3 hsa-mir-151a 0.554594
hsa-let-7a-3 hsa-mir-152 0.446489
hsa-let-7a-3 hsa-mir-154 0.144407
hsa-let-7a-3 hsa-mir-155 0.628356
hsa-let-7a-3 hsa-mir-15a 0.644475
hsa-let-7a-3 hsa-mir-15b 0.538185
hsa-let-7a-3 hsa-mir-16-1 0.693082
hsa-let-7a-3 hsa-mir-16-2 0.713593
hsa-let-7a-3 hsa-mir-17 0.644951
hsa-let-7a-3 hsa-mir-181a-1 0.623504
hsa-let-7a-3 hsa-mir-181a-2 0.624114
hsa-let-7a-3 hsa-mir-181b-1 0.655543
hsa-let-7a-3 hsa-mir-181b-2 0.624075
hsa-let-7a-3 hsa-mir-181c 0.377813
hsa-let-7a-3 hsa-mir-181d 0.399242
hsa-let-7a-3 hsa-mir-182 0.680489
hsa-let-7a-3 hsa-mir-183 0.688357
hsa-let-7a-3 hsa-mir-186 0.328012
hsa-let-7a-3 hsa-mir-187 0.241867
hsa-let-7a-3 hsa-mir-18a 0.638951
hsa-let-7a-3 hsa-mir-18b 0.569249
hsa-let-7a-3 hsa-mir-191 0.521182
hsa-let-7a-3 hsa-mir-192 0.534758
hsa-let-7a-3 hsa-mir-194-1 0.489094
hsa-let-7a-3 hsa-mir-195 0.572114
hsa-let-7a-3 hsa-mir-196a-1 0.610431
hsa-let-7a-3 hsa-mir-196a-2 0.593036
hsa-let-7a-3 hsa-mir-197 0.389995
hsa-let-7a-3 hsa-mir-198 0.159205
hsa-let-7a-3 hsa-mir-199a-1 0.608654
hsa-let-7a-3 hsa-mir-199a-2 0.578568
hsa-let-7a-3 hsa-mir-199b 0.597318
hsa-let-7a-3 hsa-mir-19a 0.628312
hsa-let-7a-3 hsa-mir-19b-1 0.599852
hsa-let-7a-3 hsa-mir-19b-2 0.556737
hsa-let-7a-3 hsa-mir-200a 0.699289
hsa-let-7a-3 hsa-mir-200b 0.730735
hsa-let-7a-3 hsa-mir-200c 0.763849
hsa-let-7a-3 hsa-mir-203 0.673337
hsa-let-7a-3 hsa-mir-204 0.514986
hsa-let-7a-3 hsa-mir-205 0.697434
hsa-let-7a-3 hsa-mir-206 0.469092
hsa-let-7a-3 hsa-mir-208a 0.246317
hsa-let-7a-3 hsa-mir-20a 0.645579
hsa-let-7a-3 hsa-mir-20b 0.539151
hsa-let-7a-3 hsa-mir-21 0.550609
hsa-let-7a-3 hsa-mir-210 0.694104
hsa-let-7a-3 hsa-mir-211 0.278408
hsa-let-7a-3 hsa-mir-212 0.317495
hsa-let-7a-3 hsa-mir-214 0.652336
hsa-let-7a-3 hsa-mir-215 0.388134
hsa-let-7a-3 hsa-mir-216a 0.213954
hsa-let-7a-3 hsa-mir-216b 0.190492
hsa-let-7a-3 hsa-mir-218-1 0.658229
hsa-let-7a-3 hsa-mir-218-2 0.661275
hsa-let-7a-3 hsa-mir-219-1 0.42689
hsa-let-7a-3 hsa-mir-22 0.575839
hsa-let-7a-3 hsa-mir-221 0.741804
hsa-let-7a-3 hsa-mir-222 0.699841
hsa-let-7a-3 hsa-mir-223 0.651877
hsa-let-7a-3 hsa-mir-224 0.586647
hsa-let-7a-3 hsa-mir-23a 0.447622
hsa-let-7a-3 hsa-mir-23b 0.475216
hsa-let-7a-3 hsa-mir-24-1 0.57486
hsa-let-7a-3 hsa-mir-24-2 0.522811
hsa-let-7a-3 hsa-mir-25 0.65341
hsa-let-7a-3 hsa-mir-26a-1 0.57801
hsa-let-7a-3 hsa-mir-26a-2 0.57801
hsa-let-7a-3 hsa-mir-26b 0.444536
hsa-let-7a-3 hsa-mir-27a 0.624106
hsa-let-7a-3 hsa-mir-27b 0.501052
hsa-let-7a-3 hsa-mir-28 0.283633
hsa-let-7a-3 hsa-mir-296 0.452386
hsa-let-7a-3 hsa-mir-297 0.0524939
hsa-let-7a-3 hsa-mir-299 0.145726
hsa-let-7a-3 hsa-mir-29a 0.604483
hsa-let-7a-3 hsa-mir-29b-1 0.554203
hsa-let-7a-3 hsa-mir-29b-2 0.51357
hsa-let-7a-3 hsa-mir-29c 0.66005
hsa-let-7a-3 hsa-mir-300 0.0738441
hsa-let-7a-3 hsa-mir-302a 0.510389
hsa-let-7a-3 hsa-mir-302b 0.600796
hsa-let-7a-3 hsa-mir-302c 0.583727
hsa-let-7a-3 hsa-mir-30a 0.615277
hsa-let-7a-3 hsa-mir-30b 0.368708
hsa-let-7a-3 hsa-mir-30c-1 0.56667
hsa-let-7a-3 hsa-mir-30c-2 0.597316
hsa-let-7a-3 hsa-mir-30d 0.47269
hsa-let-7a-3 hsa-mir-30e 0.350091
hsa-let-7a-3 hsa-mir-32 0.277424
hsa-let-7a-3 hsa-mir-320a 0.363603
hsa-let-7a-3 hsa-mir-323a 0.147462
hsa-let-7a-3 hsa-mir-325 0.00327262
hsa-let-7a-3 hsa-mir-330 0.261681
hsa-let-7a-3 hsa-mir-331 0.190362
hsa-let-7a-3 hsa-mir-335 0.531586
hsa-let-7a-3 hsa-mir-339 0.331305
hsa-let-7a-3 hsa-mir-33a 0.118457
hsa-let-7a-3 hsa-mir-33b 0.0957095
hsa-let-7a-3 hsa-mir-340 0.171992
hsa-let-7a-3 hsa-mir-342 0.422674
hsa-let-7a-3 hsa-mir-34a 0.677927
hsa-let-7a-3 hsa-mir-34b 0.67386
hsa-let-7a-3 hsa-mir-34c 0.683766
hsa-let-7a-3 hsa-mir-362 0.170257
hsa-let-7a-3 hsa-mir-365a 0.347264
hsa-let-7a-3 hsa-mir-365b 0.343519
hsa-let-7a-3 hsa-mir-367 0.415468
hsa-let-7a-3 hsa-mir-372 0.402365
hsa-let-7a-3 hsa-mir-373 0.491926
hsa-let-7a-3 hsa-mir-375 0.688314
hsa-let-7a-3 hsa-mir-376c 0.237478
hsa-let-7a-3 hsa-mir-377 0.00710352
hsa-let-7a-3 hsa-mir-378a 0.514553
hsa-let-7a-3 hsa-mir-379 0.0929659
hsa-let-7a-3 hsa-mir-381 0.223944
hsa-let-7a-3 hsa-mir-382 0.0726854
hsa-let-7a-3 hsa-mir-423 0.282
hsa-let-7a-3 hsa-mir-424 0.249505
hsa-let-7a-3 hsa-mir-429 0.571651
hsa-let-7a-3 hsa-mir-432 0.127634
hsa-let-7a-3 hsa-mir-451a 0.556879
hsa-let-7a-3 hsa-mir-452 0.307466
hsa-let-7a-3 hsa-mir-487b 0.117321
hsa-let-7a-3 hsa-mir-494 0.251978
hsa-let-7a-3 hsa-mir-495 0.212989
hsa-let-7a-3 hsa-mir-497 0.46522
hsa-let-7a-3 hsa-mir-499a 0.42857
hsa-let-7a-3 hsa-mir-500a 0.0928685
hsa-let-7a-3 hsa-mir-501 0.0565688
hsa-let-7a-3 hsa-mir-507 0.0514379
hsa-let-7a-3 hsa-mir-512-1 0.0850844
hsa-let-7a-3 hsa-mir-512-2 0.11001
hsa-let-7a-3 hsa-mir-515-1 0.141654
hsa-let-7a-3 hsa-mir-515-2 0.141654
hsa-let-7a-3 hsa-mir-520a 0.213134
hsa-let-7a-3 hsa-mir-520b 0.257423
hsa-let-7a-3 hsa-mir-520c 0.205857
hsa-let-7a-3 hsa-mir-520d 0.251326
hsa-let-7a-3 hsa-mir-520e 0.130972
hsa-let-7a-3 hsa-mir-520f 0.0302333
hsa-let-7a-3 hsa-mir-520g 0.0302333
hsa-let-7a-3 hsa-mir-520h 0.285279
hsa-let-7a-3 hsa-mir-523 0.000642977
hsa-let-7a-3 hsa-mir-525 0.00245164
hsa-let-7a-3 hsa-mir-526a-1 0.16911
hsa-let-7a-3 hsa-mir-526a-2 0.16911
hsa-let-7a-3 hsa-mir-526b 0.0662415
hsa-let-7a-3 hsa-mir-9-1 0.67815
hsa-let-7a-3 hsa-mir-9-2 0.655976
hsa-let-7a-3 hsa-mir-92a-1 0.638975
hsa-let-7a-3 hsa-mir-92a-2 0.63717
hsa-let-7a-3 hsa-mir-92b 0.384841
hsa-let-7a-3 hsa-mir-9-3 0.658304
hsa-let-7a-3 hsa-mir-95 0.352111
hsa-let-7a-3 hsa-mir-98 0.475516
hsa-let-7a-3 hsa-mir-99b 0.405551
hsa-let-7a-3 hsa-mir-31 0.709778
hsa-let-7a-3 hsa-mir-184 0.343594
hsa-let-7a-3 hsa-mir-370 0.370093
hsa-let-7a-3 hsa-mir-99a 0.619202
hsa-let-7a-3 hsa-mir-93 0.630404
hsa-let-7a-3 hsa-mir-433 0.131066
hsa-let-7a-3 hsa-mir-96 0.565566
hsa-let-7a-3 hsa-mir-128-1 0.301032
hsa-let-7a-3 hsa-mir-153-2 0.342574
hsa-let-7a-3 hsa-mir-135b 0.567843
hsa-let-7a-3 hsa-mir-338 0.432599
hsa-let-7a-3 hsa-mir-488 0.175171
hsa-let-7a-3 hsa-mir-302d 0.479618
hsa-let-7a-3 hsa-mir-383 0.235321
hsa-let-7a-3 hsa-mir-101-2 0.666068
hsa-let-7a-3 hsa-mir-10a 0.458682
hsa-let-7a-3 hsa-mir-149 0.501746
hsa-let-7a-3 hsa-mir-510 0.111023
hsa-let-7a-3 hsa-mir-516a-1 0.181505
hsa-let-7a-3 hsa-mir-516a-2 0.181505
hsa-let-7a-3 hsa-mir-516b-1 0.167824
hsa-let-7a-3 hsa-mir-516b-2 0.167824
hsa-let-7a-3 hsa-mir-7-1 0.651222
hsa-let-7a-3 hsa-mir-7-2 0.629095
hsa-let-7a-3 hsa-mir-7-3 0.625846
hsa-let-7a-3 hsa-mir-196b 0.451719
hsa-let-7a-3 hsa-mir-363 0.286171
hsa-let-7a-3 hsa-mir-514a-1 0.109332
hsa-let-7a-3 hsa-mir-514a-2 0.109332
hsa-let-7a-3 hsa-mir-514a-3 0.109332
hsa-let-7a-3 hsa-mir-498 0.238557
hsa-let-7a-3 hsa-mir-193b 0.547683
hsa-let-7a-3 hsa-mir-449a 0.365535
hsa-let-7a-3 hsa-mir-449b 0.371928
hsa-let-7a-3 hsa-mir-194-2 0.4448
hsa-let-7a-3 hsa-mir-659 0.00454354
hsa-let-7a-3 hsa-mir-129-1 0.317185
hsa-let-7a-3 hsa-mir-139 0.448671
hsa-let-7a-3 hsa-mir-421 0.17949
hsa-let-7a-3 hsa-mir-658 0.0767291
hsa-let-7a-3 hsa-mir-137 0.530581
hsa-let-7a-3 hsa-mir-455 0.194765
hsa-let-7a-3 hsa-mir-491 0.322369
hsa-let-7a-3 hsa-mir-431 0.0308441
hsa-let-7a-3 hsa-mir-448 0.00374996
hsa-let-7a-3 hsa-mir-454 0.202346
hsa-let-7a-3 hsa-mir-575 0.0674467
hsa-let-7a-3 hsa-mir-660 0.042102
hsa-let-7a-3 hsa-mir-663a 0.313338
hsa-let-7a-3 hsa-mir-185 0.358253
hsa-let-7a-3 hsa-mir-208b 0.133846
hsa-let-7a-3 hsa-mir-324 0.194437
hsa-let-7a-3 hsa-mir-346 0.0939682
hsa-let-7a-3 hsa-mir-484 0.187611
hsa-let-7a-3 hsa-mir-486 0.648437
hsa-let-7a-3 hsa-mir-518b 0.192352
hsa-let-7a-3 hsa-mir-518c 0.0734109
hsa-let-7a-3 hsa-mir-557 0.0451554
hsa-let-7a-3 hsa-mir-583 0.0296127
hsa-let-7a-3 hsa-mir-596 0.084014
hsa-let-7a-3 hsa-mir-600 0.0259689
hsa-let-7a-3 hsa-mir-601 0.0767291
hsa-let-7a-3 hsa-mir-602 0.0940528
hsa-let-7a-3 hsa-mir-608 0.235534
hsa-let-7a-3 hsa-mir-611 0.0259689
hsa-let-7a-3 hsa-mir-612 0.09108
hsa-let-7a-3 hsa-mir-615 0.158339
hsa-let-7a-3 hsa-mir-622 0.14535
hsa-let-7a-3 hsa-mir-629 0.458665
hsa-let-7a-3 hsa-mir-637 0.0900566
hsa-let-7a-3 hsa-mir-638 0.278874
hsa-let-7a-3 hsa-mir-642a 0.11707
hsa-let-7a-3 hsa-mir-654 0.0259689
hsa-let-7a-3 hsa-mir-657 0.09108
hsa-let-7a-3 hsa-mir-662 0.0259689
hsa-let-7a-3 hsa-mir-769 0.0259689
hsa-let-7a-3 hsa-mir-153-1 0.210239
hsa-let-7a-3 hsa-mir-532 0.246232
hsa-let-7a-3 hsa-mir-561 0.0546289
hsa-let-7a-3 hsa-mir-219-2 0.243506
hsa-let-7a-3 hsa-mir-371a 0.299815
hsa-let-7a-3 hsa-mir-190a 0.217058
hsa-let-7a-3 hsa-mir-217 0.190067
hsa-let-7a-3 hsa-mir-188 0.0712271
hsa-let-7a-3 hsa-mir-301a 0.377461
hsa-let-7a-3 hsa-mir-301b 0.176763
hsa-let-7a-3 hsa-mir-337 0.17805
hsa-let-7a-3 hsa-mir-376a-1 0.319367
hsa-let-7a-3 hsa-mir-376a-2 0.319367
hsa-let-7a-3 hsa-mir-409 0.251677
hsa-let-7a-3 hsa-mir-411 0.0800288
hsa-let-7a-3 hsa-mir-376b 0.0640777
hsa-let-7a-3 hsa-mir-328 0.330459
hsa-let-7a-3 hsa-mir-521-1 0.0206184
hsa-let-7a-3 hsa-mir-521-2 0.0206184
hsa-let-7a-3 hsa-mir-542 0.406743
hsa-let-7a-3 hsa-mir-298 0.0626057
hsa-let-7a-3 hsa-mir-640 0.0800936
hsa-let-7a-3 hsa-mir-650 0.186787
hsa-let-7a-3 hsa-mir-193a 0.536673
hsa-let-7a-3 hsa-mir-302e 0.1824
hsa-let-7a-3 hsa-mir-302f 0.234732
hsa-let-7a-3 hsa-mir-1296 0.0206184
hsa-let-7a-3 hsa-mir-519d 0.141853
hsa-let-7a-3 hsa-mir-493 0.221046
hsa-let-7a-3 hsa-mir-519c 0.25991
hsa-let-7a-3 hsa-mir-138-1 0.608038
hsa-let-7a-3 hsa-mir-138-2 0.608038
hsa-let-7a-3 hsa-mir-320b-1 0.178793
hsa-let-7a-3 hsa-mir-320b-2 0.178793
hsa-let-7a-3 hsa-mir-320c-1 0.123429
hsa-let-7a-3 hsa-mir-320c-2 0.123698
hsa-let-7a-3 hsa-mir-320d-1 0.169078
hsa-let-7a-3 hsa-mir-320d-2 0.10638
hsa-let-7a-3 hsa-mir-1181 0.00374996
hsa-let-7a-3 hsa-mir-483 0.278529
hsa-let-7a-3 hsa-mir-326 0.280388
hsa-let-7a-3 hsa-mir-599 0.00418822
hsa-let-7a-3 hsa-mir-661 0.138281
hsa-let-7a-3 hsa-mir-1224 0.198281
hsa-let-7a-3 hsa-mir-503 0.202907
hsa-let-7a-3 hsa-mir-1180 0.00145487
hsa-let-7a-3 hsa-mir-1184-1 0.00145487
hsa-let-7a-3 hsa-mir-1246 0.108982
hsa-let-7a-3 hsa-mir-1247 0.00145487
hsa-let-7a-3 hsa-mir-1249 0.116221
hsa-let-7a-3 hsa-mir-1273a 0.00145487
hsa-let-7a-3 hsa-mir-1280 0.120648
hsa-let-7a-3 hsa-mir-1302-1 0.00636053
hsa-let-7a-3 hsa-mir-1302-2 0.00636053
hsa-let-7a-3 hsa-mir-1302-3 0.00636053
hsa-let-7a-3 hsa-mir-1302-4 0.00636053
hsa-let-7a-3 hsa-mir-1302-5 0.00636053
hsa-let-7a-3 hsa-mir-1302-6 0.00636053
hsa-let-7a-3 hsa-mir-1302-7 0.00636053
hsa-let-7a-3 hsa-mir-1302-8 0.00636053
hsa-let-7a-3 hsa-mir-425 0.321452
hsa-let-7a-3 hsa-mir-410 0.083293
hsa-let-7a-3 hsa-mir-492 0.141306
hsa-let-7a-3 hsa-mir-345 0.264242
hsa-let-7a-3 hsa-mir-584 0.224223
hsa-let-7a-3 hsa-mir-708 0.482979
hsa-let-7a-3 hsa-mir-628 0.0682372
hsa-let-7a-3 hsa-mir-361 0.210468
hsa-let-7a-3 hsa-mir-422a 0.12334
hsa-let-7a-3 hsa-mir-509-3 0.138375
hsa-let-7a-3 hsa-mir-517a 0.184388
hsa-let-7a-3 hsa-mir-518e 0.0513763
hsa-let-7a-3 hsa-mir-519b 0.0545057
hsa-let-7a-3 hsa-mir-550a-1 0.20106
hsa-let-7a-3 hsa-mir-550a-2 0.20106
hsa-let-7a-3 hsa-mir-593 0.108431
hsa-let-7a-3 hsa-mir-621 0.0513763
hsa-let-7a-3 hsa-mir-625 0.470714
hsa-let-7a-3 hsa-mir-646 0.100583
hsa-let-7a-3 hsa-mir-664 0.090008
hsa-let-7a-3 hsa-mir-767 0.0541834
hsa-let-7a-3 hsa-mir-1972-1 0.00145487
hsa-let-7a-3 hsa-mir-374b 0.0597722
hsa-let-7a-3 hsa-mir-505 0.0573903
hsa-let-7a-3 hsa-mir-519a-1 0.0864825
hsa-let-7a-3 hsa-mir-566 0.00145487
hsa-let-7a-3 hsa-mir-582 0.00145487
hsa-let-7a-3 hsa-mir-589 0.00145487
hsa-let-7a-3 hsa-mir-619 0.00145487
hsa-let-7a-3 hsa-mir-627 0.00145487
hsa-let-7a-3 hsa-mir-635 0.00145487
hsa-let-7a-3 hsa-mir-655 0.060145
hsa-let-7a-3 hsa-mir-744 0.17762
hsa-let-7a-3 hsa-mir-942 0.0332169
hsa-let-7a-3 hsa-mir-489 0.134891
hsa-let-7a-3 hsa-mir-487a 0.0218595
hsa-let-7a-3 hsa-mir-384 0.0229973
hsa-let-7a-3 hsa-mir-552 0.0478152
hsa-let-7a-3 hsa-mir-630 0.127864
hsa-let-7a-3 hsa-mir-1227 0.0215239
hsa-let-7a-3 hsa-mir-1229 0.0215239
hsa-let-7a-3 hsa-mir-519e 0.170794
hsa-let-7a-3 hsa-mir-569 0.00501103
hsa-let-7a-3 hsa-mir-1179 0.0504524
hsa-let-7a-3 hsa-mir-616 0.0206184
hsa-let-7a-3 hsa-mir-885 0.160948
hsa-let-7a-3 hsa-mir-485 0.2192
hsa-let-7a-3 hsa-mir-1254-1 0.0400794
hsa-let-7a-3 hsa-mir-574 0.285855
hsa-let-7a-3 hsa-mir-1258 0.0953866
hsa-let-7a-3 hsa-mir-539 0.136925
hsa-let-7a-3 hsa-mir-519a-2 0.0857021
hsa-let-7a-3 hsa-mir-1202 0.0662534
hsa-let-7a-3 hsa-mir-449c 0.0518612
hsa-let-7a-3 hsa-mir-202 0.147281
hsa-let-7a-3 hsa-mir-720 0.134187
hsa-let-7a-3 hsa-mir-504 0.129859
hsa-let-7a-3 hsa-mir-873 0.074126
hsa-let-7a-3 hsa-mir-675 0.0686418
hsa-let-7a-3 hsa-mir-590 0.138481
hsa-let-7a-3 hsa-mir-1271 0.129166
hsa-let-7a-3 hsa-mir-671 0.0908565
hsa-let-7a-3 hsa-mir-1827 0.0348065
hsa-let-7a-3 hsa-mir-647 0.0206184
hsa-let-7a-3 hsa-mir-632 0.082467
hsa-let-7a-3 hsa-mir-636 0.119589
hsa-let-7a-3 hsa-mir-1275 0.0504524
hsa-let-7a-3 hsa-mir-617 0.0583598
hsa-let-7a-3 hsa-mir-758 0.0583598
hsa-let-7a-3 hsa-mir-766 0.0583598
hsa-let-7a-3 hsa-mir-1286 0.0583598
hsa-let-7a-3 hsa-mir-548d-1 0.138962
hsa-let-7a-3 hsa-mir-548d-2 0.138962
hsa-let-7a-3 hsa-mir-374a 0.146335
hsa-let-7a-3 hsa-mir-652 0.0782297
hsa-let-7a-3 hsa-mir-502 0.164125
hsa-let-7a-3 hsa-mir-874 0.126379
hsa-let-7a-3 hsa-mir-147b 0.0849009
hsa-let-7a-3 hsa-mir-105-1 0.0971031
hsa-let-7a-3 hsa-mir-105-2 0.0971031
hsa-let-7a-3 hsa-mir-506 0.154132
hsa-let-7a-3 hsa-mir-508 0.171274
hsa-let-7a-3 hsa-mir-509-1 0.112994
hsa-let-7a-3 hsa-mir-509-2 0.112994
hsa-let-7a-3 hsa-mir-513a-1 0.253375
hsa-let-7a-3 hsa-mir-513a-2 0.253375
hsa-let-7a-3 hsa-mir-513b 0.160047
hsa-let-7a-3 hsa-mir-513c 0.160047
hsa-let-7a-3 hsa-mir-711 0.024975
hsa-let-7a-3 hsa-mir-935 0.0261493
hsa-let-7a-3 hsa-mir-1299 0.0531678
hsa-let-7a-3 hsa-mir-450a-1 0.121322
hsa-let-7a-3 hsa-mir-450a-2 0.121322
hsa-let-7a-3 hsa-mir-450b 0.121322
hsa-let-7a-3 hsa-mir-605 0.0518612
hsa-let-7a-3 hsa-mir-1293 0.0489254
hsa-let-7a-3 hsa-mir-1233-1 0.0593043
hsa-let-7a-3 hsa-mir-1233-2 0.0593043
hsa-let-7a-3 hsa-mir-1290 0.220932
hsa-let-7a-3 hsa-mir-1234 0.0662534
hsa-let-7a-3 hsa-mir-522 0.0662534
hsa-let-7a-3 hsa-mir-2110 0.115269
hsa-let-7a-3 hsa-mir-323b 0.141457
hsa-let-7a-3 hsa-mir-765 0.091231
hsa-let-7a-3 hsa-mir-147a 0.126377
hsa-let-7a-3 hsa-mir-329-1 0.0506246
hsa-let-7a-3 hsa-mir-329-2 0.0506246
hsa-let-7a-3 hsa-mir-548b 0.0370632
hsa-let-7a-3 hsa-mir-550a-3 0.069793
hsa-let-7a-3 hsa-mir-550b-1 0.00420844
hsa-let-7a-3 hsa-mir-550b-2 0.00420844
hsa-let-7a-3 hsa-mir-624 0.000630819
hsa-let-7a-3 hsa-mir-517c 0.0662534
hsa-let-7a-3 hsa-mir-320e 0.121322
hsa-let-7a-3 hsa-mir-490 0.0872197
hsa-let-7a-3 hsa-mir-527 0.0662534
hsa-let-7a-3 hsa-mir-500b 0.0662534
hsa-let-7a-3 hsa-mir-922 0.0593681
hsa-let-7a-3 hsa-mir-571 0.067531
hsa-let-7a-3 hsa-mir-548c 0.0034578
hsa-let-7a-3 hsa-mir-3163 0.047
hsa-let-7a-3 hsa-mir-1305 0.047
hsa-let-7a-3 hsa-mir-1260a 0.047
hsa-let-7a-3 hsa-mir-545 0.000338016
hsa-let-7a-3 hsa-mir-369 0.0239902
hsa-let-7a-3 hsa-mir-577 0.0518612
hsa-let-7a-3 hsa-mir-518f 0.0518612
hsa-let-7a-3 hsa-mir-591 0.0518612
hsa-let-7a-3 hsa-mir-524 0.0518612
hsa-let-7a-3 hsa-mir-595 0.0518612
hsa-let-7a-3 hsa-mir-603 0.0576137
hsa-let-7a-3 hsa-mir-1915 0.105662
hsa-let-7a-3 hsa-mir-548a-1 0.0262037
hsa-let-7a-3 hsa-mir-548a-2 0.0262037
hsa-let-7a-3 hsa-mir-548a-3 0.0262037
hsa-let-7a-3 hsa-mir-1266 0.00293199
hsa-let-7a-3 hsa-mir-103b-1 0.239468
hsa-let-7a-3 hsa-mir-103b-2 0.239468
hsa-let-7a-3 hsa-mir-1245b 0.0565465
hsa-let-7a-3 hsa-mir-1245a 0.0565465
hsa-let-7a-3 hsa-mir-1301 0.0662534
hsa-let-7a-3 hsa-mir-1183 0.0258918
hsa-let-7a-3 hsa-mir-1471 0.0816132
hsa-let-7a-3 hsa-mir-1909 0.0258918
hsa-let-7a-3 hsa-mir-610 0.0518612
hsa-let-7a-3 hsa-mir-570 0.0518612
hsa-let-7a-3 hsa-mir-1236 0.0253013
hsa-let-7a-3 hsa-mir-614 0.00418822
hsa-let-7a-3 hsa-mir-572 0.0363207
hsa-let-7a-3 hsa-mir-648 0.00418822
hsa-let-7a-3 hsa-mir-4306 0.0565465
hsa-let-7a-3 hsa-mir-4257 0.0565465
hsa-let-7a-3 hsa-mir-1323 0.0565465
hsa-let-7a-3 hsa-mir-718 0.0565465
hsa-let-7a-3 hsa-mir-2355 0.0565465
hsa-let-7a-3 hsa-mir-3186 0.0565465
hsa-let-7a-3 hsa-mir-3130-1 0.0565465
hsa-let-7a-3 hsa-mir-3130-2 0.0565465
hsa-let-7a-3 hsa-mir-1469 0.0565465
hsa-let-7a-3 hsa-mir-1285-1 0.0593043
hsa-let-7a-3 hsa-mir-1285-2 0.0593043
hsa-let-7a-3 hsa-mir-1322 0.0583598
hsa-let-7a-3 hsa-mir-1207 0.0043023
hsa-let-7a-3 hsa-mir-1273c 0.0504524
hsa-let-7a-3 hsa-mir-1303 0.115269
hsa-let-7a-3 hsa-mir-567 0.0504524
hsa-let-7a-3 hsa-mir-941-1 0.00627912
hsa-let-7a-3 hsa-mir-941-3 0.00627912
hsa-let-7a-3 hsa-mir-941-4 0.00627912
hsa-let-7a-3 hsa-mir-592 0.00810476
hsa-let-7a-3 hsa-mir-598 0.0197463
hsa-let-7a-3 hsa-mir-760 0.108439
hsa-let-7a-3 hsa-mir-151b 0.278856
hsa-let-7a-3 hsa-mir-4792 0.0218048
hsa-let-7a-3 hsa-mir-551a 0.0518612
hsa-let-7a-3 hsa-mir-564 0.0239902
hsa-let-7a-3 hsa-mir-3151 0.0473021
hsa-let-7a-3 hsa-mir-938 0.0518612
hsa-let-7a-3 hsa-mir-2861 0.0322597
hsa-let-7a-3 hsa-mir-3196 0.0322597
hsa-let-7a-3 hsa-mir-378b 0.12976
hsa-let-7a-3 hsa-mir-378c 0.12976
hsa-let-7a-3 hsa-mir-378d-1 0.12976
hsa-let-7a-3 hsa-mir-378d-2 0.12976
hsa-let-7a-3 hsa-mir-378e 0.12976
hsa-let-7a-3 hsa-mir-378f 0.12976
hsa-let-7a-3 hsa-mir-378g 0.12976
hsa-let-7a-3 hsa-mir-378h 0.12976
hsa-let-7a-3 hsa-mir-378i 0.12976
hsa-let-7a-3 hsa-mir-633 0.0439125
hsa-let-7a-3 hsa-mir-933 0.0513763
hsa-let-7a-3 hsa-mir-499b 0.0981381
hsa-let-7a-3 hsa-mir-668 0.0037113
hsa-let-7a-3 hsa-mir-518a-1 0.0197076
hsa-let-7a-3 hsa-mir-518a-2 0.0197076
hsa-let-7a-3 hsa-mir-1256 0.0206184
hsa-let-7a-3 hsa-mir-1231 0.0662534
hsa-let-7a-3 hsa-mir-451b 0.119003
hsa-let-7a-3 hsa-mir-3179-1 0.00420844
hsa-let-7a-3 hsa-mir-3179-2 0.00420844
hsa-let-7a-3 hsa-mir-3179-3 0.00420844
hsa-let-7a-3 hsa-mir-642b 0.0418933
hsa-let-7a-3 hsa-mir-544a 0.0860156
hsa-let-7a-3 hsa-mir-544b 0.0860156
hsa-let-7a-3 hsa-mir-944 0.0215239
hsa-let-7a-3 hsa-mir-1297 0.0451986
hsa-let-7a-3 hsa-mir-511-1 0.0451986
hsa-let-7a-3 hsa-mir-511-2 0.0451986
hsa-let-7a-3 hsa-mir-663b 0.0826351
hsa-let-7a-3 hsa-mir-3940 0.0400794
hsa-let-7a-3 hsa-mir-190b 0.0218936
hsa-let-7a-3 hsa-mir-124a-2 0.0593043
hsa-let-7a-3 hsa-mir-124a-3 0.0593043
hsa-let-7a-3 hsa-mir-192-2 0.0583598
hsa-let-7a-3 hsa-mir-26 0.0662534
hsa-let-7a-3 hsa-mir-1228 0.0518612
hsa-let-7a-3 hsa-mir-663 0.00416078
hsa-let-7a-3 hsa-mir-92 0.0662534
hsa-let-7a-3 hsa-mir-200 0.102285
hsa-let-7a-3 hsa-mir-181 0.0565465
hsa-let-7a-3 hsa-mir-3148 0.00501103
hsa-let-7a-3 hsa-mir-371 0.0662534
hsa-let-7a-3 hsa-mir-151 0.0331584
hsa-let-7a-3 hsa-let-7a 0.090738
hsa-let-7a-3 hsa-mir-125b 0.0565465
hsa-let-7a-3 hsa-mir-128 0.0349725
hsa-let-7a-3 hsa-mir-29b 0.0451986
hsa-let-7a-3 hsa-mir-189 0.00380846
hsa-let-7b hsa-let-7c 0.872596
hsa-let-7b hsa-let-7d 0.870575
hsa-let-7b hsa-let-7e 0.835197
hsa-let-7b hsa-let-7f-1 0.838014
hsa-let-7b hsa-let-7f-2 0.838518
hsa-let-7b hsa-let-7g 0.864705
hsa-let-7b hsa-let-7i 0.839719
hsa-let-7b hsa-mir-100 0.701792
hsa-let-7b hsa-mir-101-1 0.67365
hsa-let-7b hsa-mir-103a-1 0.495453
hsa-let-7b hsa-mir-103a-2 0.559592
hsa-let-7b hsa-mir-106a 0.568253
hsa-let-7b hsa-mir-106b 0.613888
hsa-let-7b hsa-mir-107 0.592664
hsa-let-7b hsa-mir-10b 0.70385
hsa-let-7b hsa-mir-1-1 0.666522
hsa-let-7b hsa-mir-1-2 0.575578
hsa-let-7b hsa-mir-122 0.538243
hsa-let-7b hsa-mir-124-1 0.619815
hsa-let-7b hsa-mir-124-2 0.609856
hsa-let-7b hsa-mir-124-3 0.602498
hsa-let-7b hsa-mir-125a 0.660181
hsa-let-7b hsa-mir-125b-1 0.638531
hsa-let-7b hsa-mir-125b-2 0.65294
hsa-let-7b hsa-mir-126 0.720841
hsa-let-7b hsa-mir-127 0.639674
hsa-let-7b hsa-mir-128-2 0.447897
hsa-let-7b hsa-mir-129-2 0.450492
hsa-let-7b hsa-mir-130a 0.567393
hsa-let-7b hsa-mir-130b 0.452963
hsa-let-7b hsa-mir-132 0.453149
hsa-let-7b hsa-mir-133a-1 0.47963
hsa-let-7b hsa-mir-133a-2 0.489984
hsa-let-7b hsa-mir-133b 0.630163
hsa-let-7b hsa-mir-134 0.245255
hsa-let-7b hsa-mir-135a-1 0.57806
hsa-let-7b hsa-mir-135a-2 0.57806
hsa-let-7b hsa-mir-136 0.0806831
hsa-let-7b hsa-mir-140 0.462433
hsa-let-7b hsa-mir-141 0.682037
hsa-let-7b hsa-mir-142 0.668354
hsa-let-7b hsa-mir-143 0.703008
hsa-let-7b hsa-mir-144 0.347101
hsa-let-7b hsa-mir-145 0.673324
hsa-let-7b hsa-mir-146a 0.624861
hsa-let-7b hsa-mir-146b 0.635388
hsa-let-7b hsa-mir-148a 0.656521
hsa-let-7b hsa-mir-148b 0.383421
hsa-let-7b hsa-mir-150 0.615705
hsa-let-7b hsa-mir-151a 0.552729
hsa-let-7b hsa-mir-152 0.500222
hsa-let-7b hsa-mir-154 0.165798
hsa-let-7b hsa-mir-155 0.587844
hsa-let-7b hsa-mir-15a 0.635034
hsa-let-7b hsa-mir-15b 0.572507
hsa-let-7b hsa-mir-16-1 0.626412
hsa-let-7b hsa-mir-16-2 0.652906
hsa-let-7b hsa-mir-17 0.599947
hsa-let-7b hsa-mir-181a-1 0.637741
hsa-let-7b hsa-mir-181a-2 0.6272
hsa-let-7b hsa-mir-181b-1 0.633921
hsa-let-7b hsa-mir-181b-2 0.575939
hsa-let-7b hsa-mir-181c 0.381407
hsa-let-7b hsa-mir-181d 0.39272
hsa-let-7b hsa-mir-182 0.66866
hsa-let-7b hsa-mir-183 0.639519
hsa-let-7b hsa-mir-186 0.365564
hsa-let-7b hsa-mir-187 0.24771
hsa-let-7b hsa-mir-18a 0.583241
hsa-let-7b hsa-mir-18b 0.59718
hsa-let-7b hsa-mir-191 0.543382
hsa-let-7b hsa-mir-192 0.517485
hsa-let-7b hsa-mir-194-1 0.512317
hsa-let-7b hsa-mir-195 0.564946
hsa-let-7b hsa-mir-196a-1 0.639185
hsa-let-7b hsa-mir-196a-2 0.62579
hsa-let-7b hsa-mir-197 0.395426
hsa-let-7b hsa-mir-198 0.179852
hsa-let-7b hsa-mir-199a-1 0.674259
hsa-let-7b hsa-mir-199a-2 0.642491
hsa-let-7b hsa-mir-199b 0.629467
hsa-let-7b hsa-mir-19a 0.590879
hsa-let-7b hsa-mir-19b-1 0.547228
hsa-let-7b hsa-mir-19b-2 0.511144
hsa-let-7b hsa-mir-200a 0.697376
hsa-let-7b hsa-mir-200b 0.675116
hsa-let-7b hsa-mir-200c 0.740632
hsa-let-7b hsa-mir-203 0.678084
hsa-let-7b hsa-mir-204 0.548994
hsa-let-7b hsa-mir-205 0.701968
hsa-let-7b hsa-mir-206 0.463812
hsa-let-7b hsa-mir-208a 0.279508
hsa-let-7b hsa-mir-20a 0.593249
hsa-let-7b hsa-mir-20b 0.506284
hsa-let-7b hsa-mir-21 0.495211
hsa-let-7b hsa-mir-210 0.706895
hsa-let-7b hsa-mir-211 0.322924
hsa-let-7b hsa-mir-212 0.350595
hsa-let-7b hsa-mir-214 0.631807
hsa-let-7b hsa-mir-215 0.416173
hsa-let-7b hsa-mir-216a 0.262697
hsa-let-7b hsa-mir-216b 0.216753
hsa-let-7b hsa-mir-218-1 0.671599
hsa-let-7b hsa-mir-218-2 0.657531
hsa-let-7b hsa-mir-219-1 0.459633
hsa-let-7b hsa-mir-22 0.618502
hsa-let-7b hsa-mir-221 0.70727
hsa-let-7b hsa-mir-222 0.677548
hsa-let-7b hsa-mir-223 0.668045
hsa-let-7b hsa-mir-224 0.596783
hsa-let-7b hsa-mir-23a 0.464525
hsa-let-7b hsa-mir-23b 0.508088
hsa-let-7b hsa-mir-24-1 0.63377
hsa-let-7b hsa-mir-24-2 0.598088
hsa-let-7b hsa-mir-25 0.629577
hsa-let-7b hsa-mir-26a-1 0.637414
hsa-let-7b hsa-mir-26a-2 0.637414
hsa-let-7b hsa-mir-26b 0.454418
hsa-let-7b hsa-mir-27a 0.691978
hsa-let-7b hsa-mir-27b 0.531806
hsa-let-7b hsa-mir-28 0.337938
hsa-let-7b hsa-mir-296 0.516122
hsa-let-7b hsa-mir-297 0.0856522
hsa-let-7b hsa-mir-299 0.166155
hsa-let-7b hsa-mir-29a 0.666144
hsa-let-7b hsa-mir-29b-1 0.64208
hsa-let-7b hsa-mir-29b-2 0.594034
hsa-let-7b hsa-mir-29c 0.673005
hsa-let-7b hsa-mir-300 0.112844
hsa-let-7b hsa-mir-302a 0.528038
hsa-let-7b hsa-mir-302b 0.606399
hsa-let-7b hsa-mir-302c 0.579372
hsa-let-7b hsa-mir-30a 0.620056
hsa-let-7b hsa-mir-30b 0.44795
hsa-let-7b hsa-mir-30c-1 0.612414
hsa-let-7b hsa-mir-30c-2 0.640567
hsa-let-7b hsa-mir-30d 0.529194
hsa-let-7b hsa-mir-30e 0.374005
hsa-let-7b hsa-mir-32 0.312721
hsa-let-7b hsa-mir-320a 0.41876
hsa-let-7b hsa-mir-323a 0.135505
hsa-let-7b hsa-mir-325 0.0572864
hsa-let-7b hsa-mir-330 0.336623
hsa-let-7b hsa-mir-331 0.213374
hsa-let-7b hsa-mir-335 0.556558
hsa-let-7b hsa-mir-339 0.381274
hsa-let-7b hsa-mir-33a 0.134688
hsa-let-7b hsa-mir-33b 0.104899
hsa-let-7b hsa-mir-340 0.193873
hsa-let-7b hsa-mir-342 0.470975
hsa-let-7b hsa-mir-34a 0.662001
hsa-let-7b hsa-mir-34b 0.6884
hsa-let-7b hsa-mir-34c 0.727603
hsa-let-7b hsa-mir-362 0.188806
hsa-let-7b hsa-mir-365a 0.378658
hsa-let-7b hsa-mir-365b 0.374587
hsa-let-7b hsa-mir-367 0.441876
hsa-let-7b hsa-mir-372 0.440672
hsa-let-7b hsa-mir-373 0.5148
hsa-let-7b hsa-mir-375 0.695429
hsa-let-7b hsa-mir-376c 0.237655
hsa-let-7b hsa-mir-377 0.0365007
hsa-let-7b hsa-mir-378a 0.54686
hsa-let-7b hsa-mir-379 0.0985131
hsa-let-7b hsa-mir-381 0.243386
hsa-let-7b hsa-mir-382 0.108419
hsa-let-7b hsa-mir-423 0.279673
hsa-let-7b hsa-mir-424 0.298274
hsa-let-7b hsa-mir-429 0.575753
hsa-let-7b hsa-mir-432 0.1655
hsa-let-7b hsa-mir-451a 0.55419
hsa-let-7b hsa-mir-452 0.354616
hsa-let-7b hsa-mir-487b 0.106069
hsa-let-7b hsa-mir-494 0.255783
hsa-let-7b hsa-mir-495 0.189791
hsa-let-7b hsa-mir-497 0.473303
hsa-let-7b hsa-mir-499a 0.486391
hsa-let-7b hsa-mir-500a 0.103001
hsa-let-7b hsa-mir-501 0.0641025
hsa-let-7b hsa-mir-507 0.0826193
hsa-let-7b hsa-mir-512-1 0.121607
hsa-let-7b hsa-mir-512-2 0.145181
hsa-let-7b hsa-mir-515-1 0.156202
hsa-let-7b hsa-mir-515-2 0.156202
hsa-let-7b hsa-mir-520a 0.241266
hsa-let-7b hsa-mir-520b 0.308823
hsa-let-7b hsa-mir-520c 0.259179
hsa-let-7b hsa-mir-520d 0.25855
hsa-let-7b hsa-mir-520e 0.170662
hsa-let-7b hsa-mir-520f 0.0612329
hsa-let-7b hsa-mir-520g 0.0612329
hsa-let-7b hsa-mir-520h 0.337244
hsa-let-7b hsa-mir-523 0.0286456
hsa-let-7b hsa-mir-525 0.0314772
hsa-let-7b hsa-mir-526a-1 0.189379
hsa-let-7b hsa-mir-526a-2 0.189379
hsa-let-7b hsa-mir-526b 0.099242
hsa-let-7b hsa-mir-9-1 0.645337
hsa-let-7b hsa-mir-9-2 0.62759
hsa-let-7b hsa-mir-92a-1 0.582569
hsa-let-7b hsa-mir-92a-2 0.58167
hsa-let-7b hsa-mir-92b 0.421662
hsa-let-7b hsa-mir-9-3 0.630274
hsa-let-7b hsa-mir-95 0.317771
hsa-let-7b hsa-mir-98 0.560995
hsa-let-7b hsa-mir-99b 0.422843
hsa-let-7b hsa-mir-31 0.670389
hsa-let-7b hsa-mir-184 0.274347
hsa-let-7b hsa-mir-370 0.398031
hsa-let-7b hsa-mir-99a 0.671172
hsa-let-7b hsa-mir-93 0.616991
hsa-let-7b hsa-mir-433 0.103562
hsa-let-7b hsa-mir-96 0.575304
hsa-let-7b hsa-mir-128-1 0.283117
hsa-let-7b hsa-mir-153-2 0.366681
hsa-let-7b hsa-mir-135b 0.607266
hsa-let-7b hsa-mir-338 0.48803
hsa-let-7b hsa-mir-488 0.220594
hsa-let-7b hsa-mir-302d 0.466711
hsa-let-7b hsa-mir-383 0.248849
hsa-let-7b hsa-mir-101-2 0.675485
hsa-let-7b hsa-mir-10a 0.444307
hsa-let-7b hsa-mir-149 0.485998
hsa-let-7b hsa-mir-510 0.121915
hsa-let-7b hsa-mir-516a-1 0.15677
hsa-let-7b hsa-mir-516a-2 0.15677
hsa-let-7b hsa-mir-516b-1 0.133587
hsa-let-7b hsa-mir-516b-2 0.133587
hsa-let-7b hsa-mir-7-1 0.638278
hsa-let-7b hsa-mir-7-2 0.619291
hsa-let-7b hsa-mir-7-3 0.618981
hsa-let-7b hsa-mir-196b 0.503569
hsa-let-7b hsa-mir-363 0.282861
hsa-let-7b hsa-mir-514a-1 0.115972
hsa-let-7b hsa-mir-514a-2 0.115972
hsa-let-7b hsa-mir-514a-3 0.115972
hsa-let-7b hsa-mir-498 0.263446
hsa-let-7b hsa-mir-193b 0.568327
hsa-let-7b hsa-mir-449a 0.381489
hsa-let-7b hsa-mir-449b 0.338917
hsa-let-7b hsa-mir-194-2 0.466278
hsa-let-7b hsa-mir-659 0.00493914
hsa-let-7b hsa-mir-129-1 0.321269
hsa-let-7b hsa-mir-139 0.467433
hsa-let-7b hsa-mir-421 0.171322
hsa-let-7b hsa-mir-658 0.0344955
hsa-let-7b hsa-mir-137 0.530555
hsa-let-7b hsa-mir-455 0.186047
hsa-let-7b hsa-mir-491 0.349206
hsa-let-7b hsa-mir-431 0.065358
hsa-let-7b hsa-mir-448 0.0320879
hsa-let-7b hsa-mir-454 0.22191
hsa-let-7b hsa-mir-575 0.0480895
hsa-let-7b hsa-mir-660 0.0466681
hsa-let-7b hsa-mir-663a 0.319948
hsa-let-7b hsa-mir-185 0.365586
hsa-let-7b hsa-mir-208b 0.107336
hsa-let-7b hsa-mir-324 0.193277
hsa-let-7b hsa-mir-346 0.0765581
hsa-let-7b hsa-mir-484 0.177516
hsa-let-7b hsa-mir-486 0.633433
hsa-let-7b hsa-mir-518b 0.182356
hsa-let-7b hsa-mir-518c 0.082679
hsa-let-7b hsa-mir-557 0.0501014
hsa-let-7b hsa-mir-583 0.00893021
hsa-let-7b hsa-mir-596 0.0871081
hsa-let-7b hsa-mir-600 0.00158285
hsa-let-7b hsa-mir-601 0.0344955
hsa-let-7b hsa-mir-602 0.0792875
hsa-let-7b hsa-mir-608 0.236285
hsa-let-7b hsa-mir-611 0.00158285
hsa-let-7b hsa-mir-612 0.072788
hsa-let-7b hsa-mir-615 0.148827
hsa-let-7b hsa-mir-622 0.114336
hsa-let-7b hsa-mir-629 0.498304
hsa-let-7b hsa-mir-637 0.0758623
hsa-let-7b hsa-mir-638 0.305182
hsa-let-7b hsa-mir-642a 0.134511
hsa-let-7b hsa-mir-654 0.00158285
hsa-let-7b hsa-mir-657 0.072788
hsa-let-7b hsa-mir-662 0.00158285
hsa-let-7b hsa-mir-769 0.00158285
hsa-let-7b hsa-mir-153-1 0.223408
hsa-let-7b hsa-mir-532 0.269978
hsa-let-7b hsa-mir-561 0.0617597
hsa-let-7b hsa-mir-219-2 0.260213
hsa-let-7b hsa-mir-371a 0.303831
hsa-let-7b hsa-mir-190a 0.237566
hsa-let-7b hsa-mir-217 0.20855
hsa-let-7b hsa-mir-188 0.0575679
hsa-let-7b hsa-mir-301a 0.374653
hsa-let-7b hsa-mir-301b 0.195907
hsa-let-7b hsa-mir-337 0.200967
hsa-let-7b hsa-mir-376a-1 0.294078
hsa-let-7b hsa-mir-376a-2 0.294078
hsa-let-7b hsa-mir-409 0.255646
hsa-let-7b hsa-mir-411 0.120089
hsa-let-7b hsa-mir-376b 0.0698124
hsa-let-7b hsa-mir-328 0.351878
hsa-let-7b hsa-mir-521-1 0.050947
hsa-let-7b hsa-mir-521-2 0.050947
hsa-let-7b hsa-mir-542 0.428277
hsa-let-7b hsa-mir-298 0.0722532
hsa-let-7b hsa-mir-640 0.0645515
hsa-let-7b hsa-mir-650 0.206807
hsa-let-7b hsa-mir-193a 0.55191
hsa-let-7b hsa-mir-302e 0.177176
hsa-let-7b hsa-mir-302f 0.235543
hsa-let-7b hsa-mir-1296 0.050947
hsa-let-7b hsa-mir-519d 0.183101
hsa-let-7b hsa-mir-493 0.241754
hsa-let-7b hsa-mir-519c 0.266424
hsa-let-7b hsa-mir-138-1 0.598521
hsa-let-7b hsa-mir-138-2 0.598521
hsa-let-7b hsa-mir-320b-1 0.194306
hsa-let-7b hsa-mir-320b-2 0.194306
hsa-let-7b hsa-mir-320c-1 0.136787
hsa-let-7b hsa-mir-320c-2 0.137581
hsa-let-7b hsa-mir-320d-1 0.188435
hsa-let-7b hsa-mir-320d-2 0.120872
hsa-let-7b hsa-mir-1181 0.0320879
hsa-let-7b hsa-mir-483 0.290998
hsa-let-7b hsa-mir-326 0.277845
hsa-let-7b hsa-mir-599 0.00462847
hsa-let-7b hsa-mir-661 0.124778
hsa-let-7b hsa-mir-1224 0.22358
hsa-let-7b hsa-mir-503 0.204338
hsa-let-7b hsa-mir-1180 0.00222482
hsa-let-7b hsa-mir-1184-1 0.00222482
hsa-let-7b hsa-mir-1246 0.122642
hsa-let-7b hsa-mir-1247 0.00222482
hsa-let-7b hsa-mir-1249 0.1255
hsa-let-7b hsa-mir-1273a 0.00222482
hsa-let-7b hsa-mir-1280 0.13513
hsa-let-7b hsa-mir-1302-1 0.00937144
hsa-let-7b hsa-mir-1302-2 0.00937144
hsa-let-7b hsa-mir-1302-3 0.00937144
hsa-let-7b hsa-mir-1302-4 0.00937144
hsa-let-7b hsa-mir-1302-5 0.00937144
hsa-let-7b hsa-mir-1302-6 0.00937144
hsa-let-7b hsa-mir-1302-7 0.00937144
hsa-let-7b hsa-mir-1302-8 0.00937144
hsa-let-7b hsa-mir-425 0.325402
hsa-let-7b hsa-mir-410 0.0847001
hsa-let-7b hsa-mir-492 0.153936
hsa-let-7b hsa-mir-345 0.290095
hsa-let-7b hsa-mir-584 0.247851
hsa-let-7b hsa-mir-708 0.558873
hsa-let-7b hsa-mir-628 0.0732703
hsa-let-7b hsa-mir-361 0.22185
hsa-let-7b hsa-mir-422a 0.138184
hsa-let-7b hsa-mir-509-3 0.150463
hsa-let-7b hsa-mir-517a 0.18178
hsa-let-7b hsa-mir-518e 0.0552464
hsa-let-7b hsa-mir-519b 0.0607849
hsa-let-7b hsa-mir-550a-1 0.20958
hsa-let-7b hsa-mir-550a-2 0.20958
hsa-let-7b hsa-mir-593 0.119069
hsa-let-7b hsa-mir-621 0.0552464
hsa-let-7b hsa-mir-625 0.469818
hsa-let-7b hsa-mir-646 0.110599
hsa-let-7b hsa-mir-664 0.0937134
hsa-let-7b hsa-mir-767 0.0582933
hsa-let-7b hsa-mir-1972-1 0.00222482
hsa-let-7b hsa-mir-374b 0.047471
hsa-let-7b hsa-mir-505 0.0648515
hsa-let-7b hsa-mir-519a-1 0.0680748
hsa-let-7b hsa-mir-566 0.00222482
hsa-let-7b hsa-mir-582 0.00222482
hsa-let-7b hsa-mir-589 0.00222482
hsa-let-7b hsa-mir-619 0.00222482
hsa-let-7b hsa-mir-627 0.00222482
hsa-let-7b hsa-mir-635 0.00222482
hsa-let-7b hsa-mir-655 0.063848
hsa-let-7b hsa-mir-744 0.175295
hsa-let-7b hsa-mir-942 0.0399466
hsa-let-7b hsa-mir-489 0.137895
hsa-let-7b hsa-mir-487a 0.0259139
hsa-let-7b hsa-mir-384 0.0305636
hsa-let-7b hsa-mir-552 0.0538274
hsa-let-7b hsa-mir-630 0.145056
hsa-let-7b hsa-mir-1227 0.0263605
hsa-let-7b hsa-mir-1229 0.0263605
hsa-let-7b hsa-mir-519e 0.16512
hsa-let-7b hsa-mir-569 0.00577297
hsa-let-7b hsa-mir-1179 0.0568526
hsa-let-7b hsa-mir-616 0.050947
hsa-let-7b hsa-mir-885 0.145693
hsa-let-7b hsa-mir-485 0.238071
hsa-let-7b hsa-mir-1254-1 0.0451905
hsa-let-7b hsa-mir-574 0.345678
hsa-let-7b hsa-mir-1258 0.107051
hsa-let-7b hsa-mir-539 0.117003
hsa-let-7b hsa-mir-519a-2 0.0661213
hsa-let-7b hsa-mir-1202 0.0719659
hsa-let-7b hsa-mir-449c 0.0330614
hsa-let-7b hsa-mir-202 0.163012
hsa-let-7b hsa-mir-720 0.150873
hsa-let-7b hsa-mir-504 0.108588
hsa-let-7b hsa-mir-873 0.054815
hsa-let-7b hsa-mir-675 0.0709475
hsa-let-7b hsa-mir-590 0.153635
hsa-let-7b hsa-mir-1271 0.14437
hsa-let-7b hsa-mir-671 0.0973244
hsa-let-7b hsa-mir-1827 0.0326556
hsa-let-7b hsa-mir-647 0.050947
hsa-let-7b hsa-mir-632 0.0917016
hsa-let-7b hsa-mir-636 0.130449
hsa-let-7b hsa-mir-1275 0.0568526
hsa-let-7b hsa-mir-617 0.0654011
hsa-let-7b hsa-mir-758 0.0654011
hsa-let-7b hsa-mir-766 0.0654011
hsa-let-7b hsa-mir-1286 0.0654011
hsa-let-7b hsa-mir-548d-1 0.152713
hsa-let-7b hsa-mir-548d-2 0.152713
hsa-let-7b hsa-mir-374a 0.142168
hsa-let-7b hsa-mir-652 0.0939578
hsa-let-7b hsa-mir-502 0.182794
hsa-let-7b hsa-mir-874 0.130413
hsa-let-7b hsa-mir-147b 0.0964679
hsa-let-7b hsa-mir-105-1 0.108543
hsa-let-7b hsa-mir-105-2 0.108543
hsa-let-7b hsa-mir-506 0.171491
hsa-let-7b hsa-mir-508 0.208873
hsa-let-7b hsa-mir-509-1 0.121645
hsa-let-7b hsa-mir-509-2 0.121645
hsa-let-7b hsa-mir-513a-1 0.258686
hsa-let-7b hsa-mir-513a-2 0.258686
hsa-let-7b hsa-mir-513b 0.151978
hsa-let-7b hsa-mir-513c 0.151978
hsa-let-7b hsa-mir-711 0.0277811
hsa-let-7b hsa-mir-935 0.0256252
hsa-let-7b hsa-mir-1299 0.0609064
hsa-let-7b hsa-mir-450a-1 0.13351
hsa-let-7b hsa-mir-450a-2 0.13351
hsa-let-7b hsa-mir-450b 0.13351
hsa-let-7b hsa-mir-605 0.0330614
hsa-let-7b hsa-mir-1293 0.0557222
hsa-let-7b hsa-mir-1233-1 0.0623366
hsa-let-7b hsa-mir-1233-2 0.0623366
hsa-let-7b hsa-mir-1290 0.240446
hsa-let-7b hsa-mir-1234 0.0719659
hsa-let-7b hsa-mir-522 0.0719659
hsa-let-7b hsa-mir-2110 0.127057
hsa-let-7b hsa-mir-323b 0.129019
hsa-let-7b hsa-mir-765 0.10085
hsa-let-7b hsa-mir-147a 0.1399
hsa-let-7b hsa-mir-329-1 0.0269985
hsa-let-7b hsa-mir-329-2 0.0269985
hsa-let-7b hsa-mir-548b 0.036267
hsa-let-7b hsa-mir-550a-3 0.0749527
hsa-let-7b hsa-mir-550b-1 0.00377407
hsa-let-7b hsa-mir-550b-2 0.00377407
hsa-let-7b hsa-mir-624 0.00245392
hsa-let-7b hsa-mir-517c 0.0719659
hsa-let-7b hsa-mir-320e 0.13351
hsa-let-7b hsa-mir-490 0.0953673
hsa-let-7b hsa-mir-527 0.0719659
hsa-let-7b hsa-mir-500b 0.0719659
hsa-let-7b hsa-mir-922 0.0676448
hsa-let-7b hsa-mir-571 0.0749038
hsa-let-7b hsa-mir-548c 0.00505962
hsa-let-7b hsa-mir-3163 0.0233182
hsa-let-7b hsa-mir-1305 0.0233182
hsa-let-7b hsa-mir-1260a 0.0233182
hsa-let-7b hsa-mir-545 0.000888622
hsa-let-7b hsa-mir-369 0.0266383
hsa-let-7b hsa-mir-577 0.0330614
hsa-let-7b hsa-mir-518f 0.0330614
hsa-let-7b hsa-mir-591 0.0330614
hsa-let-7b hsa-mir-524 0.0330614
hsa-let-7b hsa-mir-595 0.0330614
hsa-let-7b hsa-mir-603 0.0655877
hsa-let-7b hsa-mir-1915 0.118576
hsa-let-7b hsa-mir-548a-1 0.00239322
hsa-let-7b hsa-mir-548a-2 0.00239322
hsa-let-7b hsa-mir-548a-3 0.00239322
hsa-let-7b hsa-mir-1266 0.00250716
hsa-let-7b hsa-mir-103b-1 0.294731
hsa-let-7b hsa-mir-103b-2 0.294731
hsa-let-7b hsa-mir-1245b 0.0633639
hsa-let-7b hsa-mir-1245a 0.0633639
hsa-let-7b hsa-mir-1301 0.0719659
hsa-let-7b hsa-mir-1183 0.0300261
hsa-let-7b hsa-mir-1471 0.0923543
hsa-let-7b hsa-mir-1909 0.0300261
hsa-let-7b hsa-mir-610 0.0330614
hsa-let-7b hsa-mir-570 0.0330614
hsa-let-7b hsa-mir-1236 0.0280457
hsa-let-7b hsa-mir-614 0.00462847
hsa-let-7b hsa-mir-572 0.0347717
hsa-let-7b hsa-mir-648 0.00462847
hsa-let-7b hsa-mir-4306 0.0633639
hsa-let-7b hsa-mir-4257 0.0633639
hsa-let-7b hsa-mir-1323 0.0633639
hsa-let-7b hsa-mir-718 0.0633639
hsa-let-7b hsa-mir-2355 0.0633639
hsa-let-7b hsa-mir-3186 0.0633639
hsa-let-7b hsa-mir-3130-1 0.0633639
hsa-let-7b hsa-mir-3130-2 0.0633639
hsa-let-7b hsa-mir-1469 0.0633639
hsa-let-7b hsa-mir-1285-1 0.0623366
hsa-let-7b hsa-mir-1285-2 0.0623366
hsa-let-7b hsa-mir-1322 0.0654011
hsa-let-7b hsa-mir-1207 0.0060098
hsa-let-7b hsa-mir-1273c 0.0568526
hsa-let-7b hsa-mir-1303 0.127057
hsa-let-7b hsa-mir-567 0.0568526
hsa-let-7b hsa-mir-941-1 0.0070586
hsa-let-7b hsa-mir-941-3 0.0070586
hsa-let-7b hsa-mir-941-4 0.0070586
hsa-let-7b hsa-mir-592 0.00854373
hsa-let-7b hsa-mir-598 0.0491816
hsa-let-7b hsa-mir-760 0.117608
hsa-let-7b hsa-mir-151b 0.310181
hsa-let-7b hsa-mir-4792 0.0244395
hsa-let-7b hsa-mir-551a 0.0330614
hsa-let-7b hsa-mir-564 0.0266383
hsa-let-7b hsa-mir-3151 0.0520024
hsa-let-7b hsa-mir-938 0.0330614
hsa-let-7b hsa-mir-2861 0.0302689
hsa-let-7b hsa-mir-3196 0.0302689
hsa-let-7b hsa-mir-378b 0.163285
hsa-let-7b hsa-mir-378c 0.163285
hsa-let-7b hsa-mir-378d-1 0.163285
hsa-let-7b hsa-mir-378d-2 0.163285
hsa-let-7b hsa-mir-378e 0.163285
hsa-let-7b hsa-mir-378f 0.163285
hsa-let-7b hsa-mir-378g 0.163285
hsa-let-7b hsa-mir-378h 0.163285
hsa-let-7b hsa-mir-378i 0.163285
hsa-let-7b hsa-mir-633 0.0505337
hsa-let-7b hsa-mir-933 0.0552464
hsa-let-7b hsa-mir-499b 0.101647
hsa-let-7b hsa-mir-668 0.00450955
hsa-let-7b hsa-mir-518a-1 0.0240261
hsa-let-7b hsa-mir-518a-2 0.0240261
hsa-let-7b hsa-mir-1256 0.050947
hsa-let-7b hsa-mir-1231 0.0719659
hsa-let-7b hsa-mir-451b 0.134113
hsa-let-7b hsa-mir-3179-1 0.00377407
hsa-let-7b hsa-mir-3179-2 0.00377407
hsa-let-7b hsa-mir-3179-3 0.00377407
hsa-let-7b hsa-mir-642b 0.0763428
hsa-let-7b hsa-mir-544a 0.0664033
hsa-let-7b hsa-mir-544b 0.0664033
hsa-let-7b hsa-mir-944 0.0263605
hsa-let-7b hsa-mir-1297 0.0511905
hsa-let-7b hsa-mir-511-1 0.0511905
hsa-let-7b hsa-mir-511-2 0.0511905
hsa-let-7b hsa-mir-663b 0.0917091
hsa-let-7b hsa-mir-3940 0.0451905
hsa-let-7b hsa-mir-190b 0.0219199
hsa-let-7b hsa-mir-124a-2 0.0623366
hsa-let-7b hsa-mir-124a-3 0.0623366
hsa-let-7b hsa-mir-192-2 0.0654011
hsa-let-7b hsa-mir-26 0.0719659
hsa-let-7b hsa-mir-1228 0.0330614
hsa-let-7b hsa-mir-663 0.007388
hsa-let-7b hsa-mir-92 0.0719659
hsa-let-7b hsa-mir-200 0.0857485
hsa-let-7b hsa-mir-181 0.0633639
hsa-let-7b hsa-mir-3148 0.00577297
hsa-let-7b hsa-mir-371 0.0719659
hsa-let-7b hsa-mir-151 0.0307596
hsa-let-7b hsa-let-7a 0.0773739
hsa-let-7b hsa-mir-125b 0.0633639
hsa-let-7b hsa-mir-128 0.0337538
hsa-let-7b hsa-mir-29b 0.0511905
hsa-let-7b hsa-mir-189 0.00530076
hsa-let-7c hsa-let-7d 0.87209
hsa-let-7c hsa-let-7e 0.864442
hsa-let-7c hsa-let-7f-1 0.855908
hsa-let-7c hsa-let-7f-2 0.853655
hsa-let-7c hsa-let-7g 0.849024
hsa-let-7c hsa-let-7i 0.857271
hsa-let-7c hsa-mir-100 0.719592
hsa-let-7c hsa-mir-101-1 0.685239
hsa-let-7c hsa-mir-103a-1 0.515725
hsa-let-7c hsa-mir-103a-2 0.581399
hsa-let-7c hsa-mir-106a 0.589661
hsa-let-7c hsa-mir-106b 0.663922
hsa-let-7c hsa-mir-107 0.628415
hsa-let-7c hsa-mir-10b 0.69038
hsa-let-7c hsa-mir-1-1 0.658826
hsa-let-7c hsa-mir-1-2 0.568808
hsa-let-7c hsa-mir-122 0.53246
hsa-let-7c hsa-mir-124-1 0.622026
hsa-let-7c hsa-mir-124-2 0.614496
hsa-let-7c hsa-mir-124-3 0.606202
hsa-let-7c hsa-mir-125a 0.692639
hsa-let-7c hsa-mir-125b-1 0.614587
hsa-let-7c hsa-mir-125b-2 0.633213
hsa-let-7c hsa-mir-126 0.697153
hsa-let-7c hsa-mir-127 0.643862
hsa-let-7c hsa-mir-128-2 0.428002
hsa-let-7c hsa-mir-129-2 0.476147
hsa-let-7c hsa-mir-130a 0.608623
hsa-let-7c hsa-mir-130b 0.455193
hsa-let-7c hsa-mir-132 0.532517
hsa-let-7c hsa-mir-133a-1 0.487219
hsa-let-7c hsa-mir-133a-2 0.501522
hsa-let-7c hsa-mir-133b 0.591337
hsa-let-7c hsa-mir-134 0.236066
hsa-let-7c hsa-mir-135a-1 0.586569
hsa-let-7c hsa-mir-135a-2 0.586569
hsa-let-7c hsa-mir-136 0.0872865
hsa-let-7c hsa-mir-140 0.483819
hsa-let-7c hsa-mir-141 0.697508
hsa-let-7c hsa-mir-142 0.679214
hsa-let-7c hsa-mir-143 0.694177
hsa-let-7c hsa-mir-144 0.38835
hsa-let-7c hsa-mir-145 0.67808
hsa-let-7c hsa-mir-146a 0.625377
hsa-let-7c hsa-mir-146b 0.669187
hsa-let-7c hsa-mir-148a 0.680119
hsa-let-7c hsa-mir-148b 0.384462
hsa-let-7c hsa-mir-150 0.606203
hsa-let-7c hsa-mir-151a 0.578384
hsa-let-7c hsa-mir-152 0.509414
hsa-let-7c hsa-mir-154 0.199749
hsa-let-7c hsa-mir-155 0.549302
hsa-let-7c hsa-mir-15a 0.630272
hsa-let-7c hsa-mir-15b 0.573218
hsa-let-7c hsa-mir-16-1 0.596131
hsa-let-7c hsa-mir-16-2 0.625334
hsa-let-7c hsa-mir-17 0.565445
hsa-let-7c hsa-mir-181a-1 0.607636
hsa-let-7c hsa-mir-181a-2 0.59835
hsa-let-7c hsa-mir-181b-1 0.661039
hsa-let-7c hsa-mir-181b-2 0.623509
hsa-let-7c hsa-mir-181c 0.378316
hsa-let-7c hsa-mir-181d 0.421252
hsa-let-7c hsa-mir-182 0.636894
hsa-let-7c hsa-mir-183 0.638372
hsa-let-7c hsa-mir-186 0.364576
hsa-let-7c hsa-mir-187 0.26294
hsa-let-7c hsa-mir-18a 0.581917
hsa-let-7c hsa-mir-18b 0.639201
hsa-let-7c hsa-mir-191 0.570969
hsa-let-7c hsa-mir-192 0.544333
hsa-let-7c hsa-mir-194-1 0.541248
hsa-let-7c hsa-mir-195 0.59238
hsa-let-7c hsa-mir-196a-1 0.613044
hsa-let-7c hsa-mir-196a-2 0.598236
hsa-let-7c hsa-mir-197 0.416062
hsa-let-7c hsa-mir-198 0.189993
hsa-let-7c hsa-mir-199a-1 0.682249
hsa-let-7c hsa-mir-199a-2 0.652311
hsa-let-7c hsa-mir-199b 0.646986
hsa-let-7c hsa-mir-19a 0.578805
hsa-let-7c hsa-mir-19b-1 0.56083
hsa-let-7c hsa-mir-19b-2 0.547902
hsa-let-7c hsa-mir-200a 0.703933
hsa-let-7c hsa-mir-200b 0.679157
hsa-let-7c hsa-mir-200c 0.732426
hsa-let-7c hsa-mir-203 0.689275
hsa-let-7c hsa-mir-204 0.574994
hsa-let-7c hsa-mir-205 0.684113
hsa-let-7c hsa-mir-206 0.488119
hsa-let-7c hsa-mir-208a 0.296775
hsa-let-7c hsa-mir-20a 0.558453
hsa-let-7c hsa-mir-20b 0.507445
hsa-let-7c hsa-mir-21 0.458518
hsa-let-7c hsa-mir-210 0.702526
hsa-let-7c hsa-mir-211 0.370679
hsa-let-7c hsa-mir-212 0.369278
hsa-let-7c hsa-mir-214 0.645071
hsa-let-7c hsa-mir-215 0.446345
hsa-let-7c hsa-mir-216a 0.277701
hsa-let-7c hsa-mir-216b 0.227861
hsa-let-7c hsa-mir-218-1 0.676255
hsa-let-7c hsa-mir-218-2 0.659798
hsa-let-7c hsa-mir-219-1 0.48763
hsa-let-7c hsa-mir-22 0.655437
hsa-let-7c hsa-mir-221 0.703574
hsa-let-7c hsa-mir-222 0.692759
hsa-let-7c hsa-mir-223 0.655113
hsa-let-7c hsa-mir-224 0.619533
hsa-let-7c hsa-mir-23a 0.490605
hsa-let-7c hsa-mir-23b 0.554343
hsa-let-7c hsa-mir-24-1 0.594932
hsa-let-7c hsa-mir-24-2 0.561176
hsa-let-7c hsa-mir-25 0.67233
hsa-let-7c hsa-mir-26a-1 0.638458
hsa-let-7c hsa-mir-26a-2 0.638458
hsa-let-7c hsa-mir-26b 0.478039
hsa-let-7c hsa-mir-27a 0.676245
hsa-let-7c hsa-mir-27b 0.518578
hsa-let-7c hsa-mir-28 0.381324
hsa-let-7c hsa-mir-296 0.522585
hsa-let-7c hsa-mir-297 0.0927247
hsa-let-7c hsa-mir-299 0.20052
hsa-let-7c hsa-mir-29a 0.643543
hsa-let-7c hsa-mir-29b-1 0.616566
hsa-let-7c hsa-mir-29b-2 0.569134
hsa-let-7c hsa-mir-29c 0.650878
hsa-let-7c hsa-mir-300 0.120915
hsa-let-7c hsa-mir-302a 0.53446
hsa-let-7c hsa-mir-302b 0.611882
hsa-let-7c hsa-mir-302c 0.583154
hsa-let-7c hsa-mir-30a 0.642552
hsa-let-7c hsa-mir-30b 0.428714
hsa-let-7c hsa-mir-30c-1 0.619683
hsa-let-7c hsa-mir-30c-2 0.648151
hsa-let-7c hsa-mir-30d 0.517153
hsa-let-7c hsa-mir-30e 0.377043
hsa-let-7c hsa-mir-32 0.334255
hsa-let-7c hsa-mir-320a 0.46599
hsa-let-7c hsa-mir-323a 0.146566
hsa-let-7c hsa-mir-325 0.0334407
hsa-let-7c hsa-mir-330 0.35792
hsa-let-7c hsa-mir-331 0.228036
hsa-let-7c hsa-mir-335 0.598164
hsa-let-7c hsa-mir-339 0.428284
hsa-let-7c hsa-mir-33a 0.144589
hsa-let-7c hsa-mir-33b 0.11295
hsa-let-7c hsa-mir-340 0.20694
hsa-let-7c hsa-mir-342 0.453821
hsa-let-7c hsa-mir-34a 0.643432
hsa-let-7c hsa-mir-34b 0.682658
hsa-let-7c hsa-mir-34c 0.701607
hsa-let-7c hsa-mir-362 0.226956
hsa-let-7c hsa-mir-365a 0.425978
hsa-let-7c hsa-mir-365b 0.399158
hsa-let-7c hsa-mir-367 0.474064
hsa-let-7c hsa-mir-372 0.46612
hsa-let-7c hsa-mir-373 0.555663
hsa-let-7c hsa-mir-375 0.691443
hsa-let-7c hsa-mir-376c 0.282956
hsa-let-7c hsa-mir-377 0.0390379
hsa-let-7c hsa-mir-378a 0.557289
hsa-let-7c hsa-mir-379 0.133861
hsa-let-7c hsa-mir-381 0.284781
hsa-let-7c hsa-mir-382 0.117102
hsa-let-7c hsa-mir-423 0.302658
hsa-let-7c hsa-mir-424 0.296209
hsa-let-7c hsa-mir-429 0.586726
hsa-let-7c hsa-mir-432 0.199705
hsa-let-7c hsa-mir-451a 0.554614
hsa-let-7c hsa-mir-452 0.404107
hsa-let-7c hsa-mir-487b 0.139226
hsa-let-7c hsa-mir-494 0.269953
hsa-let-7c hsa-mir-495 0.226326
hsa-let-7c hsa-mir-497 0.498427
hsa-let-7c hsa-mir-499a 0.486339
hsa-let-7c hsa-mir-500a 0.109988
hsa-let-7c hsa-mir-501 0.123253
hsa-let-7c hsa-mir-507 0.0898852
hsa-let-7c hsa-mir-512-1 0.12979
hsa-let-7c hsa-mir-512-2 0.156409
hsa-let-7c hsa-mir-515-1 0.168367
hsa-let-7c hsa-mir-515-2 0.168367
hsa-let-7c hsa-mir-520a 0.232111
hsa-let-7c hsa-mir-520b 0.303495
hsa-let-7c hsa-mir-520c 0.249117
hsa-let-7c hsa-mir-520d 0.274912
hsa-let-7c hsa-mir-520e 0.156171
hsa-let-7c hsa-mir-520f 0.0654468
hsa-let-7c hsa-mir-520g 0.0654468
hsa-let-7c hsa-mir-520h 0.357806
hsa-let-7c hsa-mir-523 0.0303433
hsa-let-7c hsa-mir-525 0.0324696
hsa-let-7c hsa-mir-526a-1 0.201104
hsa-let-7c hsa-mir-526a-2 0.201104
hsa-let-7c hsa-mir-526b 0.105648
hsa-let-7c hsa-mir-9-1 0.652048
hsa-let-7c hsa-mir-9-2 0.635339
hsa-let-7c hsa-mir-92a-1 0.582488
hsa-let-7c hsa-mir-92a-2 0.585253
hsa-let-7c hsa-mir-92b 0.447474
hsa-let-7c hsa-mir-9-3 0.622889
hsa-let-7c hsa-mir-95 0.338239
hsa-let-7c hsa-mir-98 0.56484
hsa-let-7c hsa-mir-99b 0.466743
hsa-let-7c hsa-mir-31 0.644894
hsa-let-7c hsa-mir-184 0.295532
hsa-let-7c hsa-mir-370 0.400784
hsa-let-7c hsa-mir-99a 0.65953
hsa-let-7c hsa-mir-93 0.635454
hsa-let-7c hsa-mir-433 0.110876
hsa-let-7c hsa-mir-96 0.583375
hsa-let-7c hsa-mir-128-1 0.278556
hsa-let-7c hsa-mir-153-2 0.393794
hsa-let-7c hsa-mir-135b 0.610713
hsa-let-7c hsa-mir-338 0.513814
hsa-let-7c hsa-mir-488 0.237153
hsa-let-7c hsa-mir-302d 0.472316
hsa-let-7c hsa-mir-383 0.270606
hsa-let-7c hsa-mir-101-2 0.688552
hsa-let-7c hsa-mir-10a 0.453251
hsa-let-7c hsa-mir-149 0.476376
hsa-let-7c hsa-mir-510 0.132017
hsa-let-7c hsa-mir-516a-1 0.165974
hsa-let-7c hsa-mir-516a-2 0.165974
hsa-let-7c hsa-mir-516b-1 0.143868
hsa-let-7c hsa-mir-516b-2 0.143868
hsa-let-7c hsa-mir-7-1 0.636422
hsa-let-7c hsa-mir-7-2 0.617405
hsa-let-7c hsa-mir-7-3 0.617593
hsa-let-7c hsa-mir-196b 0.489734
hsa-let-7c hsa-mir-363 0.326995
hsa-let-7c hsa-mir-514a-1 0.128144
hsa-let-7c hsa-mir-514a-2 0.128144
hsa-let-7c hsa-mir-514a-3 0.128144
hsa-let-7c hsa-mir-498 0.282423
hsa-let-7c hsa-mir-193b 0.594242
hsa-let-7c hsa-mir-449a 0.363221
hsa-let-7c hsa-mir-449b 0.339423
hsa-let-7c hsa-mir-194-2 0.493833
hsa-let-7c hsa-mir-659 0.00475251
hsa-let-7c hsa-mir-129-1 0.340217
hsa-let-7c hsa-mir-139 0.476026
hsa-let-7c hsa-mir-421 0.186783
hsa-let-7c hsa-mir-658 0.0373366
hsa-let-7c hsa-mir-137 0.556169
hsa-let-7c hsa-mir-455 0.20037
hsa-let-7c hsa-mir-491 0.350023
hsa-let-7c hsa-mir-431 0.0407906
hsa-let-7c hsa-mir-448 0.00787989
hsa-let-7c hsa-mir-454 0.240099
hsa-let-7c hsa-mir-575 0.0519996
hsa-let-7c hsa-mir-660 0.0501466
hsa-let-7c hsa-mir-663a 0.337312
hsa-let-7c hsa-mir-185 0.390972
hsa-let-7c hsa-mir-208b 0.111931
hsa-let-7c hsa-mir-324 0.207563
hsa-let-7c hsa-mir-346 0.082122
hsa-let-7c hsa-mir-484 0.192004
hsa-let-7c hsa-mir-486 0.618946
hsa-let-7c hsa-mir-518b 0.194527
hsa-let-7c hsa-mir-518c 0.0616918
hsa-let-7c hsa-mir-557 0.0259998
hsa-let-7c hsa-mir-583 0.0362633
hsa-let-7c hsa-mir-596 0.0691614
hsa-let-7c hsa-mir-600 0.00205391
hsa-let-7c hsa-mir-601 0.0373366
hsa-let-7c hsa-mir-602 0.110656
hsa-let-7c hsa-mir-608 0.251707
hsa-let-7c hsa-mir-611 0.00205391
hsa-let-7c hsa-mir-612 0.0780433
hsa-let-7c hsa-mir-615 0.160171
hsa-let-7c hsa-mir-622 0.123331
hsa-let-7c hsa-mir-629 0.502681
hsa-let-7c hsa-mir-637 0.0792427
hsa-let-7c hsa-mir-638 0.302852
hsa-let-7c hsa-mir-642a 0.144625
hsa-let-7c hsa-mir-654 0.00205391
hsa-let-7c hsa-mir-657 0.0780433
hsa-let-7c hsa-mir-662 0.00205391
hsa-let-7c hsa-mir-769 0.00205391
hsa-let-7c hsa-mir-153-1 0.243215
hsa-let-7c hsa-mir-532 0.290614
hsa-let-7c hsa-mir-561 0.066055
hsa-let-7c hsa-mir-219-2 0.279945
hsa-let-7c hsa-mir-371a 0.30396
hsa-let-7c hsa-mir-190a 0.254666
hsa-let-7c hsa-mir-217 0.249933
hsa-let-7c hsa-mir-188 0.0598323
hsa-let-7c hsa-mir-301a 0.413052
hsa-let-7c hsa-mir-301b 0.208599
hsa-let-7c hsa-mir-337 0.161417
hsa-let-7c hsa-mir-376a-1 0.313529
hsa-let-7c hsa-mir-376a-2 0.313529
hsa-let-7c hsa-mir-409 0.270561
hsa-let-7c hsa-mir-411 0.0966414
hsa-let-7c hsa-mir-376b 0.075863
hsa-let-7c hsa-mir-328 0.328434
hsa-let-7c hsa-mir-521-1 0.0546519
hsa-let-7c hsa-mir-521-2 0.0546519
hsa-let-7c hsa-mir-542 0.45191
hsa-let-7c hsa-mir-298 0.0749986
hsa-let-7c hsa-mir-640 0.0692664
hsa-let-7c hsa-mir-650 0.22165
hsa-let-7c hsa-mir-193a 0.583248
hsa-let-7c hsa-mir-302e 0.165458
hsa-let-7c hsa-mir-302f 0.22749
hsa-let-7c hsa-mir-1296 0.0546519
hsa-let-7c hsa-mir-519d 0.193936
hsa-let-7c hsa-mir-493 0.258616
hsa-let-7c hsa-mir-519c 0.283248
hsa-let-7c hsa-mir-138-1 0.599118
hsa-let-7c hsa-mir-138-2 0.599118
hsa-let-7c hsa-mir-320b-1 0.208902
hsa-let-7c hsa-mir-320b-2 0.208902
hsa-let-7c hsa-mir-320c-1 0.145585
hsa-let-7c hsa-mir-320c-2 0.147454
hsa-let-7c hsa-mir-320d-1 0.200331
hsa-let-7c hsa-mir-320d-2 0.128601
hsa-let-7c hsa-mir-1181 0.00787989
hsa-let-7c hsa-mir-483 0.315059
hsa-let-7c hsa-mir-326 0.293427
hsa-let-7c hsa-mir-599 0.00467924
hsa-let-7c hsa-mir-661 0.135962
hsa-let-7c hsa-mir-1224 0.237559
hsa-let-7c hsa-mir-503 0.217226
hsa-let-7c hsa-mir-1180 0.00353512
hsa-let-7c hsa-mir-1184-1 0.00353512
hsa-let-7c hsa-mir-1246 0.132194
hsa-let-7c hsa-mir-1247 0.00353512
hsa-let-7c hsa-mir-1249 0.135849
hsa-let-7c hsa-mir-1273a 0.00353512
hsa-let-7c hsa-mir-1280 0.146825
hsa-let-7c hsa-mir-1302-1 0.011473
hsa-let-7c hsa-mir-1302-2 0.011473
hsa-let-7c hsa-mir-1302-3 0.011473
hsa-let-7c hsa-mir-1302-4 0.011473
hsa-let-7c hsa-mir-1302-5 0.011473
hsa-let-7c hsa-mir-1302-6 0.011473
hsa-let-7c hsa-mir-1302-7 0.011473
hsa-let-7c hsa-mir-1302-8 0.011473
hsa-let-7c hsa-mir-425 0.347706
hsa-let-7c hsa-mir-410 0.0945941
hsa-let-7c hsa-mir-492 0.165386
hsa-let-7c hsa-mir-345 0.284764
hsa-let-7c hsa-mir-584 0.264611
hsa-let-7c hsa-mir-708 0.522595
hsa-let-7c hsa-mir-628 0.080317
hsa-let-7c hsa-mir-361 0.215942
hsa-let-7c hsa-mir-422a 0.148081
hsa-let-7c hsa-mir-509-3 0.165124
hsa-let-7c hsa-mir-517a 0.194707
hsa-let-7c hsa-mir-518e 0.0609998
hsa-let-7c hsa-mir-519b 0.0668072
hsa-let-7c hsa-mir-550a-1 0.227218
hsa-let-7c hsa-mir-550a-2 0.227218
hsa-let-7c hsa-mir-593 0.128948
hsa-let-7c hsa-mir-621 0.0609998
hsa-let-7c hsa-mir-625 0.476594
hsa-let-7c hsa-mir-646 0.120612
hsa-let-7c hsa-mir-664 0.103489
hsa-let-7c hsa-mir-767 0.0658606
hsa-let-7c hsa-mir-1972-1 0.00353512
hsa-let-7c hsa-mir-374b 0.0498707
hsa-let-7c hsa-mir-505 0.0699986
hsa-let-7c hsa-mir-519a-1 0.0771695
hsa-let-7c hsa-mir-566 0.00353512
hsa-let-7c hsa-mir-582 0.00353512
hsa-let-7c hsa-mir-589 0.00353512
hsa-let-7c hsa-mir-619 0.00353512
hsa-let-7c hsa-mir-627 0.00353512
hsa-let-7c hsa-mir-635 0.00353512
hsa-let-7c hsa-mir-655 0.0717474
hsa-let-7c hsa-mir-744 0.185826
hsa-let-7c hsa-mir-942 0.0431649
hsa-let-7c hsa-mir-489 0.155564
hsa-let-7c hsa-mir-487a 0.0269443
hsa-let-7c hsa-mir-384 0.0309145
hsa-let-7c hsa-mir-552 0.0581005
hsa-let-7c hsa-mir-630 0.155496
hsa-let-7c hsa-mir-1227 0.0283807
hsa-let-7c hsa-mir-1229 0.0283807
hsa-let-7c hsa-mir-519e 0.175656
hsa-let-7c hsa-mir-569 0.00563535
hsa-let-7c hsa-mir-1179 0.0613632
hsa-let-7c hsa-mir-616 0.0546519
hsa-let-7c hsa-mir-885 0.158985
hsa-let-7c hsa-mir-485 0.230562
hsa-let-7c hsa-mir-1254-1 0.0202174
hsa-let-7c hsa-mir-574 0.319117
hsa-let-7c hsa-mir-1258 0.0864683
hsa-let-7c hsa-mir-539 0.127423
hsa-let-7c hsa-mir-519a-2 0.0740234
hsa-let-7c hsa-mir-1202 0.0768602
hsa-let-7c hsa-mir-449c 0.0354699
hsa-let-7c hsa-mir-202 0.173685
hsa-let-7c hsa-mir-720 0.162024
hsa-let-7c hsa-mir-504 0.122177
hsa-let-7c hsa-mir-873 0.0603234
hsa-let-7c hsa-mir-675 0.105653
hsa-let-7c hsa-mir-590 0.163073
hsa-let-7c hsa-mir-1271 0.151957
hsa-let-7c hsa-mir-671 0.106456
hsa-let-7c hsa-mir-1827 0.0650513
hsa-let-7c hsa-mir-647 0.0546519
hsa-let-7c hsa-mir-632 0.0980059
hsa-let-7c hsa-mir-636 0.139034
hsa-let-7c hsa-mir-1275 0.0613632
hsa-let-7c hsa-mir-617 0.0697916
hsa-let-7c hsa-mir-758 0.0697916
hsa-let-7c hsa-mir-766 0.0697916
hsa-let-7c hsa-mir-1286 0.0697916
hsa-let-7c hsa-mir-548d-1 0.164131
hsa-let-7c hsa-mir-548d-2 0.164131
hsa-let-7c hsa-mir-374a 0.122697
hsa-let-7c hsa-mir-652 0.0962418
hsa-let-7c hsa-mir-502 0.199193
hsa-let-7c hsa-mir-874 0.145695
hsa-let-7c hsa-mir-147b 0.104051
hsa-let-7c hsa-mir-105-1 0.115151
hsa-let-7c hsa-mir-105-2 0.115151
hsa-let-7c hsa-mir-506 0.184224
hsa-let-7c hsa-mir-508 0.226341
hsa-let-7c hsa-mir-509-1 0.134355
hsa-let-7c hsa-mir-509-2 0.134355
hsa-let-7c hsa-mir-513a-1 0.274842
hsa-let-7c hsa-mir-513a-2 0.274842
hsa-let-7c hsa-mir-513b 0.16421
hsa-let-7c hsa-mir-513c 0.16421
hsa-let-7c hsa-mir-711 0.0287331
hsa-let-7c hsa-mir-935 0.0290796
hsa-let-7c hsa-mir-1299 0.0657416
hsa-let-7c hsa-mir-450a-1 0.142056
hsa-let-7c hsa-mir-450a-2 0.142056
hsa-let-7c hsa-mir-450b 0.142056
hsa-let-7c hsa-mir-605 0.0354699
hsa-let-7c hsa-mir-1293 0.0594746
hsa-let-7c hsa-mir-1233-1 0.0690557
hsa-let-7c hsa-mir-1233-2 0.0690557
hsa-let-7c hsa-mir-1290 0.258296
hsa-let-7c hsa-mir-1234 0.0768602
hsa-let-7c hsa-mir-522 0.0768602
hsa-let-7c hsa-mir-2110 0.136166
hsa-let-7c hsa-mir-323b 0.138619
hsa-let-7c hsa-mir-765 0.108244
hsa-let-7c hsa-mir-147a 0.147538
hsa-let-7c hsa-mir-329-1 0.0315792
hsa-let-7c hsa-mir-329-2 0.0315792
hsa-let-7c hsa-mir-548b 0.0401261
hsa-let-7c hsa-mir-550a-3 0.0812261
hsa-let-7c hsa-mir-550b-1 0.00527932
hsa-let-7c hsa-mir-550b-2 0.00527932
hsa-let-7c hsa-mir-624 0.00211309
hsa-let-7c hsa-mir-517c 0.0768602
hsa-let-7c hsa-mir-320e 0.142056
hsa-let-7c hsa-mir-490 0.129372
hsa-let-7c hsa-mir-527 0.0768602
hsa-let-7c hsa-mir-500b 0.0768602
hsa-let-7c hsa-mir-922 0.0701978
hsa-let-7c hsa-mir-571 0.0797699
hsa-let-7c hsa-mir-548c 0.00376147
hsa-let-7c hsa-mir-3163 0.0264369
hsa-let-7c hsa-mir-1305 0.0264369
hsa-let-7c hsa-mir-1260a 0.0264369
hsa-let-7c hsa-mir-545 0.00119366
hsa-let-7c hsa-mir-369 0.0292333
hsa-let-7c hsa-mir-577 0.0354699
hsa-let-7c hsa-mir-518f 0.0354699
hsa-let-7c hsa-mir-591 0.0354699
hsa-let-7c hsa-mir-524 0.0354699
hsa-let-7c hsa-mir-595 0.0354699
hsa-let-7c hsa-mir-603 0.069869
hsa-let-7c hsa-mir-1915 0.126775
hsa-let-7c hsa-mir-548a-1 0.0304128
hsa-let-7c hsa-mir-548a-2 0.0304128
hsa-let-7c hsa-mir-548a-3 0.0304128
hsa-let-7c hsa-mir-1266 0.00256108
hsa-let-7c hsa-mir-103b-1 0.285951
hsa-let-7c hsa-mir-103b-2 0.285951
hsa-let-7c hsa-mir-1245b 0.0673156
hsa-let-7c hsa-mir-1245a 0.0673156
hsa-let-7c hsa-mir-1301 0.0768602
hsa-let-7c hsa-mir-1183 0.0327385
hsa-let-7c hsa-mir-1471 0.0988334
hsa-let-7c hsa-mir-1909 0.0327385
hsa-let-7c hsa-mir-610 0.0354699
hsa-let-7c hsa-mir-570 0.0354699
hsa-let-7c hsa-mir-1236 0.0301997
hsa-let-7c hsa-mir-614 0.00467924
hsa-let-7c hsa-mir-572 0.0400469
hsa-let-7c hsa-mir-648 0.00467924
hsa-let-7c hsa-mir-4306 0.0673156
hsa-let-7c hsa-mir-4257 0.0673156
hsa-let-7c hsa-mir-1323 0.0673156
hsa-let-7c hsa-mir-718 0.0673156
hsa-let-7c hsa-mir-2355 0.0673156
hsa-let-7c hsa-mir-3186 0.0673156
hsa-let-7c hsa-mir-3130-1 0.0673156
hsa-let-7c hsa-mir-3130-2 0.0673156
hsa-let-7c hsa-mir-1469 0.0673156
hsa-let-7c hsa-mir-1285-1 0.0690557
hsa-let-7c hsa-mir-1285-2 0.0690557
hsa-let-7c hsa-mir-1322 0.0697916
hsa-let-7c hsa-mir-1207 0.00662862
hsa-let-7c hsa-mir-1273c 0.0613632
hsa-let-7c hsa-mir-1303 0.136166
hsa-let-7c hsa-mir-567 0.0613632
hsa-let-7c hsa-mir-941-1 0.00843727
hsa-let-7c hsa-mir-941-3 0.00843727
hsa-let-7c hsa-mir-941-4 0.00843727
hsa-let-7c hsa-mir-592 0.037809
hsa-let-7c hsa-mir-598 0.0240464
hsa-let-7c hsa-mir-760 0.128561
hsa-let-7c hsa-mir-151b 0.305787
hsa-let-7c hsa-mir-4792 0.0543915
hsa-let-7c hsa-mir-551a 0.0354699
hsa-let-7c hsa-mir-564 0.0292333
hsa-let-7c hsa-mir-3151 0.0561031
hsa-let-7c hsa-mir-938 0.0354699
hsa-let-7c hsa-mir-2861 0.0355453
hsa-let-7c hsa-mir-3196 0.0355453
hsa-let-7c hsa-mir-378b 0.179561
hsa-let-7c hsa-mir-378c 0.179561
hsa-let-7c hsa-mir-378d-1 0.179561
hsa-let-7c hsa-mir-378d-2 0.179561
hsa-let-7c hsa-mir-378e 0.179561
hsa-let-7c hsa-mir-378f 0.179561
hsa-let-7c hsa-mir-378g 0.179561
hsa-let-7c hsa-mir-378h 0.179561
hsa-let-7c hsa-mir-378i 0.179561
hsa-let-7c hsa-mir-633 0.054423
hsa-let-7c hsa-mir-933 0.0609998
hsa-let-7c hsa-mir-499b 0.111642
hsa-let-7c hsa-mir-668 0.00470665
hsa-let-7c hsa-mir-518a-1 0.0260698
hsa-let-7c hsa-mir-518a-2 0.0260698
hsa-let-7c hsa-mir-1256 0.0546519
hsa-let-7c hsa-mir-1231 0.0768602
hsa-let-7c hsa-mir-451b 0.116762
hsa-let-7c hsa-mir-3179-1 0.00527932
hsa-let-7c hsa-mir-3179-2 0.00527932
hsa-let-7c hsa-mir-3179-3 0.00527932
hsa-let-7c hsa-mir-642b 0.0818999
hsa-let-7c hsa-mir-544a 0.0732958
hsa-let-7c hsa-mir-544b 0.0732958
hsa-let-7c hsa-mir-944 0.0283807
hsa-let-7c hsa-mir-1297 0.0527585
hsa-let-7c hsa-mir-511-1 0.0527585
hsa-let-7c hsa-mir-511-2 0.0527585
hsa-let-7c hsa-mir-663b 0.0986423
hsa-let-7c hsa-mir-3940 0.0202174
hsa-let-7c hsa-mir-190b 0.0248288
hsa-let-7c hsa-mir-124a-2 0.0690557
hsa-let-7c hsa-mir-124a-3 0.0690557
hsa-let-7c hsa-mir-192-2 0.0697916
hsa-let-7c hsa-mir-26 0.0768602
hsa-let-7c hsa-mir-1228 0.0354699
hsa-let-7c hsa-mir-663 0.0349046
hsa-let-7c hsa-mir-92 0.0768602
hsa-let-7c hsa-mir-200 0.0926524
hsa-let-7c hsa-mir-181 0.0673156
hsa-let-7c hsa-mir-3148 0.00563535
hsa-let-7c hsa-mir-371 0.0768602
hsa-let-7c hsa-mir-151 0.0358386
hsa-let-7c hsa-let-7a 0.0553221
hsa-let-7c hsa-mir-125b 0.0673156
hsa-let-7c hsa-mir-128 0.0383588
hsa-let-7c hsa-mir-29b 0.0527585
hsa-let-7c hsa-mir-189 0.00419625
hsa-let-7d hsa-let-7e 0.851318
hsa-let-7d hsa-let-7f-1 0.896589
hsa-let-7d hsa-let-7f-2 0.890883
hsa-let-7d hsa-let-7g 0.884646
hsa-let-7d hsa-let-7i 0.878918
hsa-let-7d hsa-mir-100 0.719149
hsa-let-7d hsa-mir-101-1 0.721163
hsa-let-7d hsa-mir-103a-1 0.487861
hsa-let-7d hsa-mir-103a-2 0.558861
hsa-let-7d hsa-mir-106a 0.632117
hsa-let-7d hsa-mir-106b 0.652885
hsa-let-7d hsa-mir-107 0.603222
hsa-let-7d hsa-mir-10b 0.731362
hsa-let-7d hsa-mir-1-1 0.653981
hsa-let-7d hsa-mir-1-2 0.568632
hsa-let-7d hsa-mir-122 0.489385
hsa-let-7d hsa-mir-124-1 0.704503
hsa-let-7d hsa-mir-124-2 0.697511
hsa-let-7d hsa-mir-124-3 0.675732
hsa-let-7d hsa-mir-125a 0.713339
hsa-let-7d hsa-mir-125b-1 0.619642
hsa-let-7d hsa-mir-125b-2 0.635544
hsa-let-7d hsa-mir-126 0.68737
hsa-let-7d hsa-mir-127 0.640069
hsa-let-7d hsa-mir-128-2 0.475783
hsa-let-7d hsa-mir-129-2 0.469773
hsa-let-7d hsa-mir-130a 0.606076
hsa-let-7d hsa-mir-130b 0.44755
hsa-let-7d hsa-mir-132 0.481929
hsa-let-7d hsa-mir-133a-1 0.479442
hsa-let-7d hsa-mir-133a-2 0.495323
hsa-let-7d hsa-mir-133b 0.606556
hsa-let-7d hsa-mir-134 0.304791
hsa-let-7d hsa-mir-135a-1 0.647606
hsa-let-7d hsa-mir-135a-2 0.647606
hsa-let-7d hsa-mir-136 0.0928667
hsa-let-7d hsa-mir-140 0.468013
hsa-let-7d hsa-mir-141 0.65358
hsa-let-7d hsa-mir-142 0.688084
hsa-let-7d hsa-mir-143 0.689978
hsa-let-7d hsa-mir-144 0.356858
hsa-let-7d hsa-mir-145 0.66077
hsa-let-7d hsa-mir-146a 0.590342
hsa-let-7d hsa-mir-146b 0.672374
hsa-let-7d hsa-mir-148a 0.693606
hsa-let-7d hsa-mir-148b 0.370186
hsa-let-7d hsa-mir-150 0.589554
hsa-let-7d hsa-mir-151a 0.626021
hsa-let-7d hsa-mir-152 0.507592
hsa-let-7d hsa-mir-154 0.182189
hsa-let-7d hsa-mir-155 0.553546
hsa-let-7d hsa-mir-15a 0.654904
hsa-let-7d hsa-mir-15b 0.612058
hsa-let-7d hsa-mir-16-1 0.628083
hsa-let-7d hsa-mir-16-2 0.657988
hsa-let-7d hsa-mir-17 0.590178
hsa-let-7d hsa-mir-181a-1 0.659069
hsa-let-7d hsa-mir-181a-2 0.653328
hsa-let-7d hsa-mir-181b-1 0.674069
hsa-let-7d hsa-mir-181b-2 0.636116
hsa-let-7d hsa-mir-181c 0.427226
hsa-let-7d hsa-mir-181d 0.505394
hsa-let-7d hsa-mir-182 0.674939
hsa-let-7d hsa-mir-183 0.663479
hsa-let-7d hsa-mir-186 0.38616
hsa-let-7d hsa-mir-187 0.272473
hsa-let-7d hsa-mir-18a 0.596829
hsa-let-7d hsa-mir-18b 0.641005
hsa-let-7d hsa-mir-191 0.586777
hsa-let-7d hsa-mir-192 0.556849
hsa-let-7d hsa-mir-194-1 0.540773
hsa-let-7d hsa-mir-195 0.61384
hsa-let-7d hsa-mir-196a-1 0.625441
hsa-let-7d hsa-mir-196a-2 0.586764
hsa-let-7d hsa-mir-197 0.466247
hsa-let-7d hsa-mir-198 0.202311
hsa-let-7d hsa-mir-199a-1 0.641545
hsa-let-7d hsa-mir-199a-2 0.611219
hsa-let-7d hsa-mir-199b 0.649061
hsa-let-7d hsa-mir-19a 0.581055
hsa-let-7d hsa-mir-19b-1 0.5508
hsa-let-7d hsa-mir-19b-2 0.549431
hsa-let-7d hsa-mir-200a 0.64666
hsa-let-7d hsa-mir-200b 0.68655
hsa-let-7d hsa-mir-200c 0.720742
hsa-let-7d hsa-mir-203 0.691004
hsa-let-7d hsa-mir-204 0.60645
hsa-let-7d hsa-mir-205 0.739045
hsa-let-7d hsa-mir-206 0.49598
hsa-let-7d hsa-mir-208a 0.303647
hsa-let-7d hsa-mir-20a 0.570025
hsa-let-7d hsa-mir-20b 0.577933
hsa-let-7d hsa-mir-21 0.442829
hsa-let-7d hsa-mir-210 0.706312
hsa-let-7d hsa-mir-211 0.368664
hsa-let-7d hsa-mir-212 0.408816
hsa-let-7d hsa-mir-214 0.669453
hsa-let-7d hsa-mir-215 0.45573
hsa-let-7d hsa-mir-216a 0.295888
hsa-let-7d hsa-mir-216b 0.209084
hsa-let-7d hsa-mir-218-1 0.742546
hsa-let-7d hsa-mir-218-2 0.725835
hsa-let-7d hsa-mir-219-1 0.49386
hsa-let-7d hsa-mir-22 0.634533
hsa-let-7d hsa-mir-221 0.702045
hsa-let-7d hsa-mir-222 0.707497
hsa-let-7d hsa-mir-223 0.647448
hsa-let-7d hsa-mir-224 0.646784
hsa-let-7d hsa-mir-23a 0.475063
hsa-let-7d hsa-mir-23b 0.583114
hsa-let-7d hsa-mir-24-1 0.630128
hsa-let-7d hsa-mir-24-2 0.597583
hsa-let-7d hsa-mir-25 0.654805
hsa-let-7d hsa-mir-26a-1 0.649167
hsa-let-7d hsa-mir-26a-2 0.649167
hsa-let-7d hsa-mir-26b 0.484123
hsa-let-7d hsa-mir-27a 0.696552
hsa-let-7d hsa-mir-27b 0.580659
hsa-let-7d hsa-mir-28 0.321393
hsa-let-7d hsa-mir-296 0.531435
hsa-let-7d hsa-mir-297 0.066215
hsa-let-7d hsa-mir-299 0.184815
hsa-let-7d hsa-mir-29a 0.613959
hsa-let-7d hsa-mir-29b-1 0.606889
hsa-let-7d hsa-mir-29b-2 0.565025
hsa-let-7d hsa-mir-29c 0.659944
hsa-let-7d hsa-mir-300 0.130516
hsa-let-7d hsa-mir-302a 0.558999
hsa-let-7d hsa-mir-302b 0.661757
hsa-let-7d hsa-mir-302c 0.63225
hsa-let-7d hsa-mir-30a 0.646758
hsa-let-7d hsa-mir-30b 0.417384
hsa-let-7d hsa-mir-30c-1 0.658332
hsa-let-7d hsa-mir-30c-2 0.689825
hsa-let-7d hsa-mir-30d 0.587898
hsa-let-7d hsa-mir-30e 0.433678
hsa-let-7d hsa-mir-32 0.366268
hsa-let-7d hsa-mir-320a 0.438175
hsa-let-7d hsa-mir-323a 0.19238
hsa-let-7d hsa-mir-325 0.0369608
hsa-let-7d hsa-mir-330 0.349149
hsa-let-7d hsa-mir-331 0.238722
hsa-let-7d hsa-mir-335 0.58652
hsa-let-7d hsa-mir-339 0.406251
hsa-let-7d hsa-mir-33a 0.121298
hsa-let-7d hsa-mir-33b 0.1263
hsa-let-7d hsa-mir-340 0.187187
hsa-let-7d hsa-mir-342 0.445943
hsa-let-7d hsa-mir-34a 0.642402
hsa-let-7d hsa-mir-34b 0.698534
hsa-let-7d hsa-mir-34c 0.71438
hsa-let-7d hsa-mir-362 0.179646
hsa-let-7d hsa-mir-365a 0.424419
hsa-let-7d hsa-mir-365b 0.423292
hsa-let-7d hsa-mir-367 0.533469
hsa-let-7d hsa-mir-372 0.431281
hsa-let-7d hsa-mir-373 0.542845
hsa-let-7d hsa-mir-375 0.664216
hsa-let-7d hsa-mir-376c 0.267013
hsa-let-7d hsa-mir-377 0.0430548
hsa-let-7d hsa-mir-378a 0.577357
hsa-let-7d hsa-mir-379 0.116773
hsa-let-7d hsa-mir-381 0.305304
hsa-let-7d hsa-mir-382 0.125536
hsa-let-7d hsa-mir-423 0.317684
hsa-let-7d hsa-mir-424 0.335527
hsa-let-7d hsa-mir-429 0.606077
hsa-let-7d hsa-mir-432 0.183562
hsa-let-7d hsa-mir-451a 0.569628
hsa-let-7d hsa-mir-452 0.408766
hsa-let-7d hsa-mir-487b 0.119101
hsa-let-7d hsa-mir-494 0.28036
hsa-let-7d hsa-mir-495 0.210056
hsa-let-7d hsa-mir-497 0.521418
hsa-let-7d hsa-mir-499a 0.504173
hsa-let-7d hsa-mir-500a 0.117038
hsa-let-7d hsa-mir-501 0.0727375
hsa-let-7d hsa-mir-507 0.0999401
hsa-let-7d hsa-mir-512-1 0.138606
hsa-let-7d hsa-mir-512-2 0.171726
hsa-let-7d hsa-mir-515-1 0.178896
hsa-let-7d hsa-mir-515-2 0.178896
hsa-let-7d hsa-mir-520a 0.23931
hsa-let-7d hsa-mir-520b 0.350052
hsa-let-7d hsa-mir-520c 0.288614
hsa-let-7d hsa-mir-520d 0.285145
hsa-let-7d hsa-mir-520e 0.195544
hsa-let-7d hsa-mir-520f 0.0716431
hsa-let-7d hsa-mir-520g 0.0716431
hsa-let-7d hsa-mir-520h 0.385055
hsa-let-7d hsa-mir-523 0.0339077
hsa-let-7d hsa-mir-525 0.0360836
hsa-let-7d hsa-mir-526a-1 0.209075
hsa-let-7d hsa-mir-526a-2 0.209075
hsa-let-7d hsa-mir-526b 0.113376
hsa-let-7d hsa-mir-9-1 0.690089
hsa-let-7d hsa-mir-9-2 0.657546
hsa-let-7d hsa-mir-92a-1 0.583921
hsa-let-7d hsa-mir-92a-2 0.622944
hsa-let-7d hsa-mir-92b 0.462216
hsa-let-7d hsa-mir-9-3 0.675634
hsa-let-7d hsa-mir-95 0.353429
hsa-let-7d hsa-mir-98 0.589762
hsa-let-7d hsa-mir-99b 0.441754
hsa-let-7d hsa-mir-31 0.647964
hsa-let-7d hsa-mir-184 0.361058
hsa-let-7d hsa-mir-370 0.417536
hsa-let-7d hsa-mir-99a 0.662585
hsa-let-7d hsa-mir-93 0.66632
hsa-let-7d hsa-mir-433 0.109285
hsa-let-7d hsa-mir-96 0.618326
hsa-let-7d hsa-mir-128-1 0.327692
hsa-let-7d hsa-mir-153-2 0.447196
hsa-let-7d hsa-mir-135b 0.621466
hsa-let-7d hsa-mir-338 0.488586
hsa-let-7d hsa-mir-488 0.256402
hsa-let-7d hsa-mir-302d 0.52927
hsa-let-7d hsa-mir-383 0.331584
hsa-let-7d hsa-mir-101-2 0.725723
hsa-let-7d hsa-mir-10a 0.549461
hsa-let-7d hsa-mir-149 0.531076
hsa-let-7d hsa-mir-510 0.140468
hsa-let-7d hsa-mir-516a-1 0.170433
hsa-let-7d hsa-mir-516a-2 0.170433
hsa-let-7d hsa-mir-516b-1 0.147452
hsa-let-7d hsa-mir-516b-2 0.147452
hsa-let-7d hsa-mir-7-1 0.651142
hsa-let-7d hsa-mir-7-2 0.63138
hsa-let-7d hsa-mir-7-3 0.630537
hsa-let-7d hsa-mir-196b 0.508817
hsa-let-7d hsa-mir-363 0.339613
hsa-let-7d hsa-mir-514a-1 0.141198
hsa-let-7d hsa-mir-514a-2 0.141198
hsa-let-7d hsa-mir-514a-3 0.141198
hsa-let-7d hsa-mir-498 0.290751
hsa-let-7d hsa-mir-193b 0.619272
hsa-let-7d hsa-mir-449a 0.395702
hsa-let-7d hsa-mir-449b 0.381032
hsa-let-7d hsa-mir-194-2 0.489857
hsa-let-7d hsa-mir-659 0.00416933
hsa-let-7d hsa-mir-129-1 0.327031
hsa-let-7d hsa-mir-139 0.50584
hsa-let-7d hsa-mir-421 0.213908
hsa-let-7d hsa-mir-658 0.033649
hsa-let-7d hsa-mir-137 0.578793
hsa-let-7d hsa-mir-455 0.212377
hsa-let-7d hsa-mir-491 0.367422
hsa-let-7d hsa-mir-431 0.0386801
hsa-let-7d hsa-mir-448 0.00423223
hsa-let-7d hsa-mir-454 0.192631
hsa-let-7d hsa-mir-575 0.0553159
hsa-let-7d hsa-mir-660 0.0539031
hsa-let-7d hsa-mir-663a 0.357535
hsa-let-7d hsa-mir-185 0.416249
hsa-let-7d hsa-mir-208b 0.146613
hsa-let-7d hsa-mir-324 0.18619
hsa-let-7d hsa-mir-346 0.0854586
hsa-let-7d hsa-mir-484 0.203332
hsa-let-7d hsa-mir-486 0.645295
hsa-let-7d hsa-mir-518b 0.175727
hsa-let-7d hsa-mir-518c 0.0588298
hsa-let-7d hsa-mir-557 0.0267242
hsa-let-7d hsa-mir-583 0.00644696
hsa-let-7d hsa-mir-596 0.103389
hsa-let-7d hsa-mir-600 0.00165355
hsa-let-7d hsa-mir-601 0.033649
hsa-let-7d hsa-mir-602 0.0856274
hsa-let-7d hsa-mir-608 0.234524
hsa-let-7d hsa-mir-611 0.00165355
hsa-let-7d hsa-mir-612 0.0819806
hsa-let-7d hsa-mir-615 0.162774
hsa-let-7d hsa-mir-622 0.111433
hsa-let-7d hsa-mir-629 0.515547
hsa-let-7d hsa-mir-637 0.082512
hsa-let-7d hsa-mir-638 0.291009
hsa-let-7d hsa-mir-642a 0.154443
hsa-let-7d hsa-mir-654 0.00165355
hsa-let-7d hsa-mir-657 0.0819806
hsa-let-7d hsa-mir-662 0.00165355
hsa-let-7d hsa-mir-769 0.00165355
hsa-let-7d hsa-mir-153-1 0.289348
hsa-let-7d hsa-mir-532 0.308341
hsa-let-7d hsa-mir-561 0.0633967
hsa-let-7d hsa-mir-219-2 0.302566
hsa-let-7d hsa-mir-371a 0.323285
hsa-let-7d hsa-mir-190a 0.239179
hsa-let-7d hsa-mir-217 0.237625
hsa-let-7d hsa-mir-188 0.0537962
hsa-let-7d hsa-mir-301a 0.378564
hsa-let-7d hsa-mir-301b 0.222393
hsa-let-7d hsa-mir-337 0.166423
hsa-let-7d hsa-mir-376a-1 0.372587
hsa-let-7d hsa-mir-376a-2 0.372587
hsa-let-7d hsa-mir-409 0.284442
hsa-let-7d hsa-mir-411 0.102569
hsa-let-7d hsa-mir-376b 0.082483
hsa-let-7d hsa-mir-328 0.362586
hsa-let-7d hsa-mir-521-1 0.0593648
hsa-let-7d hsa-mir-521-2 0.0593648
hsa-let-7d hsa-mir-542 0.485458
hsa-let-7d hsa-mir-298 0.0789804
hsa-let-7d hsa-mir-640 0.0679565
hsa-let-7d hsa-mir-650 0.231732
hsa-let-7d hsa-mir-193a 0.612613
hsa-let-7d hsa-mir-302e 0.170194
hsa-let-7d hsa-mir-302f 0.204519
hsa-let-7d hsa-mir-1296 0.0593648
hsa-let-7d hsa-mir-519d 0.205353
hsa-let-7d hsa-mir-493 0.267645
hsa-let-7d hsa-mir-519c 0.256976
hsa-let-7d hsa-mir-138-1 0.677045
hsa-let-7d hsa-mir-138-2 0.677045
hsa-let-7d hsa-mir-320b-1 0.223325
hsa-let-7d hsa-mir-320b-2 0.223325
hsa-let-7d hsa-mir-320c-1 0.154541
hsa-let-7d hsa-mir-320c-2 0.154632
hsa-let-7d hsa-mir-320d-1 0.212425
hsa-let-7d hsa-mir-320d-2 0.137166
hsa-let-7d hsa-mir-1181 0.00423223
hsa-let-7d hsa-mir-483 0.310481
hsa-let-7d hsa-mir-326 0.347394
hsa-let-7d hsa-mir-599 0.00425935
hsa-let-7d hsa-mir-661 0.169341
hsa-let-7d hsa-mir-1224 0.241219
hsa-let-7d hsa-mir-503 0.223561
hsa-let-7d hsa-mir-1180 0.00206753
hsa-let-7d hsa-mir-1184-1 0.00206753
hsa-let-7d hsa-mir-1246 0.0738393
hsa-let-7d hsa-mir-1247 0.00206753
hsa-let-7d hsa-mir-1249 0.146799
hsa-let-7d hsa-mir-1273a 0.00206753
hsa-let-7d hsa-mir-1280 0.125545
hsa-let-7d hsa-mir-1302-1 0.0106246
hsa-let-7d hsa-mir-1302-2 0.0106246
hsa-let-7d hsa-mir-1302-3 0.0106246
hsa-let-7d hsa-mir-1302-4 0.0106246
hsa-let-7d hsa-mir-1302-5 0.0106246
hsa-let-7d hsa-mir-1302-6 0.0106246
hsa-let-7d hsa-mir-1302-7 0.0106246
hsa-let-7d hsa-mir-1302-8 0.0106246
hsa-let-7d hsa-mir-425 0.367847
hsa-let-7d hsa-mir-410 0.111417
hsa-let-7d hsa-mir-492 0.142984
hsa-let-7d hsa-mir-345 0.298484
hsa-let-7d hsa-mir-584 0.24675
hsa-let-7d hsa-mir-708 0.573394
hsa-let-7d hsa-mir-628 0.0889364
hsa-let-7d hsa-mir-361 0.268182
hsa-let-7d hsa-mir-422a 0.127096
hsa-let-7d hsa-mir-509-3 0.181331
hsa-let-7d hsa-mir-517a 0.202748
hsa-let-7d hsa-mir-518e 0.0678633
hsa-let-7d hsa-mir-519b 0.0730058
hsa-let-7d hsa-mir-550a-1 0.244501
hsa-let-7d hsa-mir-550a-2 0.244501
hsa-let-7d hsa-mir-593 0.1065
hsa-let-7d hsa-mir-621 0.0678633
hsa-let-7d hsa-mir-625 0.498542
hsa-let-7d hsa-mir-646 0.0974989
hsa-let-7d hsa-mir-664 0.113248
hsa-let-7d hsa-mir-767 0.0713215
hsa-let-7d hsa-mir-1972-1 0.00206753
hsa-let-7d hsa-mir-374b 0.0450856
hsa-let-7d hsa-mir-505 0.0732096
hsa-let-7d hsa-mir-519a-1 0.10335
hsa-let-7d hsa-mir-566 0.00206753
hsa-let-7d hsa-mir-582 0.00206753
hsa-let-7d hsa-mir-589 0.00206753
hsa-let-7d hsa-mir-619 0.00206753
hsa-let-7d hsa-mir-627 0.00206753
hsa-let-7d hsa-mir-635 0.00206753
hsa-let-7d hsa-mir-655 0.0767322
hsa-let-7d hsa-mir-744 0.187596
hsa-let-7d hsa-mir-942 0.0407512
hsa-let-7d hsa-mir-489 0.192776
hsa-let-7d hsa-mir-487a 0.0283522
hsa-let-7d hsa-mir-384 0.0325463
hsa-let-7d hsa-mir-552 0.0556808
hsa-let-7d hsa-mir-630 0.149767
hsa-let-7d hsa-mir-1227 0.0298763
hsa-let-7d hsa-mir-1229 0.0298763
hsa-let-7d hsa-mir-519e 0.179921
hsa-let-7d hsa-mir-569 0.00576187
hsa-let-7d hsa-mir-1179 0.0309556
hsa-let-7d hsa-mir-616 0.0593648
hsa-let-7d hsa-mir-885 0.23117
hsa-let-7d hsa-mir-485 0.30568
hsa-let-7d hsa-mir-1254-1 0.0532965
hsa-let-7d hsa-mir-574 0.303948
hsa-let-7d hsa-mir-1258 0.123338
hsa-let-7d hsa-mir-539 0.174711
hsa-let-7d hsa-mir-519a-2 0.102382
hsa-let-7d hsa-mir-1202 0.0813919
hsa-let-7d hsa-mir-449c 0.0321743
hsa-let-7d hsa-mir-202 0.18584
hsa-let-7d hsa-mir-720 0.134881
hsa-let-7d hsa-mir-504 0.197926
hsa-let-7d hsa-mir-873 0.0999574
hsa-let-7d hsa-mir-675 0.0827769
hsa-let-7d hsa-mir-590 0.165749
hsa-let-7d hsa-mir-1271 0.159187
hsa-let-7d hsa-mir-671 0.106983
hsa-let-7d hsa-mir-1827 0.042137
hsa-let-7d hsa-mir-647 0.0593648
hsa-let-7d hsa-mir-632 0.105864
hsa-let-7d hsa-mir-636 0.149104
hsa-let-7d hsa-mir-1275 0.0309556
hsa-let-7d hsa-mir-617 0.0400591
hsa-let-7d hsa-mir-758 0.0400591
hsa-let-7d hsa-mir-766 0.0400591
hsa-let-7d hsa-mir-1286 0.0400591
hsa-let-7d hsa-mir-548d-1 0.145079
hsa-let-7d hsa-mir-548d-2 0.145079
hsa-let-7d hsa-mir-374a 0.153656
hsa-let-7d hsa-mir-652 0.0662066
hsa-let-7d hsa-mir-502 0.200806
hsa-let-7d hsa-mir-874 0.186488
hsa-let-7d hsa-mir-147b 0.0733046
hsa-let-7d hsa-mir-105-1 0.118482
hsa-let-7d hsa-mir-105-2 0.118482
hsa-let-7d hsa-mir-506 0.19061
hsa-let-7d hsa-mir-508 0.245504
hsa-let-7d hsa-mir-509-1 0.147591
hsa-let-7d hsa-mir-509-2 0.147591
hsa-let-7d hsa-mir-513a-1 0.293194
hsa-let-7d hsa-mir-513a-2 0.293194
hsa-let-7d hsa-mir-513b 0.173585
hsa-let-7d hsa-mir-513c 0.173585
hsa-let-7d hsa-mir-711 0.03135
hsa-let-7d hsa-mir-935 0.0362271
hsa-let-7d hsa-mir-1299 0.0711153
hsa-let-7d hsa-mir-450a-1 0.151011
hsa-let-7d hsa-mir-450a-2 0.151011
hsa-let-7d hsa-mir-450b 0.151011
hsa-let-7d hsa-mir-605 0.0321743
hsa-let-7d hsa-mir-1293 0.0635514
hsa-let-7d hsa-mir-1233-1 0.0757027
hsa-let-7d hsa-mir-1233-2 0.0757027
hsa-let-7d hsa-mir-1290 0.269552
hsa-let-7d hsa-mir-1234 0.0813919
hsa-let-7d hsa-mir-522 0.0813919
hsa-let-7d hsa-mir-2110 0.110727
hsa-let-7d hsa-mir-323b 0.178637
hsa-let-7d hsa-mir-765 0.10694
hsa-let-7d hsa-mir-147a 0.154492
hsa-let-7d hsa-mir-329-1 0.0668428
hsa-let-7d hsa-mir-329-2 0.0668428
hsa-let-7d hsa-mir-548b 0.0486368
hsa-let-7d hsa-mir-550a-3 0.0849315
hsa-let-7d hsa-mir-550b-1 0.00464863
hsa-let-7d hsa-mir-550b-2 0.00464863
hsa-let-7d hsa-mir-624 0.00224448
hsa-let-7d hsa-mir-517c 0.0813919
hsa-let-7d hsa-mir-320e 0.151011
hsa-let-7d hsa-mir-490 0.107838
hsa-let-7d hsa-mir-527 0.0813919
hsa-let-7d hsa-mir-500b 0.0813919
hsa-let-7d hsa-mir-922 0.0743011
hsa-let-7d hsa-mir-571 0.0832935
hsa-let-7d hsa-mir-548c 0.00319978
hsa-let-7d hsa-mir-3163 0.0631972
hsa-let-7d hsa-mir-1305 0.0631972
hsa-let-7d hsa-mir-1260a 0.0631972
hsa-let-7d hsa-mir-545 0.000474942
hsa-let-7d hsa-mir-369 0.0311528
hsa-let-7d hsa-mir-577 0.0321743
hsa-let-7d hsa-mir-518f 0.0321743
hsa-let-7d hsa-mir-591 0.0321743
hsa-let-7d hsa-mir-524 0.0321743
hsa-let-7d hsa-mir-595 0.0321743
hsa-let-7d hsa-mir-603 0.0727469
hsa-let-7d hsa-mir-1915 0.101669
hsa-let-7d hsa-mir-548a-1 0.00145963
hsa-let-7d hsa-mir-548a-2 0.00145963
hsa-let-7d hsa-mir-548a-3 0.00145963
hsa-let-7d hsa-mir-1266 0.00262301
hsa-let-7d hsa-mir-103b-1 0.27451
hsa-let-7d hsa-mir-103b-2 0.27451
hsa-let-7d hsa-mir-1245b 0.072181
hsa-let-7d hsa-mir-1245a 0.072181
hsa-let-7d hsa-mir-1301 0.0813919
hsa-let-7d hsa-mir-1183 0.0270824
hsa-let-7d hsa-mir-1471 0.0978638
hsa-let-7d hsa-mir-1909 0.0270824
hsa-let-7d hsa-mir-610 0.0321743
hsa-let-7d hsa-mir-570 0.0321743
hsa-let-7d hsa-mir-1236 0.0337649
hsa-let-7d hsa-mir-614 0.00425935
hsa-let-7d hsa-mir-572 0.043102
hsa-let-7d hsa-mir-648 0.00425935
hsa-let-7d hsa-mir-4306 0.072181
hsa-let-7d hsa-mir-4257 0.072181
hsa-let-7d hsa-mir-1323 0.072181
hsa-let-7d hsa-mir-718 0.072181
hsa-let-7d hsa-mir-2355 0.072181
hsa-let-7d hsa-mir-3186 0.072181
hsa-let-7d hsa-mir-3130-1 0.072181
hsa-let-7d hsa-mir-3130-2 0.072181
hsa-let-7d hsa-mir-1469 0.072181
hsa-let-7d hsa-mir-1285-1 0.0757027
hsa-let-7d hsa-mir-1285-2 0.0757027
hsa-let-7d hsa-mir-1322 0.0400591
hsa-let-7d hsa-mir-1207 0.00710753
hsa-let-7d hsa-mir-1273c 0.0309556
hsa-let-7d hsa-mir-1303 0.110727
hsa-let-7d hsa-mir-567 0.0309556
hsa-let-7d hsa-mir-941-1 0.00524019
hsa-let-7d hsa-mir-941-3 0.00524019
hsa-let-7d hsa-mir-941-4 0.00524019
hsa-let-7d hsa-mir-592 0.00798813
hsa-let-7d hsa-mir-598 0.0251839
hsa-let-7d hsa-mir-760 0.105225
hsa-let-7d hsa-mir-151b 0.346673
hsa-let-7d hsa-mir-4792 0.0279105
hsa-let-7d hsa-mir-551a 0.0321743
hsa-let-7d hsa-mir-564 0.0311528
hsa-let-7d hsa-mir-3151 0.0615052
hsa-let-7d hsa-mir-938 0.0321743
hsa-let-7d hsa-mir-2861 0.0390598
hsa-let-7d hsa-mir-3196 0.0390598
hsa-let-7d hsa-mir-378b 0.194181
hsa-let-7d hsa-mir-378c 0.194181
hsa-let-7d hsa-mir-378d-1 0.194181
hsa-let-7d hsa-mir-378d-2 0.194181
hsa-let-7d hsa-mir-378e 0.194181
hsa-let-7d hsa-mir-378f 0.194181
hsa-let-7d hsa-mir-378g 0.194181
hsa-let-7d hsa-mir-378h 0.194181
hsa-let-7d hsa-mir-378i 0.194181
hsa-let-7d hsa-mir-633 0.0592347
hsa-let-7d hsa-mir-933 0.0678633
hsa-let-7d hsa-mir-499b 0.148962
hsa-let-7d hsa-mir-668 0.0056378
hsa-let-7d hsa-mir-518a-1 0.0275794
hsa-let-7d hsa-mir-518a-2 0.0275794
hsa-let-7d hsa-mir-1256 0.0593648
hsa-let-7d hsa-mir-1231 0.0813919
hsa-let-7d hsa-mir-451b 0.152523
hsa-let-7d hsa-mir-3179-1 0.00464863
hsa-let-7d hsa-mir-3179-2 0.00464863
hsa-let-7d hsa-mir-3179-3 0.00464863
hsa-let-7d hsa-mir-642b 0.0878498
hsa-let-7d hsa-mir-544a 0.0808883
hsa-let-7d hsa-mir-544b 0.0808883
hsa-let-7d hsa-mir-944 0.0298763
hsa-let-7d hsa-mir-1297 0.059892
hsa-let-7d hsa-mir-511-1 0.059892
hsa-let-7d hsa-mir-511-2 0.059892
hsa-let-7d hsa-mir-663b 0.105941
hsa-let-7d hsa-mir-3940 0.0532965
hsa-let-7d hsa-mir-190b 0.0292251
hsa-let-7d hsa-mir-124a-2 0.0757027
hsa-let-7d hsa-mir-124a-3 0.0757027
hsa-let-7d hsa-mir-192-2 0.0400591
hsa-let-7d hsa-mir-26 0.0813919
hsa-let-7d hsa-mir-1228 0.0321743
hsa-let-7d hsa-mir-663 0.00482398
hsa-let-7d hsa-mir-92 0.0813919
hsa-let-7d hsa-mir-200 0.13318
hsa-let-7d hsa-mir-181 0.072181
hsa-let-7d hsa-mir-3148 0.00576187
hsa-let-7d hsa-mir-371 0.0813919
hsa-let-7d hsa-mir-151 0.0392856
hsa-let-7d hsa-let-7a 0.0842543
hsa-let-7d hsa-mir-125b 0.072181
hsa-let-7d hsa-mir-128 0.0493744
hsa-let-7d hsa-mir-29b 0.059892
hsa-let-7d hsa-mir-189 0.00350729
hsa-let-7e hsa-let-7f-1 0.895658
hsa-let-7e hsa-let-7f-2 0.889288
hsa-let-7e hsa-let-7g 0.868705
hsa-let-7e hsa-let-7i 0.868495
hsa-let-7e hsa-mir-100 0.6839
hsa-let-7e hsa-mir-101-1 0.662124
hsa-let-7e hsa-mir-103a-1 0.570915
hsa-let-7e hsa-mir-103a-2 0.633976
hsa-let-7e hsa-mir-106a 0.578026
hsa-let-7e hsa-mir-106b 0.579126
hsa-let-7e hsa-mir-107 0.657159
hsa-let-7e hsa-mir-10b 0.704965
hsa-let-7e hsa-mir-1-1 0.662044
hsa-let-7e hsa-mir-1-2 0.581057
hsa-let-7e hsa-mir-122 0.54012
hsa-let-7e hsa-mir-124-1 0.608455
hsa-let-7e hsa-mir-124-2 0.605451
hsa-let-7e hsa-mir-124-3 0.606842
hsa-let-7e hsa-mir-125a 0.705138
hsa-let-7e hsa-mir-125b-1 0.575512
hsa-let-7e hsa-mir-125b-2 0.596926
hsa-let-7e hsa-mir-126 0.671746
hsa-let-7e hsa-mir-127 0.673242
hsa-let-7e hsa-mir-128-2 0.486956
hsa-let-7e hsa-mir-129-2 0.506516
hsa-let-7e hsa-mir-130a 0.57644
hsa-let-7e hsa-mir-130b 0.472206
hsa-let-7e hsa-mir-132 0.497082
hsa-let-7e hsa-mir-133a-1 0.489734
hsa-let-7e hsa-mir-133a-2 0.497546
hsa-let-7e hsa-mir-133b 0.632101
hsa-let-7e hsa-mir-134 0.288926
hsa-let-7e hsa-mir-135a-1 0.584958
hsa-let-7e hsa-mir-135a-2 0.584958
hsa-let-7e hsa-mir-136 0.102172
hsa-let-7e hsa-mir-140 0.516658
hsa-let-7e hsa-mir-141 0.665979
hsa-let-7e hsa-mir-142 0.698987
hsa-let-7e hsa-mir-143 0.623125
hsa-let-7e hsa-mir-144 0.419448
hsa-let-7e hsa-mir-145 0.607908
hsa-let-7e hsa-mir-146a 0.572084
hsa-let-7e hsa-mir-146b 0.677427
hsa-let-7e hsa-mir-148a 0.664644
hsa-let-7e hsa-mir-148b 0.441921
hsa-let-7e hsa-mir-150 0.633955
hsa-let-7e hsa-mir-151a 0.602434
hsa-let-7e hsa-mir-152 0.521705
hsa-let-7e hsa-mir-154 0.222245
hsa-let-7e hsa-mir-155 0.521584
hsa-let-7e hsa-mir-15a 0.577524
hsa-let-7e hsa-mir-15b 0.558412
hsa-let-7e hsa-mir-16-1 0.553725
hsa-let-7e hsa-mir-16-2 0.586183
hsa-let-7e hsa-mir-17 0.526334
hsa-let-7e hsa-mir-181a-1 0.598934
hsa-let-7e hsa-mir-181a-2 0.577437
hsa-let-7e hsa-mir-181b-1 0.626346
hsa-let-7e hsa-mir-181b-2 0.611023
hsa-let-7e hsa-mir-181c 0.400805
hsa-let-7e hsa-mir-181d 0.440986
hsa-let-7e hsa-mir-182 0.606684
hsa-let-7e hsa-mir-183 0.616925
hsa-let-7e hsa-mir-186 0.405649
hsa-let-7e hsa-mir-187 0.290404
hsa-let-7e hsa-mir-18a 0.555078
hsa-let-7e hsa-mir-18b 0.660949
hsa-let-7e hsa-mir-191 0.648089
hsa-let-7e hsa-mir-192 0.546106
hsa-let-7e hsa-mir-194-1 0.533781
hsa-let-7e hsa-mir-195 0.586244
hsa-let-7e hsa-mir-196a-1 0.612381
hsa-let-7e hsa-mir-196a-2 0.601531
hsa-let-7e hsa-mir-197 0.496226
hsa-let-7e hsa-mir-198 0.21223
hsa-let-7e hsa-mir-199a-1 0.663673
hsa-let-7e hsa-mir-199a-2 0.631098
hsa-let-7e hsa-mir-199b 0.68412
hsa-let-7e hsa-mir-19a 0.55703
hsa-let-7e hsa-mir-19b-1 0.537996
hsa-let-7e hsa-mir-19b-2 0.541346
hsa-let-7e hsa-mir-200a 0.643995
hsa-let-7e hsa-mir-200b 0.64175
hsa-let-7e hsa-mir-200c 0.702089
hsa-let-7e hsa-mir-203 0.619657
hsa-let-7e hsa-mir-204 0.602028
hsa-let-7e hsa-mir-205 0.650831
hsa-let-7e hsa-mir-206 0.51702
hsa-let-7e hsa-mir-208a 0.328662
hsa-let-7e hsa-mir-20a 0.518796
hsa-let-7e hsa-mir-20b 0.543714
hsa-let-7e hsa-mir-21 0.417147
hsa-let-7e hsa-mir-210 0.687881
hsa-let-7e hsa-mir-211 0.378978
hsa-let-7e hsa-mir-212 0.377372
hsa-let-7e hsa-mir-214 0.609179
hsa-let-7e hsa-mir-215 0.477155
hsa-let-7e hsa-mir-216a 0.306718
hsa-let-7e hsa-mir-216b 0.256018
hsa-let-7e hsa-mir-218-1 0.662406
hsa-let-7e hsa-mir-218-2 0.682929
hsa-let-7e hsa-mir-219-1 0.548007
hsa-let-7e hsa-mir-22 0.669751
hsa-let-7e hsa-mir-221 0.674191
hsa-let-7e hsa-mir-222 0.653406
hsa-let-7e hsa-mir-223 0.629301
hsa-let-7e hsa-mir-224 0.620142
hsa-let-7e hsa-mir-23a 0.545635
hsa-let-7e hsa-mir-23b 0.525124
hsa-let-7e hsa-mir-24-1 0.607311
hsa-let-7e hsa-mir-24-2 0.592961
hsa-let-7e hsa-mir-25 0.668138
hsa-let-7e hsa-mir-26a-1 0.629167
hsa-let-7e hsa-mir-26a-2 0.629167
hsa-let-7e hsa-mir-26b 0.531887
hsa-let-7e hsa-mir-27a 0.676549
hsa-let-7e hsa-mir-27b 0.544843
hsa-let-7e hsa-mir-28 0.371638
hsa-let-7e hsa-mir-296 0.561046
hsa-let-7e hsa-mir-297 0.105859
hsa-let-7e hsa-mir-299 0.2255
hsa-let-7e hsa-mir-29a 0.619207
hsa-let-7e hsa-mir-29b-1 0.5811
hsa-let-7e hsa-mir-29b-2 0.53519
hsa-let-7e hsa-mir-29c 0.613814
hsa-let-7e hsa-mir-300 0.137043
hsa-let-7e hsa-mir-302a 0.544101
hsa-let-7e hsa-mir-302b 0.648199
hsa-let-7e hsa-mir-302c 0.604508
hsa-let-7e hsa-mir-30a 0.638061
hsa-let-7e hsa-mir-30b 0.466223
hsa-let-7e hsa-mir-30c-1 0.652727
hsa-let-7e hsa-mir-30c-2 0.678727
hsa-let-7e hsa-mir-30d 0.572797
hsa-let-7e hsa-mir-30e 0.433067
hsa-let-7e hsa-mir-32 0.344164
hsa-let-7e hsa-mir-320a 0.480905
hsa-let-7e hsa-mir-323a 0.188814
hsa-let-7e hsa-mir-325 0.0425482
hsa-let-7e hsa-mir-330 0.368449
hsa-let-7e hsa-mir-331 0.221373
hsa-let-7e hsa-mir-335 0.583699
hsa-let-7e hsa-mir-339 0.438941
hsa-let-7e hsa-mir-33a 0.192354
hsa-let-7e hsa-mir-33b 0.128345
hsa-let-7e hsa-mir-340 0.233234
hsa-let-7e hsa-mir-342 0.487626
hsa-let-7e hsa-mir-34a 0.594295
hsa-let-7e hsa-mir-34b 0.675804
hsa-let-7e hsa-mir-34c 0.676476
hsa-let-7e hsa-mir-362 0.302422
hsa-let-7e hsa-mir-365a 0.46485
hsa-let-7e hsa-mir-365b 0.463164
hsa-let-7e hsa-mir-367 0.507342
hsa-let-7e hsa-mir-372 0.465774
hsa-let-7e hsa-mir-373 0.528521
hsa-let-7e hsa-mir-375 0.642985
hsa-let-7e hsa-mir-376c 0.284846
hsa-let-7e hsa-mir-377 0.0454371
hsa-let-7e hsa-mir-378a 0.578818
hsa-let-7e hsa-mir-379 0.145293
hsa-let-7e hsa-mir-381 0.313686
hsa-let-7e hsa-mir-382 0.129443
hsa-let-7e hsa-mir-423 0.353383
hsa-let-7e hsa-mir-424 0.331949
hsa-let-7e hsa-mir-429 0.610487
hsa-let-7e hsa-mir-432 0.223481
hsa-let-7e hsa-mir-451a 0.55654
hsa-let-7e hsa-mir-452 0.414843
hsa-let-7e hsa-mir-487b 0.156248
hsa-let-7e hsa-mir-494 0.322554
hsa-let-7e hsa-mir-495 0.249357
hsa-let-7e hsa-mir-497 0.529432
hsa-let-7e hsa-mir-499a 0.510489
hsa-let-7e hsa-mir-500a 0.150288
hsa-let-7e hsa-mir-501 0.10672
hsa-let-7e hsa-mir-507 0.100672
hsa-let-7e hsa-mir-512-1 0.142983
hsa-let-7e hsa-mir-512-2 0.171513
hsa-let-7e hsa-mir-515-1 0.187226
hsa-let-7e hsa-mir-515-2 0.187226
hsa-let-7e hsa-mir-520a 0.262293
hsa-let-7e hsa-mir-520b 0.336537
hsa-let-7e hsa-mir-520c 0.254834
hsa-let-7e hsa-mir-520d 0.280101
hsa-let-7e hsa-mir-520e 0.174592
hsa-let-7e hsa-mir-520f 0.0756355
hsa-let-7e hsa-mir-520g 0.0756355
hsa-let-7e hsa-mir-520h 0.397488
hsa-let-7e hsa-mir-523 0.0355796
hsa-let-7e hsa-mir-525 0.0378246
hsa-let-7e hsa-mir-526a-1 0.222314
hsa-let-7e hsa-mir-526a-2 0.222314
hsa-let-7e hsa-mir-526b 0.116094
hsa-let-7e hsa-mir-9-1 0.665743
hsa-let-7e hsa-mir-9-2 0.655471
hsa-let-7e hsa-mir-92a-1 0.542802
hsa-let-7e hsa-mir-92a-2 0.564977
hsa-let-7e hsa-mir-92b 0.498071
hsa-let-7e hsa-mir-9-3 0.642446
hsa-let-7e hsa-mir-95 0.369718
hsa-let-7e hsa-mir-98 0.566091
hsa-let-7e hsa-mir-99b 0.474516
hsa-let-7e hsa-mir-31 0.613759
hsa-let-7e hsa-mir-184 0.331775
hsa-let-7e hsa-mir-370 0.451809
hsa-let-7e hsa-mir-99a 0.662333
hsa-let-7e hsa-mir-93 0.606192
hsa-let-7e hsa-mir-433 0.178037
hsa-let-7e hsa-mir-96 0.584373
hsa-let-7e hsa-mir-128-1 0.331755
hsa-let-7e hsa-mir-153-2 0.399942
hsa-let-7e hsa-mir-135b 0.603527
hsa-let-7e hsa-mir-338 0.548747
hsa-let-7e hsa-mir-488 0.235573
hsa-let-7e hsa-mir-302d 0.499124
hsa-let-7e hsa-mir-383 0.294564
hsa-let-7e hsa-mir-101-2 0.66532
hsa-let-7e hsa-mir-10a 0.472896
hsa-let-7e hsa-mir-149 0.494427
hsa-let-7e hsa-mir-510 0.147714
hsa-let-7e hsa-mir-516a-1 0.215492
hsa-let-7e hsa-mir-516a-2 0.215492
hsa-let-7e hsa-mir-516b-1 0.190985
hsa-let-7e hsa-mir-516b-2 0.190985
hsa-let-7e hsa-mir-7-1 0.638944
hsa-let-7e hsa-mir-7-2 0.623976
hsa-let-7e hsa-mir-7-3 0.627061
hsa-let-7e hsa-mir-196b 0.512025
hsa-let-7e hsa-mir-363 0.326145
hsa-let-7e hsa-mir-514a-1 0.138377
hsa-let-7e hsa-mir-514a-2 0.138377
hsa-let-7e hsa-mir-514a-3 0.138377
hsa-let-7e hsa-mir-498 0.309646
hsa-let-7e hsa-mir-193b 0.579851
hsa-let-7e hsa-mir-449a 0.34042
hsa-let-7e hsa-mir-449b 0.338174
hsa-let-7e hsa-mir-194-2 0.486332
hsa-let-7e hsa-mir-659 0.00606917
hsa-let-7e hsa-mir-129-1 0.395575
hsa-let-7e hsa-mir-139 0.476623
hsa-let-7e hsa-mir-421 0.228778
hsa-let-7e hsa-mir-658 0.0723114
hsa-let-7e hsa-mir-137 0.53723
hsa-let-7e hsa-mir-455 0.192028
hsa-let-7e hsa-mir-491 0.353273
hsa-let-7e hsa-mir-431 0.0465819
hsa-let-7e hsa-mir-448 0.00628126
hsa-let-7e hsa-mir-454 0.263406
hsa-let-7e hsa-mir-575 0.0884967
hsa-let-7e hsa-mir-660 0.0551357
hsa-let-7e hsa-mir-663a 0.391746
hsa-let-7e hsa-mir-185 0.425434
hsa-let-7e hsa-mir-208b 0.182358
hsa-let-7e hsa-mir-324 0.281998
hsa-let-7e hsa-mir-346 0.119826
hsa-let-7e hsa-mir-484 0.20639
hsa-let-7e hsa-mir-486 0.621759
hsa-let-7e hsa-mir-518b 0.214128
hsa-let-7e hsa-mir-518c 0.103368
hsa-let-7e hsa-mir-557 0.0625599
hsa-let-7e hsa-mir-583 0.0412937
hsa-let-7e hsa-mir-596 0.106762
hsa-let-7e hsa-mir-600 0.0344176
hsa-let-7e hsa-mir-601 0.0723114
hsa-let-7e hsa-mir-602 0.120706
hsa-let-7e hsa-mir-608 0.307514
hsa-let-7e hsa-mir-611 0.0344176
hsa-let-7e hsa-mir-612 0.114983
hsa-let-7e hsa-mir-615 0.204716
hsa-let-7e hsa-mir-622 0.167468
hsa-let-7e hsa-mir-629 0.539321
hsa-let-7e hsa-mir-637 0.146034
hsa-let-7e hsa-mir-638 0.359068
hsa-let-7e hsa-mir-642a 0.162481
hsa-let-7e hsa-mir-654 0.0344176
hsa-let-7e hsa-mir-657 0.114983
hsa-let-7e hsa-mir-662 0.0344176
hsa-let-7e hsa-mir-769 0.0344176
hsa-let-7e hsa-mir-153-1 0.237002
hsa-let-7e hsa-mir-532 0.345007
hsa-let-7e hsa-mir-561 0.0757333
hsa-let-7e hsa-mir-219-2 0.302148
hsa-let-7e hsa-mir-371a 0.349973
hsa-let-7e hsa-mir-190a 0.279331
hsa-let-7e hsa-mir-217 0.244662
hsa-let-7e hsa-mir-188 0.0677567
hsa-let-7e hsa-mir-301a 0.378204
hsa-let-7e hsa-mir-301b 0.174477
hsa-let-7e hsa-mir-337 0.181676
hsa-let-7e hsa-mir-376a-1 0.312963
hsa-let-7e hsa-mir-376a-2 0.312963
hsa-let-7e hsa-mir-409 0.26774
hsa-let-7e hsa-mir-411 0.115239
hsa-let-7e hsa-mir-376b 0.0586276
hsa-let-7e hsa-mir-328 0.408112
hsa-let-7e hsa-mir-521-1 0.030059
hsa-let-7e hsa-mir-521-2 0.030059
hsa-let-7e hsa-mir-542 0.47905
hsa-let-7e hsa-mir-298 0.0899606
hsa-let-7e hsa-mir-640 0.0786264
hsa-let-7e hsa-mir-650 0.268399
hsa-let-7e hsa-mir-193a 0.556125
hsa-let-7e hsa-mir-302e 0.181468
hsa-let-7e hsa-mir-302f 0.222665
hsa-let-7e hsa-mir-1296 0.030059
hsa-let-7e hsa-mir-519d 0.186432
hsa-let-7e hsa-mir-493 0.285012
hsa-let-7e hsa-mir-519c 0.28782
hsa-let-7e hsa-mir-138-1 0.618986
hsa-let-7e hsa-mir-138-2 0.618986
hsa-let-7e hsa-mir-320b-1 0.226491
hsa-let-7e hsa-mir-320b-2 0.226491
hsa-let-7e hsa-mir-320c-1 0.159874
hsa-let-7e hsa-mir-320c-2 0.190103
hsa-let-7e hsa-mir-320d-1 0.221204
hsa-let-7e hsa-mir-320d-2 0.145318
hsa-let-7e hsa-mir-1181 0.00628126
hsa-let-7e hsa-mir-483 0.314736
hsa-let-7e hsa-mir-326 0.320783
hsa-let-7e hsa-mir-599 0.00560418
hsa-let-7e hsa-mir-661 0.148719
hsa-let-7e hsa-mir-1224 0.258913
hsa-let-7e hsa-mir-503 0.263724
hsa-let-7e hsa-mir-1180 0.0344977
hsa-let-7e hsa-mir-1184-1 0.0344977
hsa-let-7e hsa-mir-1246 0.149024
hsa-let-7e hsa-mir-1247 0.0344977
hsa-let-7e hsa-mir-1249 0.146759
hsa-let-7e hsa-mir-1273a 0.0344977
hsa-let-7e hsa-mir-1280 0.162695
hsa-let-7e hsa-mir-1302-1 0.0419523
hsa-let-7e hsa-mir-1302-2 0.0419523
hsa-let-7e hsa-mir-1302-3 0.0419523
hsa-let-7e hsa-mir-1302-4 0.0419523
hsa-let-7e hsa-mir-1302-5 0.0419523
hsa-let-7e hsa-mir-1302-6 0.0419523
hsa-let-7e hsa-mir-1302-7 0.0419523
hsa-let-7e hsa-mir-1302-8 0.0419523
hsa-let-7e hsa-mir-425 0.351964
hsa-let-7e hsa-mir-410 0.104178
hsa-let-7e hsa-mir-492 0.181603
hsa-let-7e hsa-mir-345 0.339534
hsa-let-7e hsa-mir-584 0.293582
hsa-let-7e hsa-mir-708 0.533896
hsa-let-7e hsa-mir-628 0.0879101
hsa-let-7e hsa-mir-361 0.2328
hsa-let-7e hsa-mir-422a 0.167357
hsa-let-7e hsa-mir-509-3 0.178279
hsa-let-7e hsa-mir-517a 0.210365
hsa-let-7e hsa-mir-518e 0.0668731
hsa-let-7e hsa-mir-519b 0.0762136
hsa-let-7e hsa-mir-550a-1 0.248532
hsa-let-7e hsa-mir-550a-2 0.248532
hsa-let-7e hsa-mir-593 0.113732
hsa-let-7e hsa-mir-621 0.0668731
hsa-let-7e hsa-mir-625 0.515356
hsa-let-7e hsa-mir-646 0.133947
hsa-let-7e hsa-mir-664 0.114784
hsa-let-7e hsa-mir-767 0.0714421
hsa-let-7e hsa-mir-1972-1 0.0344977
hsa-let-7e hsa-mir-374b 0.0831806
hsa-let-7e hsa-mir-505 0.109313
hsa-let-7e hsa-mir-519a-1 0.111638
hsa-let-7e hsa-mir-566 0.0344977
hsa-let-7e hsa-mir-582 0.0344977
hsa-let-7e hsa-mir-589 0.0344977
hsa-let-7e hsa-mir-619 0.0344977
hsa-let-7e hsa-mir-627 0.0344977
hsa-let-7e hsa-mir-635 0.0344977
hsa-let-7e hsa-mir-655 0.106594
hsa-let-7e hsa-mir-744 0.231665
hsa-let-7e hsa-mir-942 0.0781057
hsa-let-7e hsa-mir-489 0.164614
hsa-let-7e hsa-mir-487a 0.0314652
hsa-let-7e hsa-mir-384 0.0397166
hsa-let-7e hsa-mir-552 0.0655525
hsa-let-7e hsa-mir-630 0.17547
hsa-let-7e hsa-mir-1227 0.0315136
hsa-let-7e hsa-mir-1229 0.0315136
hsa-let-7e hsa-mir-519e 0.193713
hsa-let-7e hsa-mir-569 0.0079566
hsa-let-7e hsa-mir-1179 0.0692623
hsa-let-7e hsa-mir-616 0.030059
hsa-let-7e hsa-mir-885 0.172786
hsa-let-7e hsa-mir-485 0.25198
hsa-let-7e hsa-mir-1254-1 0.0243931
hsa-let-7e hsa-mir-574 0.307682
hsa-let-7e hsa-mir-1258 0.0996643
hsa-let-7e hsa-mir-539 0.14078
hsa-let-7e hsa-mir-519a-2 0.0798489
hsa-let-7e hsa-mir-1202 0.0824074
hsa-let-7e hsa-mir-449c 0.038928
hsa-let-7e hsa-mir-202 0.191152
hsa-let-7e hsa-mir-720 0.153079
hsa-let-7e hsa-mir-504 0.13076
hsa-let-7e hsa-mir-873 0.0663868
hsa-let-7e hsa-mir-675 0.0583076
hsa-let-7e hsa-mir-590 0.1789
hsa-let-7e hsa-mir-1271 0.167084
hsa-let-7e hsa-mir-671 0.119812
hsa-let-7e hsa-mir-1827 0.0392534
hsa-let-7e hsa-mir-647 0.030059
hsa-let-7e hsa-mir-632 0.110337
hsa-let-7e hsa-mir-636 0.151982
hsa-let-7e hsa-mir-1275 0.0692623
hsa-let-7e hsa-mir-617 0.0483991
hsa-let-7e hsa-mir-758 0.0483991
hsa-let-7e hsa-mir-766 0.0483991
hsa-let-7e hsa-mir-1286 0.0483991
hsa-let-7e hsa-mir-548d-1 0.154836
hsa-let-7e hsa-mir-548d-2 0.154836
hsa-let-7e hsa-mir-374a 0.139448
hsa-let-7e hsa-mir-652 0.109749
hsa-let-7e hsa-mir-502 0.220374
hsa-let-7e hsa-mir-874 0.156932
hsa-let-7e hsa-mir-147b 0.119094
hsa-let-7e hsa-mir-105-1 0.125082
hsa-let-7e hsa-mir-105-2 0.125082
hsa-let-7e hsa-mir-506 0.20499
hsa-let-7e hsa-mir-508 0.245153
hsa-let-7e hsa-mir-509-1 0.144516
hsa-let-7e hsa-mir-509-2 0.144516
hsa-let-7e hsa-mir-513a-1 0.302712
hsa-let-7e hsa-mir-513a-2 0.302712
hsa-let-7e hsa-mir-513b 0.178728
hsa-let-7e hsa-mir-513c 0.178728
hsa-let-7e hsa-mir-711 0.0317991
hsa-let-7e hsa-mir-935 0.0317001
hsa-let-7e hsa-mir-1299 0.0744414
hsa-let-7e hsa-mir-450a-1 0.156366
hsa-let-7e hsa-mir-450a-2 0.156366
hsa-let-7e hsa-mir-450b 0.156366
hsa-let-7e hsa-mir-605 0.038928
hsa-let-7e hsa-mir-1293 0.0673848
hsa-let-7e hsa-mir-1233-1 0.0738853
hsa-let-7e hsa-mir-1233-2 0.0738853
hsa-let-7e hsa-mir-1290 0.281873
hsa-let-7e hsa-mir-1234 0.0824074
hsa-let-7e hsa-mir-522 0.0824074
hsa-let-7e hsa-mir-2110 0.149075
hsa-let-7e hsa-mir-323b 0.179885
hsa-let-7e hsa-mir-765 0.118264
hsa-let-7e hsa-mir-147a 0.165049
hsa-let-7e hsa-mir-329-1 0.0369988
hsa-let-7e hsa-mir-329-2 0.0369988
hsa-let-7e hsa-mir-548b 0.0469201
hsa-let-7e hsa-mir-550a-3 0.089637
hsa-let-7e hsa-mir-550b-1 0.00835893
hsa-let-7e hsa-mir-550b-2 0.00835893
hsa-let-7e hsa-mir-624 0.00437616
hsa-let-7e hsa-mir-517c 0.0824074
hsa-let-7e hsa-mir-320e 0.156366
hsa-let-7e hsa-mir-490 0.11027
hsa-let-7e hsa-mir-527 0.0824074
hsa-let-7e hsa-mir-500b 0.0824074
hsa-let-7e hsa-mir-922 0.0803567
hsa-let-7e hsa-mir-571 0.0853933
hsa-let-7e hsa-mir-548c 0.00481001
hsa-let-7e hsa-mir-3163 0.0288425
hsa-let-7e hsa-mir-1305 0.0288425
hsa-let-7e hsa-mir-1260a 0.0288425
hsa-let-7e hsa-mir-545 0.00091292
hsa-let-7e hsa-mir-369 0.0322736
hsa-let-7e hsa-mir-577 0.038928
hsa-let-7e hsa-mir-518f 0.038928
hsa-let-7e hsa-mir-591 0.038928
hsa-let-7e hsa-mir-524 0.038928
hsa-let-7e hsa-mir-595 0.038928
hsa-let-7e hsa-mir-603 0.0791825
hsa-let-7e hsa-mir-1915 0.143485
hsa-let-7e hsa-mir-548a-1 0.001792
hsa-let-7e hsa-mir-548a-2 0.001792
hsa-let-7e hsa-mir-548a-3 0.001792
hsa-let-7e hsa-mir-1266 0.00411925
hsa-let-7e hsa-mir-103b-1 0.324533
hsa-let-7e hsa-mir-103b-2 0.324533
hsa-let-7e hsa-mir-1245b 0.0766598
hsa-let-7e hsa-mir-1245a 0.0766598
hsa-let-7e hsa-mir-1301 0.0824074
hsa-let-7e hsa-mir-1183 0.0375936
hsa-let-7e hsa-mir-1471 0.11265
hsa-let-7e hsa-mir-1909 0.0375936
hsa-let-7e hsa-mir-610 0.038928
hsa-let-7e hsa-mir-570 0.038928
hsa-let-7e hsa-mir-1236 0.0341108
hsa-let-7e hsa-mir-614 0.00560418
hsa-let-7e hsa-mir-572 0.0417877
hsa-let-7e hsa-mir-648 0.00560418
hsa-let-7e hsa-mir-4306 0.0766598
hsa-let-7e hsa-mir-4257 0.0766598
hsa-let-7e hsa-mir-1323 0.0766598
hsa-let-7e hsa-mir-718 0.0766598
hsa-let-7e hsa-mir-2355 0.0766598
hsa-let-7e hsa-mir-3186 0.0766598
hsa-let-7e hsa-mir-3130-1 0.0766598
hsa-let-7e hsa-mir-3130-2 0.0766598
hsa-let-7e hsa-mir-1469 0.0766598
hsa-let-7e hsa-mir-1285-1 0.0738853
hsa-let-7e hsa-mir-1285-2 0.0738853
hsa-let-7e hsa-mir-1322 0.0483991
hsa-let-7e hsa-mir-1207 0.00723934
hsa-let-7e hsa-mir-1273c 0.0692623
hsa-let-7e hsa-mir-1303 0.149075
hsa-let-7e hsa-mir-567 0.0692623
hsa-let-7e hsa-mir-941-1 0.0114415
hsa-let-7e hsa-mir-941-3 0.0114415
hsa-let-7e hsa-mir-941-4 0.0114415
hsa-let-7e hsa-mir-592 0.0104695
hsa-let-7e hsa-mir-598 0.0290966
hsa-let-7e hsa-mir-760 0.14083
hsa-let-7e hsa-mir-151b 0.336386
hsa-let-7e hsa-mir-4792 0.0294079
hsa-let-7e hsa-mir-551a 0.038928
hsa-let-7e hsa-mir-564 0.0322736
hsa-let-7e hsa-mir-3151 0.0621819
hsa-let-7e hsa-mir-938 0.038928
hsa-let-7e hsa-mir-2861 0.0363928
hsa-let-7e hsa-mir-3196 0.0363928
hsa-let-7e hsa-mir-378b 0.163994
hsa-let-7e hsa-mir-378c 0.163994
hsa-let-7e hsa-mir-378d-1 0.163994
hsa-let-7e hsa-mir-378d-2 0.163994
hsa-let-7e hsa-mir-378e 0.163994
hsa-let-7e hsa-mir-378f 0.163994
hsa-let-7e hsa-mir-378g 0.163994
hsa-let-7e hsa-mir-378h 0.163994
hsa-let-7e hsa-mir-378i 0.163994
hsa-let-7e hsa-mir-633 0.0606791
hsa-let-7e hsa-mir-933 0.0668731
hsa-let-7e hsa-mir-499b 0.117689
hsa-let-7e hsa-mir-668 0.0377701
hsa-let-7e hsa-mir-518a-1 0.0293046
hsa-let-7e hsa-mir-518a-2 0.0293046
hsa-let-7e hsa-mir-1256 0.030059
hsa-let-7e hsa-mir-1231 0.0824074
hsa-let-7e hsa-mir-451b 0.13248
hsa-let-7e hsa-mir-3179-1 0.00835893
hsa-let-7e hsa-mir-3179-2 0.00835893
hsa-let-7e hsa-mir-3179-3 0.00835893
hsa-let-7e hsa-mir-642b 0.0609482
hsa-let-7e hsa-mir-544a 0.0799661
hsa-let-7e hsa-mir-544b 0.0799661
hsa-let-7e hsa-mir-944 0.0315136
hsa-let-7e hsa-mir-1297 0.0613762
hsa-let-7e hsa-mir-511-1 0.0613762
hsa-let-7e hsa-mir-511-2 0.0613762
hsa-let-7e hsa-mir-663b 0.109434
hsa-let-7e hsa-mir-3940 0.0243931
hsa-let-7e hsa-mir-190b 0.0270504
hsa-let-7e hsa-mir-124a-2 0.0738853
hsa-let-7e hsa-mir-124a-3 0.0738853
hsa-let-7e hsa-mir-192-2 0.0483991
hsa-let-7e hsa-mir-26 0.0824074
hsa-let-7e hsa-mir-1228 0.038928
hsa-let-7e hsa-mir-663 0.00773364
hsa-let-7e hsa-mir-92 0.0824074
hsa-let-7e hsa-mir-200 0.104079
hsa-let-7e hsa-mir-181 0.0766598
hsa-let-7e hsa-mir-3148 0.0079566
hsa-let-7e hsa-mir-371 0.0824074
hsa-let-7e hsa-mir-151 0.0365412
hsa-let-7e hsa-let-7a 0.0628163
hsa-let-7e hsa-mir-125b 0.0766598
hsa-let-7e hsa-mir-128 0.0417655
hsa-let-7e hsa-mir-29b 0.0613762
hsa-let-7e hsa-mir-189 0.00534969
hsa-let-7f-1 hsa-let-7f-2 0.990529
hsa-let-7f-1 hsa-let-7g 0.914836
hsa-let-7f-1 hsa-let-7i 0.880729
hsa-let-7f-1 hsa-mir-100 0.679247
hsa-let-7f-1 hsa-mir-101-1 0.683989
hsa-let-7f-1 hsa-mir-103a-1 0.570118
hsa-let-7f-1 hsa-mir-103a-2 0.635911
hsa-let-7f-1 hsa-mir-106a 0.61833
hsa-let-7f-1 hsa-mir-106b 0.631273
hsa-let-7f-1 hsa-mir-107 0.655486
hsa-let-7f-1 hsa-mir-10b 0.709819
hsa-let-7f-1 hsa-mir-1-1 0.648504
hsa-let-7f-1 hsa-mir-1-2 0.565248
hsa-let-7f-1 hsa-mir-122 0.538721
hsa-let-7f-1 hsa-mir-124-1 0.652536
hsa-let-7f-1 hsa-mir-124-2 0.648284
hsa-let-7f-1 hsa-mir-124-3 0.651933
hsa-let-7f-1 hsa-mir-125a 0.708089
hsa-let-7f-1 hsa-mir-125b-1 0.549609
hsa-let-7f-1 hsa-mir-125b-2 0.567167
hsa-let-7f-1 hsa-mir-126 0.671616
hsa-let-7f-1 hsa-mir-127 0.670456
hsa-let-7f-1 hsa-mir-128-2 0.506603
hsa-let-7f-1 hsa-mir-129-2 0.508703
hsa-let-7f-1 hsa-mir-130a 0.553368
hsa-let-7f-1 hsa-mir-130b 0.490047
hsa-let-7f-1 hsa-mir-132 0.511763
hsa-let-7f-1 hsa-mir-133a-1 0.471964
hsa-let-7f-1 hsa-mir-133a-2 0.483301
hsa-let-7f-1 hsa-mir-133b 0.605875
hsa-let-7f-1 hsa-mir-134 0.274338
hsa-let-7f-1 hsa-mir-135a-1 0.615302
hsa-let-7f-1 hsa-mir-135a-2 0.615302
hsa-let-7f-1 hsa-mir-136 0.103175
hsa-let-7f-1 hsa-mir-140 0.504119
hsa-let-7f-1 hsa-mir-141 0.66461
hsa-let-7f-1 hsa-mir-142 0.686512
hsa-let-7f-1 hsa-mir-143 0.634522
hsa-let-7f-1 hsa-mir-144 0.387226
hsa-let-7f-1 hsa-mir-145 0.603886
hsa-let-7f-1 hsa-mir-146a 0.544227
hsa-let-7f-1 hsa-mir-146b 0.642265
hsa-let-7f-1 hsa-mir-148a 0.644874
hsa-let-7f-1 hsa-mir-148b 0.440716
hsa-let-7f-1 hsa-mir-150 0.602359
hsa-let-7f-1 hsa-mir-151a 0.607674
hsa-let-7f-1 hsa-mir-152 0.518999
hsa-let-7f-1 hsa-mir-154 0.173097
hsa-let-7f-1 hsa-mir-155 0.520329
hsa-let-7f-1 hsa-mir-15a 0.592575
hsa-let-7f-1 hsa-mir-15b 0.577195
hsa-let-7f-1 hsa-mir-16-1 0.569249
hsa-let-7f-1 hsa-mir-16-2 0.600939
hsa-let-7f-1 hsa-mir-17 0.530157
hsa-let-7f-1 hsa-mir-181a-1 0.619061
hsa-let-7f-1 hsa-mir-181a-2 0.614038
hsa-let-7f-1 hsa-mir-181b-1 0.628178
hsa-let-7f-1 hsa-mir-181b-2 0.611444
hsa-let-7f-1 hsa-mir-181c 0.449914
hsa-let-7f-1 hsa-mir-181d 0.468323
hsa-let-7f-1 hsa-mir-182 0.644881
hsa-let-7f-1 hsa-mir-183 0.618616
hsa-let-7f-1 hsa-mir-186 0.42582
hsa-let-7f-1 hsa-mir-187 0.335371
hsa-let-7f-1 hsa-mir-18a 0.571931
hsa-let-7f-1 hsa-mir-18b 0.669274
hsa-let-7f-1 hsa-mir-191 0.649727
hsa-let-7f-1 hsa-mir-192 0.58065
hsa-let-7f-1 hsa-mir-194-1 0.558143
hsa-let-7f-1 hsa-mir-195 0.566981
hsa-let-7f-1 hsa-mir-196a-1 0.655474
hsa-let-7f-1 hsa-mir-196a-2 0.618011
hsa-let-7f-1 hsa-mir-197 0.465984
hsa-let-7f-1 hsa-mir-198 0.191749
hsa-let-7f-1 hsa-mir-199a-1 0.659899
hsa-let-7f-1 hsa-mir-199a-2 0.63142
hsa-let-7f-1 hsa-mir-199b 0.670599
hsa-let-7f-1 hsa-mir-19a 0.561654
hsa-let-7f-1 hsa-mir-19b-1 0.530208
hsa-let-7f-1 hsa-mir-19b-2 0.530949
hsa-let-7f-1 hsa-mir-200a 0.64493
hsa-let-7f-1 hsa-mir-200b 0.641241
hsa-let-7f-1 hsa-mir-200c 0.687835
hsa-let-7f-1 hsa-mir-203 0.619999
hsa-let-7f-1 hsa-mir-204 0.62924
hsa-let-7f-1 hsa-mir-205 0.669993
hsa-let-7f-1 hsa-mir-206 0.522633
hsa-let-7f-1 hsa-mir-208a 0.319453
hsa-let-7f-1 hsa-mir-20a 0.532614
hsa-let-7f-1 hsa-mir-20b 0.590834
hsa-let-7f-1 hsa-mir-21 0.404524
hsa-let-7f-1 hsa-mir-210 0.641598
hsa-let-7f-1 hsa-mir-211 0.373768
hsa-let-7f-1 hsa-mir-212 0.421646
hsa-let-7f-1 hsa-mir-214 0.648699
hsa-let-7f-1 hsa-mir-215 0.479441
hsa-let-7f-1 hsa-mir-216a 0.327177
hsa-let-7f-1 hsa-mir-216b 0.239791
hsa-let-7f-1 hsa-mir-218-1 0.68885
hsa-let-7f-1 hsa-mir-218-2 0.69014
hsa-let-7f-1 hsa-mir-219-1 0.526019
hsa-let-7f-1 hsa-mir-22 0.654926
hsa-let-7f-1 hsa-mir-221 0.6619
hsa-let-7f-1 hsa-mir-222 0.644505
hsa-let-7f-1 hsa-mir-223 0.624968
hsa-let-7f-1 hsa-mir-224 0.641828
hsa-let-7f-1 hsa-mir-23a 0.526379
hsa-let-7f-1 hsa-mir-23b 0.547645
hsa-let-7f-1 hsa-mir-24-1 0.6483
hsa-let-7f-1 hsa-mir-24-2 0.628157
hsa-let-7f-1 hsa-mir-25 0.671014
hsa-let-7f-1 hsa-mir-26a-1 0.639818
hsa-let-7f-1 hsa-mir-26a-2 0.639818
hsa-let-7f-1 hsa-mir-26b 0.535887
hsa-let-7f-1 hsa-mir-27a 0.679897
hsa-let-7f-1 hsa-mir-27b 0.540557
hsa-let-7f-1 hsa-mir-28 0.33566
hsa-let-7f-1 hsa-mir-296 0.558218
hsa-let-7f-1 hsa-mir-297 0.0812367
hsa-let-7f-1 hsa-mir-299 0.208456
hsa-let-7f-1 hsa-mir-29a 0.640014
hsa-let-7f-1 hsa-mir-29b-1 0.588254
hsa-let-7f-1 hsa-mir-29b-2 0.544901
hsa-let-7f-1 hsa-mir-29c 0.626818
hsa-let-7f-1 hsa-mir-300 0.145906
hsa-let-7f-1 hsa-mir-302a 0.583165
hsa-let-7f-1 hsa-mir-302b 0.671997
hsa-let-7f-1 hsa-mir-302c 0.651476
hsa-let-7f-1 hsa-mir-30a 0.585725
hsa-let-7f-1 hsa-mir-30b 0.480815
hsa-let-7f-1 hsa-mir-30c-1 0.698005
hsa-let-7f-1 hsa-mir-30c-2 0.724915
hsa-let-7f-1 hsa-mir-30d 0.54947
hsa-let-7f-1 hsa-mir-30e 0.456804
hsa-let-7f-1 hsa-mir-32 0.379006
hsa-let-7f-1 hsa-mir-320a 0.477861
hsa-let-7f-1 hsa-mir-323a 0.171736
hsa-let-7f-1 hsa-mir-325 0.0441523
hsa-let-7f-1 hsa-mir-330 0.359741
hsa-let-7f-1 hsa-mir-331 0.266122
hsa-let-7f-1 hsa-mir-335 0.57885
hsa-let-7f-1 hsa-mir-339 0.440678
hsa-let-7f-1 hsa-mir-33a 0.138992
hsa-let-7f-1 hsa-mir-33b 0.133206
hsa-let-7f-1 hsa-mir-340 0.246894
hsa-let-7f-1 hsa-mir-342 0.48657
hsa-let-7f-1 hsa-mir-34a 0.57944
hsa-let-7f-1 hsa-mir-34b 0.693757
hsa-let-7f-1 hsa-mir-34c 0.706473
hsa-let-7f-1 hsa-mir-362 0.266935
hsa-let-7f-1 hsa-mir-365a 0.462967
hsa-let-7f-1 hsa-mir-365b 0.461278
hsa-let-7f-1 hsa-mir-367 0.507685
hsa-let-7f-1 hsa-mir-372 0.487714
hsa-let-7f-1 hsa-mir-373 0.550863
hsa-let-7f-1 hsa-mir-375 0.638886
hsa-let-7f-1 hsa-mir-376c 0.292573
hsa-let-7f-1 hsa-mir-377 0.0491846
hsa-let-7f-1 hsa-mir-378a 0.580631
hsa-let-7f-1 hsa-mir-379 0.123766
hsa-let-7f-1 hsa-mir-381 0.298758
hsa-let-7f-1 hsa-mir-382 0.138277
hsa-let-7f-1 hsa-mir-423 0.318563
hsa-let-7f-1 hsa-mir-424 0.31785
hsa-let-7f-1 hsa-mir-429 0.635208
hsa-let-7f-1 hsa-mir-432 0.205507
hsa-let-7f-1 hsa-mir-451a 0.577715
hsa-let-7f-1 hsa-mir-452 0.384268
hsa-let-7f-1 hsa-mir-487b 0.163378
hsa-let-7f-1 hsa-mir-494 0.338257
hsa-let-7f-1 hsa-mir-495 0.26137
hsa-let-7f-1 hsa-mir-497 0.577637
hsa-let-7f-1 hsa-mir-499a 0.5014
hsa-let-7f-1 hsa-mir-500a 0.130349
hsa-let-7f-1 hsa-mir-501 0.0806425
hsa-let-7f-1 hsa-mir-507 0.110553
hsa-let-7f-1 hsa-mir-512-1 0.154783
hsa-let-7f-1 hsa-mir-512-2 0.185251
hsa-let-7f-1 hsa-mir-515-1 0.231369
hsa-let-7f-1 hsa-mir-515-2 0.231369
hsa-let-7f-1 hsa-mir-520a 0.275
hsa-let-7f-1 hsa-mir-520b 0.356439
hsa-let-7f-1 hsa-mir-520c 0.293888
hsa-let-7f-1 hsa-mir-520d 0.3168
hsa-let-7f-1 hsa-mir-520e 0.185839
hsa-let-7f-1 hsa-mir-520f 0.0813716
hsa-let-7f-1 hsa-mir-520g 0.0813716
hsa-let-7f-1 hsa-mir-520h 0.419392
hsa-let-7f-1 hsa-mir-523 0.0395009
hsa-let-7f-1 hsa-mir-525 0.0416208
hsa-let-7f-1 hsa-mir-526a-1 0.269135
hsa-let-7f-1 hsa-mir-526a-2 0.269135
hsa-let-7f-1 hsa-mir-526b 0.126987
hsa-let-7f-1 hsa-mir-9-1 0.671143
hsa-let-7f-1 hsa-mir-9-2 0.66106
hsa-let-7f-1 hsa-mir-92a-1 0.546764
hsa-let-7f-1 hsa-mir-92a-2 0.573961
hsa-let-7f-1 hsa-mir-92b 0.479595
hsa-let-7f-1 hsa-mir-9-3 0.646799
hsa-let-7f-1 hsa-mir-95 0.387384
hsa-let-7f-1 hsa-mir-98 0.594884
hsa-let-7f-1 hsa-mir-99b 0.447201
hsa-let-7f-1 hsa-mir-31 0.619749
hsa-let-7f-1 hsa-mir-184 0.353387
hsa-let-7f-1 hsa-mir-370 0.4751
hsa-let-7f-1 hsa-mir-99a 0.644241
hsa-let-7f-1 hsa-mir-93 0.648637
hsa-let-7f-1 hsa-mir-433 0.156871
hsa-let-7f-1 hsa-mir-96 0.588957
hsa-let-7f-1 hsa-mir-128-1 0.349234
hsa-let-7f-1 hsa-mir-153-2 0.420889
hsa-let-7f-1 hsa-mir-135b 0.627638
hsa-let-7f-1 hsa-mir-338 0.525759
hsa-let-7f-1 hsa-mir-488 0.25011
hsa-let-7f-1 hsa-mir-302d 0.545238
hsa-let-7f-1 hsa-mir-383 0.313096
hsa-let-7f-1 hsa-mir-101-2 0.687264
hsa-let-7f-1 hsa-mir-10a 0.497678
hsa-let-7f-1 hsa-mir-149 0.520749
hsa-let-7f-1 hsa-mir-510 0.157228
hsa-let-7f-1 hsa-mir-516a-1 0.226417
hsa-let-7f-1 hsa-mir-516a-2 0.226417
hsa-let-7f-1 hsa-mir-516b-1 0.201528
hsa-let-7f-1 hsa-mir-516b-2 0.201528
hsa-let-7f-1 hsa-mir-7-1 0.637295
hsa-let-7f-1 hsa-mir-7-2 0.621125
hsa-let-7f-1 hsa-mir-7-3 0.623965
hsa-let-7f-1 hsa-mir-196b 0.537883
hsa-let-7f-1 hsa-mir-363 0.369103
hsa-let-7f-1 hsa-mir-514a-1 0.151036
hsa-let-7f-1 hsa-mir-514a-2 0.151036
hsa-let-7f-1 hsa-mir-514a-3 0.151036
hsa-let-7f-1 hsa-mir-498 0.323377
hsa-let-7f-1 hsa-mir-193b 0.624284
hsa-let-7f-1 hsa-mir-449a 0.376433
hsa-let-7f-1 hsa-mir-449b 0.382251
hsa-let-7f-1 hsa-mir-194-2 0.509096
hsa-let-7f-1 hsa-mir-659 0.00785898
hsa-let-7f-1 hsa-mir-129-1 0.390743
hsa-let-7f-1 hsa-mir-139 0.504933
hsa-let-7f-1 hsa-mir-421 0.239036
hsa-let-7f-1 hsa-mir-658 0.0755687
hsa-let-7f-1 hsa-mir-137 0.553535
hsa-let-7f-1 hsa-mir-455 0.201508
hsa-let-7f-1 hsa-mir-491 0.348011
hsa-let-7f-1 hsa-mir-431 0.0441708
hsa-let-7f-1 hsa-mir-448 0.00593629
hsa-let-7f-1 hsa-mir-454 0.219028
hsa-let-7f-1 hsa-mir-575 0.0607674
hsa-let-7f-1 hsa-mir-660 0.059134
hsa-let-7f-1 hsa-mir-663a 0.387612
hsa-let-7f-1 hsa-mir-185 0.419215
hsa-let-7f-1 hsa-mir-208b 0.136067
hsa-let-7f-1 hsa-mir-324 0.210496
hsa-let-7f-1 hsa-mir-346 0.0945561
hsa-let-7f-1 hsa-mir-484 0.185188
hsa-let-7f-1 hsa-mir-486 0.617799
hsa-let-7f-1 hsa-mir-518b 0.199144
hsa-let-7f-1 hsa-mir-518c 0.0713529
hsa-let-7f-1 hsa-mir-557 0.02966
hsa-let-7f-1 hsa-mir-583 0.00854203
hsa-let-7f-1 hsa-mir-596 0.0788506
hsa-let-7f-1 hsa-mir-600 0.0019493
hsa-let-7f-1 hsa-mir-601 0.0755687
hsa-let-7f-1 hsa-mir-602 0.095655
hsa-let-7f-1 hsa-mir-608 0.264261
hsa-let-7f-1 hsa-mir-611 0.0019493
hsa-let-7f-1 hsa-mir-612 0.0905121
hsa-let-7f-1 hsa-mir-615 0.184246
hsa-let-7f-1 hsa-mir-622 0.168386
hsa-let-7f-1 hsa-mir-629 0.560438
hsa-let-7f-1 hsa-mir-637 0.0935105
hsa-let-7f-1 hsa-mir-638 0.319747
hsa-let-7f-1 hsa-mir-642a 0.138577
hsa-let-7f-1 hsa-mir-654 0.0019493
hsa-let-7f-1 hsa-mir-657 0.0905121
hsa-let-7f-1 hsa-mir-662 0.0019493
hsa-let-7f-1 hsa-mir-769 0.0019493
hsa-let-7f-1 hsa-mir-153-1 0.250313
hsa-let-7f-1 hsa-mir-532 0.370403
hsa-let-7f-1 hsa-mir-561 0.0768051
hsa-let-7f-1 hsa-mir-219-2 0.324617
hsa-let-7f-1 hsa-mir-371a 0.364801
hsa-let-7f-1 hsa-mir-190a 0.267251
hsa-let-7f-1 hsa-mir-217 0.262196
hsa-let-7f-1 hsa-mir-188 0.0655635
hsa-let-7f-1 hsa-mir-301a 0.39248
hsa-let-7f-1 hsa-mir-301b 0.181766
hsa-let-7f-1 hsa-mir-337 0.160292
hsa-let-7f-1 hsa-mir-376a-1 0.331349
hsa-let-7f-1 hsa-mir-376a-2 0.331349
hsa-let-7f-1 hsa-mir-409 0.311844
hsa-let-7f-1 hsa-mir-411 0.115854
hsa-let-7f-1 hsa-mir-376b 0.0596852
hsa-let-7f-1 hsa-mir-328 0.376832
hsa-let-7f-1 hsa-mir-521-1 0.0313435
hsa-let-7f-1 hsa-mir-521-2 0.0313435
hsa-let-7f-1 hsa-mir-542 0.478257
hsa-let-7f-1 hsa-mir-298 0.128711
hsa-let-7f-1 hsa-mir-640 0.112185
hsa-let-7f-1 hsa-mir-650 0.288757
hsa-let-7f-1 hsa-mir-193a 0.579609
hsa-let-7f-1 hsa-mir-302e 0.21982
hsa-let-7f-1 hsa-mir-302f 0.261067
hsa-let-7f-1 hsa-mir-1296 0.0313435
hsa-let-7f-1 hsa-mir-519d 0.196082
hsa-let-7f-1 hsa-mir-493 0.300348
hsa-let-7f-1 hsa-mir-519c 0.325906
hsa-let-7f-1 hsa-mir-138-1 0.626022
hsa-let-7f-1 hsa-mir-138-2 0.626022
hsa-let-7f-1 hsa-mir-320b-1 0.243216
hsa-let-7f-1 hsa-mir-320b-2 0.243216
hsa-let-7f-1 hsa-mir-320c-1 0.171292
hsa-let-7f-1 hsa-mir-320c-2 0.171332
hsa-let-7f-1 hsa-mir-320d-1 0.234683
hsa-let-7f-1 hsa-mir-320d-2 0.152626
hsa-let-7f-1 hsa-mir-1181 0.00593629
hsa-let-7f-1 hsa-mir-483 0.300656
hsa-let-7f-1 hsa-mir-326 0.340915
hsa-let-7f-1 hsa-mir-599 0.00663524
hsa-let-7f-1 hsa-mir-661 0.189894
hsa-let-7f-1 hsa-mir-1224 0.270269
hsa-let-7f-1 hsa-mir-503 0.273642
hsa-let-7f-1 hsa-mir-1180 0.0024931
hsa-let-7f-1 hsa-mir-1184-1 0.0024931
hsa-let-7f-1 hsa-mir-1246 0.0937671
hsa-let-7f-1 hsa-mir-1247 0.0024931
hsa-let-7f-1 hsa-mir-1249 0.160093
hsa-let-7f-1 hsa-mir-1273a 0.0024931
hsa-let-7f-1 hsa-mir-1280 0.142306
hsa-let-7f-1 hsa-mir-1302-1 0.0111779
hsa-let-7f-1 hsa-mir-1302-2 0.0111779
hsa-let-7f-1 hsa-mir-1302-3 0.0111779
hsa-let-7f-1 hsa-mir-1302-4 0.0111779
hsa-let-7f-1 hsa-mir-1302-5 0.0111779
hsa-let-7f-1 hsa-mir-1302-6 0.0111779
hsa-let-7f-1 hsa-mir-1302-7 0.0111779
hsa-let-7f-1 hsa-mir-1302-8 0.0111779
hsa-let-7f-1 hsa-mir-425 0.373836
hsa-let-7f-1 hsa-mir-410 0.111398
hsa-let-7f-1 hsa-mir-492 0.162484
hsa-let-7f-1 hsa-mir-345 0.3032
hsa-let-7f-1 hsa-mir-584 0.28054
hsa-let-7f-1 hsa-mir-708 0.53513
hsa-let-7f-1 hsa-mir-628 0.0954098
hsa-let-7f-1 hsa-mir-361 0.250178
hsa-let-7f-1 hsa-mir-422a 0.14708
hsa-let-7f-1 hsa-mir-509-3 0.194125
hsa-let-7f-1 hsa-mir-517a 0.255515
hsa-let-7f-1 hsa-mir-518e 0.0733112
hsa-let-7f-1 hsa-mir-519b 0.0805124
hsa-let-7f-1 hsa-mir-550a-1 0.266891
hsa-let-7f-1 hsa-mir-550a-2 0.266891
hsa-let-7f-1 hsa-mir-593 0.121751
hsa-let-7f-1 hsa-mir-621 0.0733112
hsa-let-7f-1 hsa-mir-625 0.569634
hsa-let-7f-1 hsa-mir-646 0.111781
hsa-let-7f-1 hsa-mir-664 0.124864
hsa-let-7f-1 hsa-mir-767 0.0771511
hsa-let-7f-1 hsa-mir-1972-1 0.0024931
hsa-let-7f-1 hsa-mir-374b 0.0876274
hsa-let-7f-1 hsa-mir-505 0.0826181
hsa-let-7f-1 hsa-mir-519a-1 0.116165
hsa-let-7f-1 hsa-mir-566 0.0024931
hsa-let-7f-1 hsa-mir-582 0.0024931
hsa-let-7f-1 hsa-mir-589 0.0024931
hsa-let-7f-1 hsa-mir-619 0.0024931
hsa-let-7f-1 hsa-mir-627 0.0024931
hsa-let-7f-1 hsa-mir-635 0.0024931
hsa-let-7f-1 hsa-mir-655 0.0818991
hsa-let-7f-1 hsa-mir-744 0.244333
hsa-let-7f-1 hsa-mir-942 0.0492717
hsa-let-7f-1 hsa-mir-489 0.173007
hsa-let-7f-1 hsa-mir-487a 0.0315156
hsa-let-7f-1 hsa-mir-384 0.0392133
hsa-let-7f-1 hsa-mir-552 0.06683
hsa-let-7f-1 hsa-mir-630 0.178244
hsa-let-7f-1 hsa-mir-1227 0.0329433
hsa-let-7f-1 hsa-mir-1229 0.0329433
hsa-let-7f-1 hsa-mir-519e 0.235463
hsa-let-7f-1 hsa-mir-569 0.00678397
hsa-let-7f-1 hsa-mir-1179 0.0401984
hsa-let-7f-1 hsa-mir-616 0.0313435
hsa-let-7f-1 hsa-mir-885 0.182782
hsa-let-7f-1 hsa-mir-485 0.269335
hsa-let-7f-1 hsa-mir-1254-1 0.0242341
hsa-let-7f-1 hsa-mir-574 0.316464
hsa-let-7f-1 hsa-mir-1258 0.103986
hsa-let-7f-1 hsa-mir-539 0.150886
hsa-let-7f-1 hsa-mir-519a-2 0.115062
hsa-let-7f-1 hsa-mir-1202 0.089884
hsa-let-7f-1 hsa-mir-449c 0.0748927
hsa-let-7f-1 hsa-mir-202 0.206336
hsa-let-7f-1 hsa-mir-720 0.160091
hsa-let-7f-1 hsa-mir-504 0.142111
hsa-let-7f-1 hsa-mir-873 0.0729195
hsa-let-7f-1 hsa-mir-675 0.0595583
hsa-let-7f-1 hsa-mir-590 0.189475
hsa-let-7f-1 hsa-mir-1271 0.177551
hsa-let-7f-1 hsa-mir-671 0.125339
hsa-let-7f-1 hsa-mir-1827 0.0426052
hsa-let-7f-1 hsa-mir-647 0.0313435
hsa-let-7f-1 hsa-mir-632 0.119269
hsa-let-7f-1 hsa-mir-636 0.166621
hsa-let-7f-1 hsa-mir-1275 0.0401984
hsa-let-7f-1 hsa-mir-617 0.0503156
hsa-let-7f-1 hsa-mir-758 0.0503156
hsa-let-7f-1 hsa-mir-766 0.0503156
hsa-let-7f-1 hsa-mir-1286 0.0503156
hsa-let-7f-1 hsa-mir-548d-1 0.16357
hsa-let-7f-1 hsa-mir-548d-2 0.16357
hsa-let-7f-1 hsa-mir-374a 0.176954
hsa-let-7f-1 hsa-mir-652 0.0809637
hsa-let-7f-1 hsa-mir-502 0.226662
hsa-let-7f-1 hsa-mir-874 0.167192
hsa-let-7f-1 hsa-mir-147b 0.0900594
hsa-let-7f-1 hsa-mir-105-1 0.134571
hsa-let-7f-1 hsa-mir-105-2 0.134571
hsa-let-7f-1 hsa-mir-506 0.215745
hsa-let-7f-1 hsa-mir-508 0.266647
hsa-let-7f-1 hsa-mir-509-1 0.157086
hsa-let-7f-1 hsa-mir-509-2 0.157086
hsa-let-7f-1 hsa-mir-513a-1 0.349392
hsa-let-7f-1 hsa-mir-513a-2 0.349392
hsa-let-7f-1 hsa-mir-513b 0.223931
hsa-let-7f-1 hsa-mir-513c 0.223931
hsa-let-7f-1 hsa-mir-711 0.0351417
hsa-let-7f-1 hsa-mir-935 0.034286
hsa-let-7f-1 hsa-mir-1299 0.0789909
hsa-let-7f-1 hsa-mir-450a-1 0.168027
hsa-let-7f-1 hsa-mir-450a-2 0.168027
hsa-let-7f-1 hsa-mir-450b 0.168027
hsa-let-7f-1 hsa-mir-605 0.0748927
hsa-let-7f-1 hsa-mir-1293 0.0705964
hsa-let-7f-1 hsa-mir-1233-1 0.0806651
hsa-let-7f-1 hsa-mir-1233-2 0.0806651
hsa-let-7f-1 hsa-mir-1290 0.29898
hsa-let-7f-1 hsa-mir-1234 0.089884
hsa-let-7f-1 hsa-mir-522 0.089884
hsa-let-7f-1 hsa-mir-2110 0.127903
hsa-let-7f-1 hsa-mir-323b 0.16082
hsa-let-7f-1 hsa-mir-765 0.122893
hsa-let-7f-1 hsa-mir-147a 0.172853
hsa-let-7f-1 hsa-mir-329-1 0.0355635
hsa-let-7f-1 hsa-mir-329-2 0.0355635
hsa-let-7f-1 hsa-mir-548b 0.046882
hsa-let-7f-1 hsa-mir-550a-3 0.0931059
hsa-let-7f-1 hsa-mir-550b-1 0.00459538
hsa-let-7f-1 hsa-mir-550b-2 0.00459538
hsa-let-7f-1 hsa-mir-624 0.00411063
hsa-let-7f-1 hsa-mir-517c 0.089884
hsa-let-7f-1 hsa-mir-320e 0.168027
hsa-let-7f-1 hsa-mir-490 0.118612
hsa-let-7f-1 hsa-mir-527 0.089884
hsa-let-7f-1 hsa-mir-500b 0.089884
hsa-let-7f-1 hsa-mir-922 0.0858281
hsa-let-7f-1 hsa-mir-571 0.0931385
hsa-let-7f-1 hsa-mir-548c 0.00578227
hsa-let-7f-1 hsa-mir-3163 0.0311686
hsa-let-7f-1 hsa-mir-1305 0.0311686
hsa-let-7f-1 hsa-mir-1260a 0.0311686
hsa-let-7f-1 hsa-mir-545 0.000577187
hsa-let-7f-1 hsa-mir-369 0.0347606
hsa-let-7f-1 hsa-mir-577 0.0748927
hsa-let-7f-1 hsa-mir-518f 0.0748927
hsa-let-7f-1 hsa-mir-591 0.0748927
hsa-let-7f-1 hsa-mir-524 0.0748927
hsa-let-7f-1 hsa-mir-595 0.0748927
hsa-let-7f-1 hsa-mir-603 0.0842374
hsa-let-7f-1 hsa-mir-1915 0.11965
hsa-let-7f-1 hsa-mir-548a-1 0.00176102
hsa-let-7f-1 hsa-mir-548a-2 0.00176102
hsa-let-7f-1 hsa-mir-548a-3 0.00176102
hsa-let-7f-1 hsa-mir-1266 0.00310546
hsa-let-7f-1 hsa-mir-103b-1 0.310276
hsa-let-7f-1 hsa-mir-103b-2 0.310276
hsa-let-7f-1 hsa-mir-1245b 0.081431
hsa-let-7f-1 hsa-mir-1245a 0.081431
hsa-let-7f-1 hsa-mir-1301 0.089884
hsa-let-7f-1 hsa-mir-1183 0.035054
hsa-let-7f-1 hsa-mir-1471 0.114613
hsa-let-7f-1 hsa-mir-1909 0.035054
hsa-let-7f-1 hsa-mir-610 0.0748927
hsa-let-7f-1 hsa-mir-570 0.0748927
hsa-let-7f-1 hsa-mir-1236 0.0383256
hsa-let-7f-1 hsa-mir-614 0.00663524
hsa-let-7f-1 hsa-mir-572 0.0458631
hsa-let-7f-1 hsa-mir-648 0.00663524
hsa-let-7f-1 hsa-mir-4306 0.081431
hsa-let-7f-1 hsa-mir-4257 0.081431
hsa-let-7f-1 hsa-mir-1323 0.081431
hsa-let-7f-1 hsa-mir-718 0.081431
hsa-let-7f-1 hsa-mir-2355 0.081431
hsa-let-7f-1 hsa-mir-3186 0.081431
hsa-let-7f-1 hsa-mir-3130-1 0.081431
hsa-let-7f-1 hsa-mir-3130-2 0.081431
hsa-let-7f-1 hsa-mir-1469 0.081431
hsa-let-7f-1 hsa-mir-1285-1 0.0806651
hsa-let-7f-1 hsa-mir-1285-2 0.0806651
hsa-let-7f-1 hsa-mir-1322 0.0503156
hsa-let-7f-1 hsa-mir-1207 0.00756382
hsa-let-7f-1 hsa-mir-1273c 0.0401984
hsa-let-7f-1 hsa-mir-1303 0.127903
hsa-let-7f-1 hsa-mir-567 0.0401984
hsa-let-7f-1 hsa-mir-941-1 0.0109661
hsa-let-7f-1 hsa-mir-941-3 0.0109661
hsa-let-7f-1 hsa-mir-941-4 0.0109661
hsa-let-7f-1 hsa-mir-592 0.0115928
hsa-let-7f-1 hsa-mir-598 0.0278618
hsa-let-7f-1 hsa-mir-760 0.118993
hsa-let-7f-1 hsa-mir-151b 0.353224
hsa-let-7f-1 hsa-mir-4792 0.0306065
hsa-let-7f-1 hsa-mir-551a 0.0748927
hsa-let-7f-1 hsa-mir-564 0.0347606
hsa-let-7f-1 hsa-mir-3151 0.068355
hsa-let-7f-1 hsa-mir-938 0.0748927
hsa-let-7f-1 hsa-mir-2861 0.039498
hsa-let-7f-1 hsa-mir-3196 0.039498
hsa-let-7f-1 hsa-mir-378b 0.175104
hsa-let-7f-1 hsa-mir-378c 0.175104
hsa-let-7f-1 hsa-mir-378d-1 0.175104
hsa-let-7f-1 hsa-mir-378d-2 0.175104
hsa-let-7f-1 hsa-mir-378e 0.175104
hsa-let-7f-1 hsa-mir-378f 0.175104
hsa-let-7f-1 hsa-mir-378g 0.175104
hsa-let-7f-1 hsa-mir-378h 0.175104
hsa-let-7f-1 hsa-mir-378i 0.175104
hsa-let-7f-1 hsa-mir-633 0.0660436
hsa-let-7f-1 hsa-mir-933 0.0733112
hsa-let-7f-1 hsa-mir-499b 0.127922
hsa-let-7f-1 hsa-mir-668 0.00549951
hsa-let-7f-1 hsa-mir-518a-1 0.0307765
hsa-let-7f-1 hsa-mir-518a-2 0.0307765
hsa-let-7f-1 hsa-mir-1256 0.0313435
hsa-let-7f-1 hsa-mir-1231 0.089884
hsa-let-7f-1 hsa-mir-451b 0.139198
hsa-let-7f-1 hsa-mir-3179-1 0.00459538
hsa-let-7f-1 hsa-mir-3179-2 0.00459538
hsa-let-7f-1 hsa-mir-3179-3 0.00459538
hsa-let-7f-1 hsa-mir-642b 0.0635525
hsa-let-7f-1 hsa-mir-544a 0.118269
hsa-let-7f-1 hsa-mir-544b 0.118269
hsa-let-7f-1 hsa-mir-944 0.0329433
hsa-let-7f-1 hsa-mir-1297 0.0642538
hsa-let-7f-1 hsa-mir-511-1 0.0642538
hsa-let-7f-1 hsa-mir-511-2 0.0642538
hsa-let-7f-1 hsa-mir-663b 0.117714
hsa-let-7f-1 hsa-mir-3940 0.0242341
hsa-let-7f-1 hsa-mir-190b 0.0292706
hsa-let-7f-1 hsa-mir-124a-2 0.0806651
hsa-let-7f-1 hsa-mir-124a-3 0.0806651
hsa-let-7f-1 hsa-mir-192-2 0.0503156
hsa-let-7f-1 hsa-mir-26 0.089884
hsa-let-7f-1 hsa-mir-1228 0.0748927
hsa-let-7f-1 hsa-mir-663 0.00664431
hsa-let-7f-1 hsa-mir-92 0.089884
hsa-let-7f-1 hsa-mir-200 0.11087
hsa-let-7f-1 hsa-mir-181 0.081431
hsa-let-7f-1 hsa-mir-3148 0.00678397
hsa-let-7f-1 hsa-mir-371 0.089884
hsa-let-7f-1 hsa-mir-151 0.0395245
hsa-let-7f-1 hsa-let-7a 0.0975478
hsa-let-7f-1 hsa-mir-125b 0.081431
hsa-let-7f-1 hsa-mir-128 0.0452201
hsa-let-7f-1 hsa-mir-29b 0.0642538
hsa-let-7f-1 hsa-mir-189 0.00601945
hsa-let-7f-2 hsa-let-7g 0.90901
hsa-let-7f-2 hsa-let-7i 0.89316
hsa-let-7f-2 hsa-mir-100 0.674697
hsa-let-7f-2 hsa-mir-101-1 0.679667
hsa-let-7f-2 hsa-mir-103a-1 0.558927
hsa-let-7f-2 hsa-mir-103a-2 0.624574
hsa-let-7f-2 hsa-mir-106a 0.612779
hsa-let-7f-2 hsa-mir-106b 0.625987
hsa-let-7f-2 hsa-mir-107 0.648775
hsa-let-7f-2 hsa-mir-10b 0.70709
hsa-let-7f-2 hsa-mir-1-1 0.646651
hsa-let-7f-2 hsa-mir-1-2 0.560471
hsa-let-7f-2 hsa-mir-122 0.537808
hsa-let-7f-2 hsa-mir-124-1 0.64761
hsa-let-7f-2 hsa-mir-124-2 0.642505
hsa-let-7f-2 hsa-mir-124-3 0.644523
hsa-let-7f-2 hsa-mir-125a 0.70062
hsa-let-7f-2 hsa-mir-125b-1 0.555537
hsa-let-7f-2 hsa-mir-125b-2 0.572335
hsa-let-7f-2 hsa-mir-126 0.674705
hsa-let-7f-2 hsa-mir-127 0.66052
hsa-let-7f-2 hsa-mir-128-2 0.494027
hsa-let-7f-2 hsa-mir-129-2 0.497403
hsa-let-7f-2 hsa-mir-130a 0.545108
hsa-let-7f-2 hsa-mir-130b 0.4773
hsa-let-7f-2 hsa-mir-132 0.500516
hsa-let-7f-2 hsa-mir-133a-1 0.466698
hsa-let-7f-2 hsa-mir-133a-2 0.477908
hsa-let-7f-2 hsa-mir-133b 0.603691
hsa-let-7f-2 hsa-mir-134 0.26433
hsa-let-7f-2 hsa-mir-135a-1 0.60366
hsa-let-7f-2 hsa-mir-135a-2 0.60366
hsa-let-7f-2 hsa-mir-136 0.0988419
hsa-let-7f-2 hsa-mir-140 0.494086
hsa-let-7f-2 hsa-mir-141 0.66234
hsa-let-7f-2 hsa-mir-142 0.683211
hsa-let-7f-2 hsa-mir-143 0.637298
hsa-let-7f-2 hsa-mir-144 0.375858
hsa-let-7f-2 hsa-mir-145 0.621518
hsa-let-7f-2 hsa-mir-146a 0.54912
hsa-let-7f-2 hsa-mir-146b 0.637486
hsa-let-7f-2 hsa-mir-148a 0.639998
hsa-let-7f-2 hsa-mir-148b 0.429988
hsa-let-7f-2 hsa-mir-150 0.598633
hsa-let-7f-2 hsa-mir-151a 0.595085
hsa-let-7f-2 hsa-mir-152 0.507388
hsa-let-7f-2 hsa-mir-154 0.166091
hsa-let-7f-2 hsa-mir-155 0.526733
hsa-let-7f-2 hsa-mir-15a 0.594074
hsa-let-7f-2 hsa-mir-15b 0.569839
hsa-let-7f-2 hsa-mir-16-1 0.573681
hsa-let-7f-2 hsa-mir-16-2 0.604544
hsa-let-7f-2 hsa-mir-17 0.534929
hsa-let-7f-2 hsa-mir-181a-1 0.617812
hsa-let-7f-2 hsa-mir-181a-2 0.611726
hsa-let-7f-2 hsa-mir-181b-1 0.625428
hsa-let-7f-2 hsa-mir-181b-2 0.606647
hsa-let-7f-2 hsa-mir-181c 0.436566
hsa-let-7f-2 hsa-mir-181d 0.454057
hsa-let-7f-2 hsa-mir-182 0.643395
hsa-let-7f-2 hsa-mir-183 0.616267
hsa-let-7f-2 hsa-mir-186 0.413671
hsa-let-7f-2 hsa-mir-187 0.324621
hsa-let-7f-2 hsa-mir-18a 0.575958
hsa-let-7f-2 hsa-mir-18b 0.659728
hsa-let-7f-2 hsa-mir-191 0.637373
hsa-let-7f-2 hsa-mir-192 0.571354
hsa-let-7f-2 hsa-mir-194-1 0.545551
hsa-let-7f-2 hsa-mir-195 0.561123
hsa-let-7f-2 hsa-mir-196a-1 0.648345
hsa-let-7f-2 hsa-mir-196a-2 0.613659
hsa-let-7f-2 hsa-mir-197 0.454273
hsa-let-7f-2 hsa-mir-198 0.184877
hsa-let-7f-2 hsa-mir-199a-1 0.673941
hsa-let-7f-2 hsa-mir-199a-2 0.644593
hsa-let-7f-2 hsa-mir-199b 0.662952
hsa-let-7f-2 hsa-mir-19a 0.56484
hsa-let-7f-2 hsa-mir-19b-1 0.532583
hsa-let-7f-2 hsa-mir-19b-2 0.527382
hsa-let-7f-2 hsa-mir-200a 0.648216
hsa-let-7f-2 hsa-mir-200b 0.644794
hsa-let-7f-2 hsa-mir-200c 0.690933
hsa-let-7f-2 hsa-mir-203 0.618961
hsa-let-7f-2 hsa-mir-204 0.616601
hsa-let-7f-2 hsa-mir-205 0.665417
hsa-let-7f-2 hsa-mir-206 0.512464
hsa-let-7f-2 hsa-mir-208a 0.310798
hsa-let-7f-2 hsa-mir-20a 0.537729
hsa-let-7f-2 hsa-mir-20b 0.579731
hsa-let-7f-2 hsa-mir-21 0.41205
hsa-let-7f-2 hsa-mir-210 0.640629
hsa-let-7f-2 hsa-mir-211 0.362001
hsa-let-7f-2 hsa-mir-212 0.411252
hsa-let-7f-2 hsa-mir-214 0.64558
hsa-let-7f-2 hsa-mir-215 0.463988
hsa-let-7f-2 hsa-mir-216a 0.317354
hsa-let-7f-2 hsa-mir-216b 0.233602
hsa-let-7f-2 hsa-mir-218-1 0.683261
hsa-let-7f-2 hsa-mir-218-2 0.684568
hsa-let-7f-2 hsa-mir-219-1 0.51068
hsa-let-7f-2 hsa-mir-22 0.645075
hsa-let-7f-2 hsa-mir-221 0.6652
hsa-let-7f-2 hsa-mir-222 0.660967
hsa-let-7f-2 hsa-mir-223 0.625317
hsa-let-7f-2 hsa-mir-224 0.634213
hsa-let-7f-2 hsa-mir-23a 0.514246
hsa-let-7f-2 hsa-mir-23b 0.533513
hsa-let-7f-2 hsa-mir-24-1 0.642809
hsa-let-7f-2 hsa-mir-24-2 0.62038
hsa-let-7f-2 hsa-mir-25 0.664156
hsa-let-7f-2 hsa-mir-26a-1 0.630706
hsa-let-7f-2 hsa-mir-26a-2 0.630706
hsa-let-7f-2 hsa-mir-26b 0.521602
hsa-let-7f-2 hsa-mir-27a 0.6745
hsa-let-7f-2 hsa-mir-27b 0.530505
hsa-let-7f-2 hsa-mir-28 0.325641
hsa-let-7f-2 hsa-mir-296 0.54769
hsa-let-7f-2 hsa-mir-297 0.0783769
hsa-let-7f-2 hsa-mir-299 0.200251
hsa-let-7f-2 hsa-mir-29a 0.640561
hsa-let-7f-2 hsa-mir-29b-1 0.587303
hsa-let-7f-2 hsa-mir-29b-2 0.540682
hsa-let-7f-2 hsa-mir-29c 0.625864
hsa-let-7f-2 hsa-mir-300 0.139625
hsa-let-7f-2 hsa-mir-302a 0.572051
hsa-let-7f-2 hsa-mir-302b 0.662293
hsa-let-7f-2 hsa-mir-302c 0.662998
hsa-let-7f-2 hsa-mir-30a 0.580612
hsa-let-7f-2 hsa-mir-30b 0.470478
hsa-let-7f-2 hsa-mir-30c-1 0.685691
hsa-let-7f-2 hsa-mir-30c-2 0.712968
hsa-let-7f-2 hsa-mir-30d 0.535664
hsa-let-7f-2 hsa-mir-30e 0.440961
hsa-let-7f-2 hsa-mir-32 0.368369
hsa-let-7f-2 hsa-mir-320a 0.465387
hsa-let-7f-2 hsa-mir-323a 0.163892
hsa-let-7f-2 hsa-mir-325 0.0419557
hsa-let-7f-2 hsa-mir-330 0.348633
hsa-let-7f-2 hsa-mir-331 0.256761
hsa-let-7f-2 hsa-mir-335 0.569788
hsa-let-7f-2 hsa-mir-339 0.425735
hsa-let-7f-2 hsa-mir-33a 0.13415
hsa-let-7f-2 hsa-mir-33b 0.127344
hsa-let-7f-2 hsa-mir-340 0.239276
hsa-let-7f-2 hsa-mir-342 0.475603
hsa-let-7f-2 hsa-mir-34a 0.58454
hsa-let-7f-2 hsa-mir-34b 0.689168
hsa-let-7f-2 hsa-mir-34c 0.705014
hsa-let-7f-2 hsa-mir-362 0.258146
hsa-let-7f-2 hsa-mir-365a 0.448229
hsa-let-7f-2 hsa-mir-365b 0.446056
hsa-let-7f-2 hsa-mir-367 0.492832
hsa-let-7f-2 hsa-mir-372 0.478754
hsa-let-7f-2 hsa-mir-373 0.54193
hsa-let-7f-2 hsa-mir-375 0.640089
hsa-let-7f-2 hsa-mir-376c 0.283331
hsa-let-7f-2 hsa-mir-377 0.0467086
hsa-let-7f-2 hsa-mir-378a 0.569293
hsa-let-7f-2 hsa-mir-379 0.119184
hsa-let-7f-2 hsa-mir-381 0.287717
hsa-let-7f-2 hsa-mir-382 0.132051
hsa-let-7f-2 hsa-mir-423 0.308144
hsa-let-7f-2 hsa-mir-424 0.305611
hsa-let-7f-2 hsa-mir-429 0.623962
hsa-let-7f-2 hsa-mir-432 0.197375
hsa-let-7f-2 hsa-mir-451a 0.571475
hsa-let-7f-2 hsa-mir-452 0.371595
hsa-let-7f-2 hsa-mir-487b 0.157804
hsa-let-7f-2 hsa-mir-494 0.327815
hsa-let-7f-2 hsa-mir-495 0.252328
hsa-let-7f-2 hsa-mir-497 0.565724
hsa-let-7f-2 hsa-mir-499a 0.490357
hsa-let-7f-2 hsa-mir-500a 0.125665
hsa-let-7f-2 hsa-mir-501 0.0772229
hsa-let-7f-2 hsa-mir-507 0.105386
hsa-let-7f-2 hsa-mir-512-1 0.149051
hsa-let-7f-2 hsa-mir-512-2 0.178016
hsa-let-7f-2 hsa-mir-515-1 0.223173
hsa-let-7f-2 hsa-mir-515-2 0.223173
hsa-let-7f-2 hsa-mir-520a 0.266631
hsa-let-7f-2 hsa-mir-520b 0.344246
hsa-let-7f-2 hsa-mir-520c 0.28377
hsa-let-7f-2 hsa-mir-520d 0.307165
hsa-let-7f-2 hsa-mir-520e 0.17892
hsa-let-7f-2 hsa-mir-520f 0.0776245
hsa-let-7f-2 hsa-mir-520g 0.0776245
hsa-let-7f-2 hsa-mir-520h 0.405708
hsa-let-7f-2 hsa-mir-523 0.037647
hsa-let-7f-2 hsa-mir-525 0.0396293
hsa-let-7f-2 hsa-mir-526a-1 0.260912
hsa-let-7f-2 hsa-mir-526a-2 0.260912
hsa-let-7f-2 hsa-mir-526b 0.122472
hsa-let-7f-2 hsa-mir-9-1 0.685587
hsa-let-7f-2 hsa-mir-9-2 0.674982
hsa-let-7f-2 hsa-mir-92a-1 0.551035
hsa-let-7f-2 hsa-mir-92a-2 0.573522
hsa-let-7f-2 hsa-mir-92b 0.466308
hsa-let-7f-2 hsa-mir-9-3 0.66086
hsa-let-7f-2 hsa-mir-95 0.376737
hsa-let-7f-2 hsa-mir-98 0.580567
hsa-let-7f-2 hsa-mir-99b 0.434649
hsa-let-7f-2 hsa-mir-31 0.623845
hsa-let-7f-2 hsa-mir-184 0.341391
hsa-let-7f-2 hsa-mir-370 0.461922
hsa-let-7f-2 hsa-mir-99a 0.636421
hsa-let-7f-2 hsa-mir-93 0.640942
hsa-let-7f-2 hsa-mir-433 0.15159
hsa-let-7f-2 hsa-mir-96 0.578763
hsa-let-7f-2 hsa-mir-128-1 0.337092
hsa-let-7f-2 hsa-mir-153-2 0.40684
hsa-let-7f-2 hsa-mir-135b 0.616856
hsa-let-7f-2 hsa-mir-338 0.515302
hsa-let-7f-2 hsa-mir-488 0.240186
hsa-let-7f-2 hsa-mir-302d 0.532152
hsa-let-7f-2 hsa-mir-383 0.30075
hsa-let-7f-2 hsa-mir-101-2 0.682771
hsa-let-7f-2 hsa-mir-10a 0.485453
hsa-let-7f-2 hsa-mir-149 0.509427
hsa-let-7f-2 hsa-mir-510 0.151097
hsa-let-7f-2 hsa-mir-516a-1 0.218969
hsa-let-7f-2 hsa-mir-516a-2 0.218969
hsa-let-7f-2 hsa-mir-516b-1 0.194717
hsa-let-7f-2 hsa-mir-516b-2 0.194717
hsa-let-7f-2 hsa-mir-7-1 0.634505
hsa-let-7f-2 hsa-mir-7-2 0.617876
hsa-let-7f-2 hsa-mir-7-3 0.620137
hsa-let-7f-2 hsa-mir-196b 0.527448
hsa-let-7f-2 hsa-mir-363 0.356481
hsa-let-7f-2 hsa-mir-514a-1 0.144043
hsa-let-7f-2 hsa-mir-514a-2 0.144043
hsa-let-7f-2 hsa-mir-514a-3 0.144043
hsa-let-7f-2 hsa-mir-498 0.312587
hsa-let-7f-2 hsa-mir-193b 0.61212
hsa-let-7f-2 hsa-mir-449a 0.365602
hsa-let-7f-2 hsa-mir-449b 0.370236
hsa-let-7f-2 hsa-mir-194-2 0.496728
hsa-let-7f-2 hsa-mir-659 0.00732724
hsa-let-7f-2 hsa-mir-129-1 0.380093
hsa-let-7f-2 hsa-mir-139 0.492404
hsa-let-7f-2 hsa-mir-421 0.261349
hsa-let-7f-2 hsa-mir-658 0.0737111
hsa-let-7f-2 hsa-mir-137 0.544852
hsa-let-7f-2 hsa-mir-455 0.19443
hsa-let-7f-2 hsa-mir-491 0.337342
hsa-let-7f-2 hsa-mir-431 0.0422441
hsa-let-7f-2 hsa-mir-448 0.0060413
hsa-let-7f-2 hsa-mir-454 0.211507
hsa-let-7f-2 hsa-mir-575 0.0575905
hsa-let-7f-2 hsa-mir-660 0.0560282
hsa-let-7f-2 hsa-mir-663a 0.374291
hsa-let-7f-2 hsa-mir-185 0.406661
hsa-let-7f-2 hsa-mir-208b 0.130651
hsa-let-7f-2 hsa-mir-324 0.204178
hsa-let-7f-2 hsa-mir-346 0.0914837
hsa-let-7f-2 hsa-mir-484 0.178927
hsa-let-7f-2 hsa-mir-486 0.614205
hsa-let-7f-2 hsa-mir-518b 0.192481
hsa-let-7f-2 hsa-mir-518c 0.0690901
hsa-let-7f-2 hsa-mir-557 0.0281098
hsa-let-7f-2 hsa-mir-583 0.00848532
hsa-let-7f-2 hsa-mir-596 0.0753017
hsa-let-7f-2 hsa-mir-600 0.00183451
hsa-let-7f-2 hsa-mir-601 0.0737111
hsa-let-7f-2 hsa-mir-602 0.092968
hsa-let-7f-2 hsa-mir-608 0.255791
hsa-let-7f-2 hsa-mir-611 0.00183451
hsa-let-7f-2 hsa-mir-612 0.0876539
hsa-let-7f-2 hsa-mir-615 0.17819
hsa-let-7f-2 hsa-mir-622 0.164592
hsa-let-7f-2 hsa-mir-629 0.54913
hsa-let-7f-2 hsa-mir-637 0.0904267
hsa-let-7f-2 hsa-mir-638 0.309442
hsa-let-7f-2 hsa-mir-642a 0.132898
hsa-let-7f-2 hsa-mir-654 0.00183451
hsa-let-7f-2 hsa-mir-657 0.0876539
hsa-let-7f-2 hsa-mir-662 0.00183451
hsa-let-7f-2 hsa-mir-769 0.00183451
hsa-let-7f-2 hsa-mir-153-1 0.240344
hsa-let-7f-2 hsa-mir-532 0.357221
hsa-let-7f-2 hsa-mir-561 0.0738081
hsa-let-7f-2 hsa-mir-219-2 0.312162
hsa-let-7f-2 hsa-mir-371a 0.352743
hsa-let-7f-2 hsa-mir-190a 0.259749
hsa-let-7f-2 hsa-mir-217 0.253705
hsa-let-7f-2 hsa-mir-188 0.0637332
hsa-let-7f-2 hsa-mir-301a 0.38278
hsa-let-7f-2 hsa-mir-301b 0.174831
hsa-let-7f-2 hsa-mir-337 0.154425
hsa-let-7f-2 hsa-mir-376a-1 0.319701
hsa-let-7f-2 hsa-mir-376a-2 0.319701
hsa-let-7f-2 hsa-mir-409 0.302575
hsa-let-7f-2 hsa-mir-411 0.111052
hsa-let-7f-2 hsa-mir-376b 0.0564999
hsa-let-7f-2 hsa-mir-328 0.365841
hsa-let-7f-2 hsa-mir-521-1 0.0300231
hsa-let-7f-2 hsa-mir-521-2 0.0300231
hsa-let-7f-2 hsa-mir-542 0.465033
hsa-let-7f-2 hsa-mir-298 0.123369
hsa-let-7f-2 hsa-mir-640 0.10834
hsa-let-7f-2 hsa-mir-650 0.278876
hsa-let-7f-2 hsa-mir-193a 0.56664
hsa-let-7f-2 hsa-mir-302e 0.212039
hsa-let-7f-2 hsa-mir-302f 0.253163
hsa-let-7f-2 hsa-mir-1296 0.0300231
hsa-let-7f-2 hsa-mir-519d 0.189626
hsa-let-7f-2 hsa-mir-493 0.290558
hsa-let-7f-2 hsa-mir-519c 0.317678
hsa-let-7f-2 hsa-mir-138-1 0.617723
hsa-let-7f-2 hsa-mir-138-2 0.617723
hsa-let-7f-2 hsa-mir-320b-1 0.234489
hsa-let-7f-2 hsa-mir-320b-2 0.234489
hsa-let-7f-2 hsa-mir-320c-1 0.165526
hsa-let-7f-2 hsa-mir-320c-2 0.165597
hsa-let-7f-2 hsa-mir-320d-1 0.226218
hsa-let-7f-2 hsa-mir-320d-2 0.146336
hsa-let-7f-2 hsa-mir-1181 0.0060413
hsa-let-7f-2 hsa-mir-483 0.291957
hsa-let-7f-2 hsa-mir-326 0.329238
hsa-let-7f-2 hsa-mir-599 0.00619927
hsa-let-7f-2 hsa-mir-661 0.18347
hsa-let-7f-2 hsa-mir-1224 0.26242
hsa-let-7f-2 hsa-mir-503 0.264969
hsa-let-7f-2 hsa-mir-1180 0.00233143
hsa-let-7f-2 hsa-mir-1184-1 0.00233143
hsa-let-7f-2 hsa-mir-1246 0.0917932
hsa-let-7f-2 hsa-mir-1247 0.00233143
hsa-let-7f-2 hsa-mir-1249 0.154024
hsa-let-7f-2 hsa-mir-1273a 0.00233143
hsa-let-7f-2 hsa-mir-1280 0.136886
hsa-let-7f-2 hsa-mir-1302-1 0.0104173
hsa-let-7f-2 hsa-mir-1302-2 0.0104173
hsa-let-7f-2 hsa-mir-1302-3 0.0104173
hsa-let-7f-2 hsa-mir-1302-4 0.0104173
hsa-let-7f-2 hsa-mir-1302-5 0.0104173
hsa-let-7f-2 hsa-mir-1302-6 0.0104173
hsa-let-7f-2 hsa-mir-1302-7 0.0104173
hsa-let-7f-2 hsa-mir-1302-8 0.0104173
hsa-let-7f-2 hsa-mir-425 0.363478
hsa-let-7f-2 hsa-mir-410 0.105496
hsa-let-7f-2 hsa-mir-492 0.157376
hsa-let-7f-2 hsa-mir-345 0.293231
hsa-let-7f-2 hsa-mir-584 0.271054
hsa-let-7f-2 hsa-mir-708 0.522902
hsa-let-7f-2 hsa-mir-628 0.0908161
hsa-let-7f-2 hsa-mir-361 0.240313
hsa-let-7f-2 hsa-mir-422a 0.141388
hsa-let-7f-2 hsa-mir-509-3 0.18522
hsa-let-7f-2 hsa-mir-517a 0.247271
hsa-let-7f-2 hsa-mir-518e 0.0698179
hsa-let-7f-2 hsa-mir-519b 0.0765443
hsa-let-7f-2 hsa-mir-550a-1 0.255974
hsa-let-7f-2 hsa-mir-550a-2 0.255974
hsa-let-7f-2 hsa-mir-593 0.117427
hsa-let-7f-2 hsa-mir-621 0.0698179
hsa-let-7f-2 hsa-mir-625 0.554412
hsa-let-7f-2 hsa-mir-646 0.107561
hsa-let-7f-2 hsa-mir-664 0.118822
hsa-let-7f-2 hsa-mir-767 0.0734039
hsa-let-7f-2 hsa-mir-1972-1 0.00233143
hsa-let-7f-2 hsa-mir-374b 0.0849718
hsa-let-7f-2 hsa-mir-505 0.0795448
hsa-let-7f-2 hsa-mir-519a-1 0.11224
hsa-let-7f-2 hsa-mir-566 0.00233143
hsa-let-7f-2 hsa-mir-582 0.00233143
hsa-let-7f-2 hsa-mir-589 0.00233143
hsa-let-7f-2 hsa-mir-619 0.00233143
hsa-let-7f-2 hsa-mir-627 0.00233143
hsa-let-7f-2 hsa-mir-635 0.00233143
hsa-let-7f-2 hsa-mir-655 0.0780781
hsa-let-7f-2 hsa-mir-744 0.237304
hsa-let-7f-2 hsa-mir-942 0.0803434
hsa-let-7f-2 hsa-mir-489 0.166223
hsa-let-7f-2 hsa-mir-487a 0.0301488
hsa-let-7f-2 hsa-mir-384 0.0372563
hsa-let-7f-2 hsa-mir-552 0.0648642
hsa-let-7f-2 hsa-mir-630 0.174247
hsa-let-7f-2 hsa-mir-1227 0.0315026
hsa-let-7f-2 hsa-mir-1229 0.0315026
hsa-let-7f-2 hsa-mir-519e 0.228734
hsa-let-7f-2 hsa-mir-569 0.00637621
hsa-let-7f-2 hsa-mir-1179 0.0393147
hsa-let-7f-2 hsa-mir-616 0.0300231
hsa-let-7f-2 hsa-mir-885 0.174962
hsa-let-7f-2 hsa-mir-485 0.258582
hsa-let-7f-2 hsa-mir-1254-1 0.0231401
hsa-let-7f-2 hsa-mir-574 0.308263
hsa-let-7f-2 hsa-mir-1258 0.100026
hsa-let-7f-2 hsa-mir-539 0.143277
hsa-let-7f-2 hsa-mir-519a-2 0.111184
hsa-let-7f-2 hsa-mir-1202 0.0870387
hsa-let-7f-2 hsa-mir-449c 0.0730562
hsa-let-7f-2 hsa-mir-202 0.199066
hsa-let-7f-2 hsa-mir-720 0.155198
hsa-let-7f-2 hsa-mir-504 0.135044
hsa-let-7f-2 hsa-mir-873 0.0692744
hsa-let-7f-2 hsa-mir-675 0.0568608
hsa-let-7f-2 hsa-mir-590 0.183135
hsa-let-7f-2 hsa-mir-1271 0.171663
hsa-let-7f-2 hsa-mir-671 0.120377
hsa-let-7f-2 hsa-mir-1827 0.0403186
hsa-let-7f-2 hsa-mir-647 0.0300231
hsa-let-7f-2 hsa-mir-632 0.114615
hsa-let-7f-2 hsa-mir-636 0.160098
hsa-let-7f-2 hsa-mir-1275 0.0393147
hsa-let-7f-2 hsa-mir-617 0.0493158
hsa-let-7f-2 hsa-mir-758 0.0493158
hsa-let-7f-2 hsa-mir-766 0.0493158
hsa-let-7f-2 hsa-mir-1286 0.0493158
hsa-let-7f-2 hsa-mir-548d-1 0.159203
hsa-let-7f-2 hsa-mir-548d-2 0.159203
hsa-let-7f-2 hsa-mir-374a 0.171402
hsa-let-7f-2 hsa-mir-652 0.0788102
hsa-let-7f-2 hsa-mir-502 0.219253
hsa-let-7f-2 hsa-mir-874 0.159934
hsa-let-7f-2 hsa-mir-147b 0.119333
hsa-let-7f-2 hsa-mir-105-1 0.163107
hsa-let-7f-2 hsa-mir-105-2 0.163107
hsa-let-7f-2 hsa-mir-506 0.208868
hsa-let-7f-2 hsa-mir-508 0.25613
hsa-let-7f-2 hsa-mir-509-1 0.149728
hsa-let-7f-2 hsa-mir-509-2 0.149728
hsa-let-7f-2 hsa-mir-513a-1 0.338048
hsa-let-7f-2 hsa-mir-513a-2 0.338048
hsa-let-7f-2 hsa-mir-513b 0.216412
hsa-let-7f-2 hsa-mir-513c 0.216412
hsa-let-7f-2 hsa-mir-711 0.0332369
hsa-let-7f-2 hsa-mir-935 0.0324133
hsa-let-7f-2 hsa-mir-1299 0.0755176
hsa-let-7f-2 hsa-mir-450a-1 0.162445
hsa-let-7f-2 hsa-mir-450a-2 0.162445
hsa-let-7f-2 hsa-mir-450b 0.162445
hsa-let-7f-2 hsa-mir-605 0.0730562
hsa-let-7f-2 hsa-mir-1293 0.0672728
hsa-let-7f-2 hsa-mir-1233-1 0.0768988
hsa-let-7f-2 hsa-mir-1233-2 0.0768988
hsa-let-7f-2 hsa-mir-1290 0.289112
hsa-let-7f-2 hsa-mir-1234 0.0870387
hsa-let-7f-2 hsa-mir-522 0.0870387
hsa-let-7f-2 hsa-mir-2110 0.124366
hsa-let-7f-2 hsa-mir-323b 0.154865
hsa-let-7f-2 hsa-mir-765 0.119514
hsa-let-7f-2 hsa-mir-147a 0.167
hsa-let-7f-2 hsa-mir-329-1 0.033562
hsa-let-7f-2 hsa-mir-329-2 0.033562
hsa-let-7f-2 hsa-mir-548b 0.0442267
hsa-let-7f-2 hsa-mir-550a-3 0.0900356
hsa-let-7f-2 hsa-mir-550b-1 0.00426099
hsa-let-7f-2 hsa-mir-550b-2 0.00426099
hsa-let-7f-2 hsa-mir-624 0.00378556
hsa-let-7f-2 hsa-mir-517c 0.0870387
hsa-let-7f-2 hsa-mir-320e 0.162445
hsa-let-7f-2 hsa-mir-490 0.114365
hsa-let-7f-2 hsa-mir-527 0.0870387
hsa-let-7f-2 hsa-mir-500b 0.0870387
hsa-let-7f-2 hsa-mir-922 0.0825469
hsa-let-7f-2 hsa-mir-571 0.0895272
hsa-let-7f-2 hsa-mir-548c 0.00540287
hsa-let-7f-2 hsa-mir-3163 0.0294724
hsa-let-7f-2 hsa-mir-1305 0.0294724
hsa-let-7f-2 hsa-mir-1260a 0.0294724
hsa-let-7f-2 hsa-mir-545 0.00054371
hsa-let-7f-2 hsa-mir-369 0.0328565
hsa-let-7f-2 hsa-mir-577 0.0730562
hsa-let-7f-2 hsa-mir-518f 0.0730562
hsa-let-7f-2 hsa-mir-591 0.0730562
hsa-let-7f-2 hsa-mir-524 0.0730562
hsa-let-7f-2 hsa-mir-595 0.0730562
hsa-let-7f-2 hsa-mir-603 0.0822681
hsa-let-7f-2 hsa-mir-1915 0.115926
hsa-let-7f-2 hsa-mir-548a-1 0.00167622
hsa-let-7f-2 hsa-mir-548a-2 0.00167622
hsa-let-7f-2 hsa-mir-548a-3 0.00167622
hsa-let-7f-2 hsa-mir-1266 0.00292924
hsa-let-7f-2 hsa-mir-103b-1 0.301106
hsa-let-7f-2 hsa-mir-103b-2 0.301106
hsa-let-7f-2 hsa-mir-1245b 0.0784135
hsa-let-7f-2 hsa-mir-1245a 0.0784135
hsa-let-7f-2 hsa-mir-1301 0.0870387
hsa-let-7f-2 hsa-mir-1183 0.0343435
hsa-let-7f-2 hsa-mir-1471 0.11105
hsa-let-7f-2 hsa-mir-1909 0.0343435
hsa-let-7f-2 hsa-mir-610 0.0730562
hsa-let-7f-2 hsa-mir-570 0.0730562
hsa-let-7f-2 hsa-mir-1236 0.0365622
hsa-let-7f-2 hsa-mir-614 0.00619927
hsa-let-7f-2 hsa-mir-572 0.0433443
hsa-let-7f-2 hsa-mir-648 0.00619927
hsa-let-7f-2 hsa-mir-4306 0.0784135
hsa-let-7f-2 hsa-mir-4257 0.0784135
hsa-let-7f-2 hsa-mir-1323 0.0784135
hsa-let-7f-2 hsa-mir-718 0.0784135
hsa-let-7f-2 hsa-mir-2355 0.0784135
hsa-let-7f-2 hsa-mir-3186 0.0784135
hsa-let-7f-2 hsa-mir-3130-1 0.0784135
hsa-let-7f-2 hsa-mir-3130-2 0.0784135
hsa-let-7f-2 hsa-mir-1469 0.0784135
hsa-let-7f-2 hsa-mir-1285-1 0.0768988
hsa-let-7f-2 hsa-mir-1285-2 0.0768988
hsa-let-7f-2 hsa-mir-1322 0.0493158
hsa-let-7f-2 hsa-mir-1207 0.00704789
hsa-let-7f-2 hsa-mir-1273c 0.0393147
hsa-let-7f-2 hsa-mir-1303 0.124366
hsa-let-7f-2 hsa-mir-567 0.0393147
hsa-let-7f-2 hsa-mir-941-1 0.0107173
hsa-let-7f-2 hsa-mir-941-3 0.0107173
hsa-let-7f-2 hsa-mir-941-4 0.0107173
hsa-let-7f-2 hsa-mir-592 0.0112166
hsa-let-7f-2 hsa-mir-598 0.0264054
hsa-let-7f-2 hsa-mir-760 0.114516
hsa-let-7f-2 hsa-mir-151b 0.341815
hsa-let-7f-2 hsa-mir-4792 0.0290358
hsa-let-7f-2 hsa-mir-551a 0.0730562
hsa-let-7f-2 hsa-mir-564 0.0328565
hsa-let-7f-2 hsa-mir-3151 0.0651354
hsa-let-7f-2 hsa-mir-938 0.0730562
hsa-let-7f-2 hsa-mir-2861 0.0373772
hsa-let-7f-2 hsa-mir-3196 0.0373772
hsa-let-7f-2 hsa-mir-378b 0.16747
hsa-let-7f-2 hsa-mir-378c 0.16747
hsa-let-7f-2 hsa-mir-378d-1 0.16747
hsa-let-7f-2 hsa-mir-378d-2 0.16747
hsa-let-7f-2 hsa-mir-378e 0.16747
hsa-let-7f-2 hsa-mir-378f 0.16747
hsa-let-7f-2 hsa-mir-378g 0.16747
hsa-let-7f-2 hsa-mir-378h 0.16747
hsa-let-7f-2 hsa-mir-378i 0.16747
hsa-let-7f-2 hsa-mir-633 0.0631453
hsa-let-7f-2 hsa-mir-933 0.0698179
hsa-let-7f-2 hsa-mir-499b 0.123138
hsa-let-7f-2 hsa-mir-668 0.00509842
hsa-let-7f-2 hsa-mir-518a-1 0.0292993
hsa-let-7f-2 hsa-mir-518a-2 0.0292993
hsa-let-7f-2 hsa-mir-1256 0.0300231
hsa-let-7f-2 hsa-mir-1231 0.0870387
hsa-let-7f-2 hsa-mir-451b 0.134595
hsa-let-7f-2 hsa-mir-3179-1 0.00426099
hsa-let-7f-2 hsa-mir-3179-2 0.00426099
hsa-let-7f-2 hsa-mir-3179-3 0.00426099
hsa-let-7f-2 hsa-mir-642b 0.0608818
hsa-let-7f-2 hsa-mir-544a 0.114117
hsa-let-7f-2 hsa-mir-544b 0.114117
hsa-let-7f-2 hsa-mir-944 0.0315026
hsa-let-7f-2 hsa-mir-1297 0.0616233
hsa-let-7f-2 hsa-mir-511-1 0.0616233
hsa-let-7f-2 hsa-mir-511-2 0.0616233
hsa-let-7f-2 hsa-mir-663b 0.112939
hsa-let-7f-2 hsa-mir-3940 0.0231401
hsa-let-7f-2 hsa-mir-190b 0.0276768
hsa-let-7f-2 hsa-mir-124a-2 0.0768988
hsa-let-7f-2 hsa-mir-124a-3 0.0768988
hsa-let-7f-2 hsa-mir-192-2 0.0493158
hsa-let-7f-2 hsa-mir-26 0.0870387
hsa-let-7f-2 hsa-mir-1228 0.0730562
hsa-let-7f-2 hsa-mir-663 0.0066981
hsa-let-7f-2 hsa-mir-92 0.0870387
hsa-let-7f-2 hsa-mir-200 0.106315
hsa-let-7f-2 hsa-mir-181 0.0784135
hsa-let-7f-2 hsa-mir-3148 0.00637621
hsa-let-7f-2 hsa-mir-371 0.0870387
hsa-let-7f-2 hsa-mir-151 0.0373595
hsa-let-7f-2 hsa-let-7a 0.0947474
hsa-let-7f-2 hsa-mir-125b 0.0784135
hsa-let-7f-2 hsa-mir-128 0.0427407
hsa-let-7f-2 hsa-mir-29b 0.0616233
hsa-let-7f-2 hsa-mir-189 0.00564922
hsa-let-7g hsa-let-7i 0.887798
hsa-let-7g hsa-mir-100 0.70506
hsa-let-7g hsa-mir-101-1 0.704366
hsa-let-7g hsa-mir-103a-1 0.544815
hsa-let-7g hsa-mir-103a-2 0.612069
hsa-let-7g hsa-mir-106a 0.597726
hsa-let-7g hsa-mir-106b 0.589994
hsa-let-7g hsa-mir-107 0.639024
hsa-let-7g hsa-mir-10b 0.694026
hsa-let-7g hsa-mir-1-1 0.643835
hsa-let-7g hsa-mir-1-2 0.539148
hsa-let-7g hsa-mir-122 0.538108
hsa-let-7g hsa-mir-124-1 0.667837
hsa-let-7g hsa-mir-124-2 0.665674
hsa-let-7g hsa-mir-124-3 0.671349
hsa-let-7g hsa-mir-125a 0.709075
hsa-let-7g hsa-mir-125b-1 0.563199
hsa-let-7g hsa-mir-125b-2 0.581126
hsa-let-7g hsa-mir-126 0.656905
hsa-let-7g hsa-mir-127 0.67485
hsa-let-7g hsa-mir-128-2 0.528742
hsa-let-7g hsa-mir-129-2 0.479607
hsa-let-7g hsa-mir-130a 0.550353
hsa-let-7g hsa-mir-130b 0.459842
hsa-let-7g hsa-mir-132 0.487206
hsa-let-7g hsa-mir-133a-1 0.421894
hsa-let-7g hsa-mir-133a-2 0.429757
hsa-let-7g hsa-mir-133b 0.619028
hsa-let-7g hsa-mir-134 0.297855
hsa-let-7g hsa-mir-135a-1 0.611578
hsa-let-7g hsa-mir-135a-2 0.611578
hsa-let-7g hsa-mir-136 0.0702411
hsa-let-7g hsa-mir-140 0.510772
hsa-let-7g hsa-mir-141 0.67081
hsa-let-7g hsa-mir-142 0.687562
hsa-let-7g hsa-mir-143 0.653487
hsa-let-7g hsa-mir-144 0.384244
hsa-let-7g hsa-mir-145 0.594461
hsa-let-7g hsa-mir-146a 0.57524
hsa-let-7g hsa-mir-146b 0.677454
hsa-let-7g hsa-mir-148a 0.666409
hsa-let-7g hsa-mir-148b 0.441922
hsa-let-7g hsa-mir-150 0.610876
hsa-let-7g hsa-mir-151a 0.628667
hsa-let-7g hsa-mir-152 0.5394
hsa-let-7g hsa-mir-154 0.171144
hsa-let-7g hsa-mir-155 0.516936
hsa-let-7g hsa-mir-15a 0.617077
hsa-let-7g hsa-mir-15b 0.567274
hsa-let-7g hsa-mir-16-1 0.568149
hsa-let-7g hsa-mir-16-2 0.587352
hsa-let-7g hsa-mir-17 0.525831
hsa-let-7g hsa-mir-181a-1 0.596657
hsa-let-7g hsa-mir-181a-2 0.607077
hsa-let-7g hsa-mir-181b-1 0.628685
hsa-let-7g hsa-mir-181b-2 0.611468
hsa-let-7g hsa-mir-181c 0.444673
hsa-let-7g hsa-mir-181d 0.45804
hsa-let-7g hsa-mir-182 0.626134
hsa-let-7g hsa-mir-183 0.641732
hsa-let-7g hsa-mir-186 0.425508
hsa-let-7g hsa-mir-187 0.332049
hsa-let-7g hsa-mir-18a 0.54283
hsa-let-7g hsa-mir-18b 0.668004
hsa-let-7g hsa-mir-191 0.630901
hsa-let-7g hsa-mir-192 0.555356
hsa-let-7g hsa-mir-194-1 0.553615
hsa-let-7g hsa-mir-195 0.534751
hsa-let-7g hsa-mir-196a-1 0.656427
hsa-let-7g hsa-mir-196a-2 0.616104
hsa-let-7g hsa-mir-197 0.461537
hsa-let-7g hsa-mir-198 0.191012
hsa-let-7g hsa-mir-199a-1 0.643899
hsa-let-7g hsa-mir-199a-2 0.608091
hsa-let-7g hsa-mir-199b 0.669412
hsa-let-7g hsa-mir-19a 0.543832
hsa-let-7g hsa-mir-19b-1 0.496194
hsa-let-7g hsa-mir-19b-2 0.480544
hsa-let-7g hsa-mir-200a 0.670179
hsa-let-7g hsa-mir-200b 0.66183
hsa-let-7g hsa-mir-200c 0.695483
hsa-let-7g hsa-mir-203 0.622302
hsa-let-7g hsa-mir-204 0.6
hsa-let-7g hsa-mir-205 0.672675
hsa-let-7g hsa-mir-206 0.518975
hsa-let-7g hsa-mir-208a 0.302227
hsa-let-7g hsa-mir-20a 0.516815
hsa-let-7g hsa-mir-20b 0.561009
hsa-let-7g hsa-mir-21 0.399094
hsa-let-7g hsa-mir-210 0.639954
hsa-let-7g hsa-mir-211 0.338573
hsa-let-7g hsa-mir-212 0.420896
hsa-let-7g hsa-mir-214 0.643398
hsa-let-7g hsa-mir-215 0.441042
hsa-let-7g hsa-mir-216a 0.295962
hsa-let-7g hsa-mir-216b 0.24556
hsa-let-7g hsa-mir-218-1 0.688173
hsa-let-7g hsa-mir-218-2 0.6915
hsa-let-7g hsa-mir-219-1 0.524602
hsa-let-7g hsa-mir-22 0.657301
hsa-let-7g hsa-mir-221 0.68915
hsa-let-7g hsa-mir-222 0.672708
hsa-let-7g hsa-mir-223 0.622648
hsa-let-7g hsa-mir-224 0.643413
hsa-let-7g hsa-mir-23a 0.465082
hsa-let-7g hsa-mir-23b 0.512233
hsa-let-7g hsa-mir-24-1 0.619512
hsa-let-7g hsa-mir-24-2 0.596503
hsa-let-7g hsa-mir-25 0.653265
hsa-let-7g hsa-mir-26a-1 0.604932
hsa-let-7g hsa-mir-26a-2 0.604932
hsa-let-7g hsa-mir-26b 0.502363
hsa-let-7g hsa-mir-27a 0.674428
hsa-let-7g hsa-mir-27b 0.582897
hsa-let-7g hsa-mir-28 0.30787
hsa-let-7g hsa-mir-296 0.532754
hsa-let-7g hsa-mir-297 0.0455505
hsa-let-7g hsa-mir-299 0.172627
hsa-let-7g hsa-mir-29a 0.611166
hsa-let-7g hsa-mir-29b-1 0.596793
hsa-let-7g hsa-mir-29b-2 0.567644
hsa-let-7g hsa-mir-29c 0.64473
hsa-let-7g hsa-mir-300 0.108611
hsa-let-7g hsa-mir-302a 0.557939
hsa-let-7g hsa-mir-302b 0.646953
hsa-let-7g hsa-mir-302c 0.625423
hsa-let-7g hsa-mir-30a 0.577855
hsa-let-7g hsa-mir-30b 0.446105
hsa-let-7g hsa-mir-30c-1 0.653416
hsa-let-7g hsa-mir-30c-2 0.681245
hsa-let-7g hsa-mir-30d 0.569851
hsa-let-7g hsa-mir-30e 0.42174
hsa-let-7g hsa-mir-32 0.353672
hsa-let-7g hsa-mir-320a 0.452395
hsa-let-7g hsa-mir-323a 0.166158
hsa-let-7g hsa-mir-325 0.00537629
hsa-let-7g hsa-mir-330 0.330989
hsa-let-7g hsa-mir-331 0.264934
hsa-let-7g hsa-mir-335 0.576793
hsa-let-7g hsa-mir-339 0.403318
hsa-let-7g hsa-mir-33a 0.143189
hsa-let-7g hsa-mir-33b 0.134398
hsa-let-7g hsa-mir-340 0.213372
hsa-let-7g hsa-mir-342 0.452182
hsa-let-7g hsa-mir-34a 0.593769
hsa-let-7g hsa-mir-34b 0.68235
hsa-let-7g hsa-mir-34c 0.700348
hsa-let-7g hsa-mir-362 0.203161
hsa-let-7g hsa-mir-365a 0.433912
hsa-let-7g hsa-mir-365b 0.431715
hsa-let-7g hsa-mir-367 0.473459
hsa-let-7g hsa-mir-372 0.459867
hsa-let-7g hsa-mir-373 0.523116
hsa-let-7g hsa-mir-375 0.670245
hsa-let-7g hsa-mir-376c 0.292201
hsa-let-7g hsa-mir-377 0.0113274
hsa-let-7g hsa-mir-378a 0.598372
hsa-let-7g hsa-mir-379 0.120933
hsa-let-7g hsa-mir-381 0.265815
hsa-let-7g hsa-mir-382 0.100825
hsa-let-7g hsa-mir-423 0.280304
hsa-let-7g hsa-mir-424 0.309292
hsa-let-7g hsa-mir-429 0.63627
hsa-let-7g hsa-mir-432 0.167338
hsa-let-7g hsa-mir-451a 0.620467
hsa-let-7g hsa-mir-452 0.351296
hsa-let-7g hsa-mir-487b 0.168383
hsa-let-7g hsa-mir-494 0.328668
hsa-let-7g hsa-mir-495 0.260099
hsa-let-7g hsa-mir-497 0.551351
hsa-let-7g hsa-mir-499a 0.49309
hsa-let-7g hsa-mir-500a 0.0938561
hsa-let-7g hsa-mir-501 0.079051
hsa-let-7g hsa-mir-507 0.0717154
hsa-let-7g hsa-mir-512-1 0.117013
hsa-let-7g hsa-mir-512-2 0.146464
hsa-let-7g hsa-mir-515-1 0.196286
hsa-let-7g hsa-mir-515-2 0.196286
hsa-let-7g hsa-mir-520a 0.277428
hsa-let-7g hsa-mir-520b 0.352621
hsa-let-7g hsa-mir-520c 0.295375
hsa-let-7g hsa-mir-520d 0.317746
hsa-let-7g hsa-mir-520e 0.182857
hsa-let-7g hsa-mir-520f 0.0449112
hsa-let-7g hsa-mir-520g 0.0449112
hsa-let-7g hsa-mir-520h 0.387871
hsa-let-7g hsa-mir-523 0.00105549
hsa-let-7g hsa-mir-525 0.00401404
hsa-let-7g hsa-mir-526a-1 0.236657
hsa-let-7g hsa-mir-526a-2 0.236657
hsa-let-7g hsa-mir-526b 0.0888878
hsa-let-7g hsa-mir-9-1 0.671525
hsa-let-7g hsa-mir-9-2 0.660823
hsa-let-7g hsa-mir-92a-1 0.503792
hsa-let-7g hsa-mir-92a-2 0.513844
hsa-let-7g hsa-mir-92b 0.440936
hsa-let-7g hsa-mir-9-3 0.665413
hsa-let-7g hsa-mir-95 0.392294
hsa-let-7g hsa-mir-98 0.616184
hsa-let-7g hsa-mir-99b 0.441113
hsa-let-7g hsa-mir-31 0.628867
hsa-let-7g hsa-mir-184 0.340123
hsa-let-7g hsa-mir-370 0.47019
hsa-let-7g hsa-mir-99a 0.64679
hsa-let-7g hsa-mir-93 0.651102
hsa-let-7g hsa-mir-433 0.15819
hsa-let-7g hsa-mir-96 0.630365
hsa-let-7g hsa-mir-128-1 0.369052
hsa-let-7g hsa-mir-153-2 0.413187
hsa-let-7g hsa-mir-135b 0.655698
hsa-let-7g hsa-mir-338 0.574873
hsa-let-7g hsa-mir-488 0.248298
hsa-let-7g hsa-mir-302d 0.540659
hsa-let-7g hsa-mir-383 0.306001
hsa-let-7g hsa-mir-101-2 0.708292
hsa-let-7g hsa-mir-10a 0.512615
hsa-let-7g hsa-mir-149 0.538339
hsa-let-7g hsa-mir-510 0.155753
hsa-let-7g hsa-mir-516a-1 0.22885
hsa-let-7g hsa-mir-516a-2 0.22885
hsa-let-7g hsa-mir-516b-1 0.201547
hsa-let-7g hsa-mir-516b-2 0.201547
hsa-let-7g hsa-mir-7-1 0.661283
hsa-let-7g hsa-mir-7-2 0.645423
hsa-let-7g hsa-mir-7-3 0.648987
hsa-let-7g hsa-mir-196b 0.511377
hsa-let-7g hsa-mir-363 0.360186
hsa-let-7g hsa-mir-514a-1 0.148097
hsa-let-7g hsa-mir-514a-2 0.148097
hsa-let-7g hsa-mir-514a-3 0.148097
hsa-let-7g hsa-mir-498 0.323961
hsa-let-7g hsa-mir-193b 0.642572
hsa-let-7g hsa-mir-449a 0.404797
hsa-let-7g hsa-mir-449b 0.409422
hsa-let-7g hsa-mir-194-2 0.504594
hsa-let-7g hsa-mir-659 0.00674702
hsa-let-7g hsa-mir-129-1 0.38814
hsa-let-7g hsa-mir-139 0.470612
hsa-let-7g hsa-mir-421 0.240863
hsa-let-7g hsa-mir-658 0.0789431
hsa-let-7g hsa-mir-137 0.556167
hsa-let-7g hsa-mir-455 0.200274
hsa-let-7g hsa-mir-491 0.368137
hsa-let-7g hsa-mir-431 0.0450943
hsa-let-7g hsa-mir-448 0.0059211
hsa-let-7g hsa-mir-454 0.218387
hsa-let-7g hsa-mir-575 0.0577497
hsa-let-7g hsa-mir-660 0.0560949
hsa-let-7g hsa-mir-663a 0.380786
hsa-let-7g hsa-mir-185 0.421099
hsa-let-7g hsa-mir-208b 0.119024
hsa-let-7g hsa-mir-324 0.210671
hsa-let-7g hsa-mir-346 0.0943238
hsa-let-7g hsa-mir-484 0.182425
hsa-let-7g hsa-mir-486 0.642446
hsa-let-7g hsa-mir-518b 0.195143
hsa-let-7g hsa-mir-518c 0.0707699
hsa-let-7g hsa-mir-557 0.0299627
hsa-let-7g hsa-mir-583 0.0084635
hsa-let-7g hsa-mir-596 0.0763298
hsa-let-7g hsa-mir-600 0.00192681
hsa-let-7g hsa-mir-601 0.0789431
hsa-let-7g hsa-mir-602 0.0948867
hsa-let-7g hsa-mir-608 0.265616
hsa-let-7g hsa-mir-611 0.00192681
hsa-let-7g hsa-mir-612 0.0897966
hsa-let-7g hsa-mir-615 0.183251
hsa-let-7g hsa-mir-622 0.174285
hsa-let-7g hsa-mir-629 0.560838
hsa-let-7g hsa-mir-637 0.0890071
hsa-let-7g hsa-mir-638 0.321332
hsa-let-7g hsa-mir-642a 0.137341
hsa-let-7g hsa-mir-654 0.00192681
hsa-let-7g hsa-mir-657 0.0897966
hsa-let-7g hsa-mir-662 0.00192681
hsa-let-7g hsa-mir-769 0.00192681
hsa-let-7g hsa-mir-153-1 0.24208
hsa-let-7g hsa-mir-532 0.334988
hsa-let-7g hsa-mir-561 0.0727676
hsa-let-7g hsa-mir-219-2 0.317917
hsa-let-7g hsa-mir-371a 0.361299
hsa-let-7g hsa-mir-190a 0.265885
hsa-let-7g hsa-mir-217 0.260525
hsa-let-7g hsa-mir-188 0.066366
hsa-let-7g hsa-mir-301a 0.39897
hsa-let-7g hsa-mir-301b 0.179659
hsa-let-7g hsa-mir-337 0.192253
hsa-let-7g hsa-mir-376a-1 0.327956
hsa-let-7g hsa-mir-376a-2 0.327956
hsa-let-7g hsa-mir-409 0.312544
hsa-let-7g hsa-mir-411 0.114626
hsa-let-7g hsa-mir-376b 0.0521095
hsa-let-7g hsa-mir-328 0.392712
hsa-let-7g hsa-mir-521-1 0.0308774
hsa-let-7g hsa-mir-521-2 0.0308774
hsa-let-7g hsa-mir-542 0.472356
hsa-let-7g hsa-mir-298 0.0899092
hsa-let-7g hsa-mir-640 0.113616
hsa-let-7g hsa-mir-650 0.25355
hsa-let-7g hsa-mir-193a 0.57745
hsa-let-7g hsa-mir-302e 0.217669
hsa-let-7g hsa-mir-302f 0.261653
hsa-let-7g hsa-mir-1296 0.0308774
hsa-let-7g hsa-mir-519d 0.195174
hsa-let-7g hsa-mir-493 0.297821
hsa-let-7g hsa-mir-519c 0.331891
hsa-let-7g hsa-mir-138-1 0.643614
hsa-let-7g hsa-mir-138-2 0.643614
hsa-let-7g hsa-mir-320b-1 0.241198
hsa-let-7g hsa-mir-320b-2 0.241198
hsa-let-7g hsa-mir-320c-1 0.170653
hsa-let-7g hsa-mir-320c-2 0.170543
hsa-let-7g hsa-mir-320d-1 0.234591
hsa-let-7g hsa-mir-320d-2 0.153194
hsa-let-7g hsa-mir-1181 0.0059211
hsa-let-7g hsa-mir-483 0.295815
hsa-let-7g hsa-mir-326 0.365591
hsa-let-7g hsa-mir-599 0.0418473
hsa-let-7g hsa-mir-661 0.191018
hsa-let-7g hsa-mir-1224 0.269276
hsa-let-7g hsa-mir-503 0.269862
hsa-let-7g hsa-mir-1180 0.00235869
hsa-let-7g hsa-mir-1184-1 0.00235869
hsa-let-7g hsa-mir-1246 0.0970661
hsa-let-7g hsa-mir-1247 0.00235869
hsa-let-7g hsa-mir-1249 0.158013
hsa-let-7g hsa-mir-1273a 0.00235869
hsa-let-7g hsa-mir-1280 0.141548
hsa-let-7g hsa-mir-1302-1 0.0106396
hsa-let-7g hsa-mir-1302-2 0.0106396
hsa-let-7g hsa-mir-1302-3 0.0106396
hsa-let-7g hsa-mir-1302-4 0.0106396
hsa-let-7g hsa-mir-1302-5 0.0106396
hsa-let-7g hsa-mir-1302-6 0.0106396
hsa-let-7g hsa-mir-1302-7 0.0106396
hsa-let-7g hsa-mir-1302-8 0.0106396
hsa-let-7g hsa-mir-425 0.374282
hsa-let-7g hsa-mir-410 0.104791
hsa-let-7g hsa-mir-492 0.161296
hsa-let-7g hsa-mir-345 0.328846
hsa-let-7g hsa-mir-584 0.27929
hsa-let-7g hsa-mir-708 0.556518
hsa-let-7g hsa-mir-628 0.0924252
hsa-let-7g hsa-mir-361 0.275671
hsa-let-7g hsa-mir-422a 0.176907
hsa-let-7g hsa-mir-509-3 0.190785
hsa-let-7g hsa-mir-517a 0.256114
hsa-let-7g hsa-mir-518e 0.071905
hsa-let-7g hsa-mir-519b 0.0757102
hsa-let-7g hsa-mir-550a-1 0.256731
hsa-let-7g hsa-mir-550a-2 0.256731
hsa-let-7g hsa-mir-593 0.122814
hsa-let-7g hsa-mir-621 0.071905
hsa-let-7g hsa-mir-625 0.568531
hsa-let-7g hsa-mir-646 0.111513
hsa-let-7g hsa-mir-664 0.119757
hsa-let-7g hsa-mir-767 0.0757928
hsa-let-7g hsa-mir-1972-1 0.00235869
hsa-let-7g hsa-mir-374b 0.089786
hsa-let-7g hsa-mir-505 0.0827687
hsa-let-7g hsa-mir-519a-1 0.116849
hsa-let-7g hsa-mir-566 0.00235869
hsa-let-7g hsa-mir-582 0.00235869
hsa-let-7g hsa-mir-589 0.00235869
hsa-let-7g hsa-mir-619 0.00235869
hsa-let-7g hsa-mir-627 0.00235869
hsa-let-7g hsa-mir-635 0.00235869
hsa-let-7g hsa-mir-655 0.0802174
hsa-let-7g hsa-mir-744 0.247226
hsa-let-7g hsa-mir-942 0.0499563
hsa-let-7g hsa-mir-489 0.166827
hsa-let-7g hsa-mir-487a 0.0322303
hsa-let-7g hsa-mir-384 0.0339125
hsa-let-7g hsa-mir-552 0.0684682
hsa-let-7g hsa-mir-630 0.181866
hsa-let-7g hsa-mir-1227 0.0323852
hsa-let-7g hsa-mir-1229 0.0323852
hsa-let-7g hsa-mir-519e 0.23843
hsa-let-7g hsa-mir-569 0.00734326
hsa-let-7g hsa-mir-1179 0.0413325
hsa-let-7g hsa-mir-616 0.0308774
hsa-let-7g hsa-mir-885 0.177299
hsa-let-7g hsa-mir-485 0.296724
hsa-let-7g hsa-mir-1254-1 0.0604878
hsa-let-7g hsa-mir-574 0.352086
hsa-let-7g hsa-mir-1258 0.139476
hsa-let-7g hsa-mir-539 0.140958
hsa-let-7g hsa-mir-519a-2 0.115894
hsa-let-7g hsa-mir-1202 0.0892078
hsa-let-7g hsa-mir-449c 0.0783513
hsa-let-7g hsa-mir-202 0.2059
hsa-let-7g hsa-mir-720 0.163337
hsa-let-7g hsa-mir-504 0.135854
hsa-let-7g hsa-mir-873 0.071029
hsa-let-7g hsa-mir-675 0.0569052
hsa-let-7g hsa-mir-590 0.187962
hsa-let-7g hsa-mir-1271 0.177253
hsa-let-7g hsa-mir-671 0.122533
hsa-let-7g hsa-mir-1827 0.0398438
hsa-let-7g hsa-mir-647 0.0308774
hsa-let-7g hsa-mir-632 0.119379
hsa-let-7g hsa-mir-636 0.160747
hsa-let-7g hsa-mir-1275 0.0413325
hsa-let-7g hsa-mir-617 0.0527925
hsa-let-7g hsa-mir-758 0.0527925
hsa-let-7g hsa-mir-766 0.0527925
hsa-let-7g hsa-mir-1286 0.0527925
hsa-let-7g hsa-mir-548d-1 0.164957
hsa-let-7g hsa-mir-548d-2 0.164957
hsa-let-7g hsa-mir-374a 0.213186
hsa-let-7g hsa-mir-652 0.0827805
hsa-let-7g hsa-mir-502 0.227049
hsa-let-7g hsa-mir-874 0.161986
hsa-let-7g hsa-mir-147b 0.0928597
hsa-let-7g hsa-mir-105-1 0.13474
hsa-let-7g hsa-mir-105-2 0.13474
hsa-let-7g hsa-mir-506 0.216176
hsa-let-7g hsa-mir-508 0.227737
hsa-let-7g hsa-mir-509-1 0.15375
hsa-let-7g hsa-mir-509-2 0.15375
hsa-let-7g hsa-mir-513a-1 0.353114
hsa-let-7g hsa-mir-513a-2 0.353114
hsa-let-7g hsa-mir-513b 0.22432
hsa-let-7g hsa-mir-513c 0.22432
hsa-let-7g hsa-mir-711 0.0324166
hsa-let-7g hsa-mir-935 0.0321568
hsa-let-7g hsa-mir-1299 0.0785938
hsa-let-7g hsa-mir-450a-1 0.167657
hsa-let-7g hsa-mir-450a-2 0.167657
hsa-let-7g hsa-mir-450b 0.167657
hsa-let-7g hsa-mir-605 0.0783513
hsa-let-7g hsa-mir-1293 0.0712022
hsa-let-7g hsa-mir-1233-1 0.0791304
hsa-let-7g hsa-mir-1233-2 0.0791304
hsa-let-7g hsa-mir-1290 0.2988
hsa-let-7g hsa-mir-1234 0.0892078
hsa-let-7g hsa-mir-522 0.0892078
hsa-let-7g hsa-mir-2110 0.128386
hsa-let-7g hsa-mir-323b 0.15773
hsa-let-7g hsa-mir-765 0.123264
hsa-let-7g hsa-mir-147a 0.172608
hsa-let-7g hsa-mir-329-1 0.034481
hsa-let-7g hsa-mir-329-2 0.034481
hsa-let-7g hsa-mir-548b 0.0447564
hsa-let-7g hsa-mir-550a-3 0.093214
hsa-let-7g hsa-mir-550b-1 0.00540151
hsa-let-7g hsa-mir-550b-2 0.00540151
hsa-let-7g hsa-mir-624 0.000994266
hsa-let-7g hsa-mir-517c 0.0892078
hsa-let-7g hsa-mir-320e 0.167657
hsa-let-7g hsa-mir-490 0.117252
hsa-let-7g hsa-mir-527 0.0892078
hsa-let-7g hsa-mir-500b 0.0892078
hsa-let-7g hsa-mir-922 0.0854191
hsa-let-7g hsa-mir-571 0.090949
hsa-let-7g hsa-mir-548c 0.00507999
hsa-let-7g hsa-mir-3163 0.029259
hsa-let-7g hsa-mir-1305 0.029259
hsa-let-7g hsa-mir-1260a 0.029259
hsa-let-7g hsa-mir-545 0.000552357
hsa-let-7g hsa-mir-369 0.0328181
hsa-let-7g hsa-mir-577 0.0783513
hsa-let-7g hsa-mir-518f 0.0783513
hsa-let-7g hsa-mir-591 0.0783513
hsa-let-7g hsa-mir-524 0.0783513
hsa-let-7g hsa-mir-595 0.0783513
hsa-let-7g hsa-mir-603 0.0851978
hsa-let-7g hsa-mir-1915 0.121096
hsa-let-7g hsa-mir-548a-1 0.00173087
hsa-let-7g hsa-mir-548a-2 0.00173087
hsa-let-7g hsa-mir-548a-3 0.00173087
hsa-let-7g hsa-mir-1266 0.00304424
hsa-let-7g hsa-mir-103b-1 0.313959
hsa-let-7g hsa-mir-103b-2 0.313959
hsa-let-7g hsa-mir-1245b 0.0817396
hsa-let-7g hsa-mir-1245a 0.0817396
hsa-let-7g hsa-mir-1301 0.0892078
hsa-let-7g hsa-mir-1183 0.0360838
hsa-let-7g hsa-mir-1471 0.11595
hsa-let-7g hsa-mir-1909 0.0360838
hsa-let-7g hsa-mir-610 0.0783513
hsa-let-7g hsa-mir-570 0.0783513
hsa-let-7g hsa-mir-1236 0.0382371
hsa-let-7g hsa-mir-614 0.0418473
hsa-let-7g hsa-mir-572 0.0775054
hsa-let-7g hsa-mir-648 0.0418473
hsa-let-7g hsa-mir-4306 0.0817396
hsa-let-7g hsa-mir-4257 0.0817396
hsa-let-7g hsa-mir-1323 0.0817396
hsa-let-7g hsa-mir-718 0.0817396
hsa-let-7g hsa-mir-2355 0.0817396
hsa-let-7g hsa-mir-3186 0.0817396
hsa-let-7g hsa-mir-3130-1 0.0817396
hsa-let-7g hsa-mir-3130-2 0.0817396
hsa-let-7g hsa-mir-1469 0.0817396
hsa-let-7g hsa-mir-1285-1 0.0791304
hsa-let-7g hsa-mir-1285-2 0.0791304
hsa-let-7g hsa-mir-1322 0.0527925
hsa-let-7g hsa-mir-1207 0.00728325
hsa-let-7g hsa-mir-1273c 0.0413325
hsa-let-7g hsa-mir-1303 0.128386
hsa-let-7g hsa-mir-567 0.0413325
hsa-let-7g hsa-mir-941-1 0.0085783
hsa-let-7g hsa-mir-941-3 0.0085783
hsa-let-7g hsa-mir-941-4 0.0085783
hsa-let-7g hsa-mir-592 0.0108172
hsa-let-7g hsa-mir-598 0.0281824
hsa-let-7g hsa-mir-760 0.118607
hsa-let-7g hsa-mir-151b 0.385505
hsa-let-7g hsa-mir-4792 0.0299014
hsa-let-7g hsa-mir-551a 0.0783513
hsa-let-7g hsa-mir-564 0.0328181
hsa-let-7g hsa-mir-3151 0.0671814
hsa-let-7g hsa-mir-938 0.0783513
hsa-let-7g hsa-mir-2861 0.0369387
hsa-let-7g hsa-mir-3196 0.0369387
hsa-let-7g hsa-mir-378b 0.170504
hsa-let-7g hsa-mir-378c 0.170504
hsa-let-7g hsa-mir-378d-1 0.170504
hsa-let-7g hsa-mir-378d-2 0.170504
hsa-let-7g hsa-mir-378e 0.170504
hsa-let-7g hsa-mir-378f 0.170504
hsa-let-7g hsa-mir-378g 0.170504
hsa-let-7g hsa-mir-378h 0.170504
hsa-let-7g hsa-mir-378i 0.170504
hsa-let-7g hsa-mir-633 0.0658796
hsa-let-7g hsa-mir-933 0.071905
hsa-let-7g hsa-mir-499b 0.124715
hsa-let-7g hsa-mir-668 0.00653737
hsa-let-7g hsa-mir-518a-1 0.030069
hsa-let-7g hsa-mir-518a-2 0.030069
hsa-let-7g hsa-mir-1256 0.0308774
hsa-let-7g hsa-mir-1231 0.0892078
hsa-let-7g hsa-mir-451b 0.17247
hsa-let-7g hsa-mir-3179-1 0.00540151
hsa-let-7g hsa-mir-3179-2 0.00540151
hsa-let-7g hsa-mir-3179-3 0.00540151
hsa-let-7g hsa-mir-642b 0.0625934
hsa-let-7g hsa-mir-544a 0.118861
hsa-let-7g hsa-mir-544b 0.118861
hsa-let-7g hsa-mir-944 0.0323852
hsa-let-7g hsa-mir-1297 0.0679816
hsa-let-7g hsa-mir-511-1 0.0679816
hsa-let-7g hsa-mir-511-2 0.0679816
hsa-let-7g hsa-mir-663b 0.116112
hsa-let-7g hsa-mir-3940 0.0604878
hsa-let-7g hsa-mir-190b 0.0274622
hsa-let-7g hsa-mir-124a-2 0.0791304
hsa-let-7g hsa-mir-124a-3 0.0791304
hsa-let-7g hsa-mir-192-2 0.0527925
hsa-let-7g hsa-mir-26 0.0892078
hsa-let-7g hsa-mir-1228 0.0783513
hsa-let-7g hsa-mir-663 0.00658265
hsa-let-7g hsa-mir-92 0.0892078
hsa-let-7g hsa-mir-200 0.109286
hsa-let-7g hsa-mir-181 0.0817396
hsa-let-7g hsa-mir-3148 0.00734326
hsa-let-7g hsa-mir-371 0.0892078
hsa-let-7g hsa-mir-151 0.0370871
hsa-let-7g hsa-let-7a 0.136149
hsa-let-7g hsa-mir-125b 0.0817396
hsa-let-7g hsa-mir-128 0.0423618
hsa-let-7g hsa-mir-29b 0.0679816
hsa-let-7g hsa-mir-189 0.0053733
hsa-let-7i hsa-mir-100 0.699143
hsa-let-7i hsa-mir-101-1 0.67398
hsa-let-7i hsa-mir-103a-1 0.534937
hsa-let-7i hsa-mir-103a-2 0.601798
hsa-let-7i hsa-mir-106a 0.573821
hsa-let-7i hsa-mir-106b 0.617407
hsa-let-7i hsa-mir-107 0.601898
hsa-let-7i hsa-mir-10b 0.73191
hsa-let-7i hsa-mir-1-1 0.620281
hsa-let-7i hsa-mir-1-2 0.532993
hsa-let-7i hsa-mir-122 0.516633
hsa-let-7i hsa-mir-124-1 0.63226
hsa-let-7i hsa-mir-124-2 0.627547
hsa-let-7i hsa-mir-124-3 0.602703
hsa-let-7i hsa-mir-125a 0.702173
hsa-let-7i hsa-mir-125b-1 0.575467
hsa-let-7i hsa-mir-125b-2 0.592905
hsa-let-7i hsa-mir-126 0.663716
hsa-let-7i hsa-mir-127 0.63434
hsa-let-7i hsa-mir-128-2 0.45619
hsa-let-7i hsa-mir-129-2 0.469414
hsa-let-7i hsa-mir-130a 0.540515
hsa-let-7i hsa-mir-130b 0.417357
hsa-let-7i hsa-mir-132 0.466629
hsa-let-7i hsa-mir-133a-1 0.447675
hsa-let-7i hsa-mir-133a-2 0.46289
hsa-let-7i hsa-mir-133b 0.593869
hsa-let-7i hsa-mir-134 0.265088
hsa-let-7i hsa-mir-135a-1 0.560408
hsa-let-7i hsa-mir-135a-2 0.560408
hsa-let-7i hsa-mir-136 0.0691311
hsa-let-7i hsa-mir-140 0.515495
hsa-let-7i hsa-mir-141 0.647103
hsa-let-7i hsa-mir-142 0.67953
hsa-let-7i hsa-mir-143 0.64471
hsa-let-7i hsa-mir-144 0.369931
hsa-let-7i hsa-mir-145 0.633696
hsa-let-7i hsa-mir-146a 0.561343
hsa-let-7i hsa-mir-146b 0.658799
hsa-let-7i hsa-mir-148a 0.639367
hsa-let-7i hsa-mir-148b 0.4149
hsa-let-7i hsa-mir-150 0.561492
hsa-let-7i hsa-mir-151a 0.596856
hsa-let-7i hsa-mir-152 0.497762
hsa-let-7i hsa-mir-154 0.190235
hsa-let-7i hsa-mir-155 0.527396
hsa-let-7i hsa-mir-15a 0.608918
hsa-let-7i hsa-mir-15b 0.54671
hsa-let-7i hsa-mir-16-1 0.568085
hsa-let-7i hsa-mir-16-2 0.599727
hsa-let-7i hsa-mir-17 0.506907
hsa-let-7i hsa-mir-181a-1 0.587678
hsa-let-7i hsa-mir-181a-2 0.595198
hsa-let-7i hsa-mir-181b-1 0.634555
hsa-let-7i hsa-mir-181b-2 0.614981
hsa-let-7i hsa-mir-181c 0.413181
hsa-let-7i hsa-mir-181d 0.487265
hsa-let-7i hsa-mir-182 0.639061
hsa-let-7i hsa-mir-183 0.626105
hsa-let-7i hsa-mir-186 0.344968
hsa-let-7i hsa-mir-187 0.287984
hsa-let-7i hsa-mir-18a 0.553661
hsa-let-7i hsa-mir-18b 0.633255
hsa-let-7i hsa-mir-191 0.583751
hsa-let-7i hsa-mir-192 0.55273
hsa-let-7i hsa-mir-194-1 0.511674
hsa-let-7i hsa-mir-195 0.563729
hsa-let-7i hsa-mir-196a-1 0.583699
hsa-let-7i hsa-mir-196a-2 0.568544
hsa-let-7i hsa-mir-197 0.477957
hsa-let-7i hsa-mir-198 0.182155
hsa-let-7i hsa-mir-199a-1 0.644713
hsa-let-7i hsa-mir-199a-2 0.61216
hsa-let-7i hsa-mir-199b 0.644483
hsa-let-7i hsa-mir-19a 0.535441
hsa-let-7i hsa-mir-19b-1 0.519104
hsa-let-7i hsa-mir-19b-2 0.523855
hsa-let-7i hsa-mir-200a 0.668972
hsa-let-7i hsa-mir-200b 0.639557
hsa-let-7i hsa-mir-200c 0.681837
hsa-let-7i hsa-mir-203 0.639354
hsa-let-7i hsa-mir-204 0.56828
hsa-let-7i hsa-mir-205 0.688613
hsa-let-7i hsa-mir-206 0.496569
hsa-let-7i hsa-mir-208a 0.28117
hsa-let-7i hsa-mir-20a 0.540327
hsa-let-7i hsa-mir-20b 0.554167
hsa-let-7i hsa-mir-21 0.439586
hsa-let-7i hsa-mir-210 0.677227
hsa-let-7i hsa-mir-211 0.351851
hsa-let-7i hsa-mir-212 0.357598
hsa-let-7i hsa-mir-214 0.669747
hsa-let-7i hsa-mir-215 0.431302
hsa-let-7i hsa-mir-216a 0.285331
hsa-let-7i hsa-mir-216b 0.224187
hsa-let-7i hsa-mir-218-1 0.668358
hsa-let-7i hsa-mir-218-2 0.669522
hsa-let-7i hsa-mir-219-1 0.508005
hsa-let-7i hsa-mir-22 0.61363
hsa-let-7i hsa-mir-221 0.684793
hsa-let-7i hsa-mir-222 0.693689
hsa-let-7i hsa-mir-223 0.63484
hsa-let-7i hsa-mir-224 0.611179
hsa-let-7i hsa-mir-23a 0.487939
hsa-let-7i hsa-mir-23b 0.50861
hsa-let-7i hsa-mir-24-1 0.635608
hsa-let-7i hsa-mir-24-2 0.608869
hsa-let-7i hsa-mir-25 0.630329
hsa-let-7i hsa-mir-26a-1 0.601855
hsa-let-7i hsa-mir-26a-2 0.601855
hsa-let-7i hsa-mir-26b 0.465095
hsa-let-7i hsa-mir-27a 0.649609
hsa-let-7i hsa-mir-27b 0.523191
hsa-let-7i hsa-mir-28 0.316147
hsa-let-7i hsa-mir-296 0.513117
hsa-let-7i hsa-mir-297 0.0411836
hsa-let-7i hsa-mir-299 0.195576
hsa-let-7i hsa-mir-29a 0.597485
hsa-let-7i hsa-mir-29b-1 0.576595
hsa-let-7i hsa-mir-29b-2 0.544968
hsa-let-7i hsa-mir-29c 0.649723
hsa-let-7i hsa-mir-300 0.103054
hsa-let-7i hsa-mir-302a 0.540909
hsa-let-7i hsa-mir-302b 0.641182
hsa-let-7i hsa-mir-302c 0.639737
hsa-let-7i hsa-mir-30a 0.634061
hsa-let-7i hsa-mir-30b 0.414819
hsa-let-7i hsa-mir-30c-1 0.616828
hsa-let-7i hsa-mir-30c-2 0.646787
hsa-let-7i hsa-mir-30d 0.556365
hsa-let-7i hsa-mir-30e 0.379767
hsa-let-7i hsa-mir-32 0.306829
hsa-let-7i hsa-mir-320a 0.437128
hsa-let-7i hsa-mir-323a 0.160123
hsa-let-7i hsa-mir-325 0.00795119
hsa-let-7i hsa-mir-330 0.311114
hsa-let-7i hsa-mir-331 0.21731
hsa-let-7i hsa-mir-335 0.575824
hsa-let-7i hsa-mir-339 0.387097
hsa-let-7i hsa-mir-33a 0.131243
hsa-let-7i hsa-mir-33b 0.128632
hsa-let-7i hsa-mir-340 0.169227
hsa-let-7i hsa-mir-342 0.415069
hsa-let-7i hsa-mir-34a 0.621174
hsa-let-7i hsa-mir-34b 0.656113
hsa-let-7i hsa-mir-34c 0.69192
hsa-let-7i hsa-mir-362 0.22603
hsa-let-7i hsa-mir-365a 0.415253
hsa-let-7i hsa-mir-365b 0.413806
hsa-let-7i hsa-mir-367 0.463315
hsa-let-7i hsa-mir-372 0.47264
hsa-let-7i hsa-mir-373 0.521164
hsa-let-7i hsa-mir-375 0.674057
hsa-let-7i hsa-mir-376c 0.284791
hsa-let-7i hsa-mir-377 0.0124605
hsa-let-7i hsa-mir-378a 0.552838
hsa-let-7i hsa-mir-379 0.155378
hsa-let-7i hsa-mir-381 0.293645
hsa-let-7i hsa-mir-382 0.0966784
hsa-let-7i hsa-mir-423 0.33297
hsa-let-7i hsa-mir-424 0.26932
hsa-let-7i hsa-mir-429 0.577424
hsa-let-7i hsa-mir-432 0.198443
hsa-let-7i hsa-mir-451a 0.539342
hsa-let-7i hsa-mir-452 0.365048
hsa-let-7i hsa-mir-487b 0.154583
hsa-let-7i hsa-mir-494 0.264155
hsa-let-7i hsa-mir-495 0.246097
hsa-let-7i hsa-mir-497 0.514636
hsa-let-7i hsa-mir-499a 0.498309
hsa-let-7i hsa-mir-500a 0.0965344
hsa-let-7i hsa-mir-501 0.108954
hsa-let-7i hsa-mir-507 0.0702247
hsa-let-7i hsa-mir-512-1 0.11809
hsa-let-7i hsa-mir-512-2 0.14781
hsa-let-7i hsa-mir-515-1 0.1582
hsa-let-7i hsa-mir-515-2 0.1582
hsa-let-7i hsa-mir-520a 0.19845
hsa-let-7i hsa-mir-520b 0.311682
hsa-let-7i hsa-mir-520c 0.216971
hsa-let-7i hsa-mir-520d 0.24969
hsa-let-7i hsa-mir-520e 0.14951
hsa-let-7i hsa-mir-520f 0.0444872
hsa-let-7i hsa-mir-520g 0.0444872
hsa-let-7i hsa-mir-520h 0.370952
hsa-let-7i hsa-mir-523 0.00304893
hsa-let-7i hsa-mir-525 0.00579502
hsa-let-7i hsa-mir-526a-1 0.196528
hsa-let-7i hsa-mir-526a-2 0.196528
hsa-let-7i hsa-mir-526b 0.0920491
hsa-let-7i hsa-mir-9-1 0.68505
hsa-let-7i hsa-mir-9-2 0.652852
hsa-let-7i hsa-mir-92a-1 0.516813
hsa-let-7i hsa-mir-92a-2 0.547103
hsa-let-7i hsa-mir-92b 0.43777
hsa-let-7i hsa-mir-9-3 0.657969
hsa-let-7i hsa-mir-95 0.340085
hsa-let-7i hsa-mir-98 0.541709
hsa-let-7i hsa-mir-99b 0.456776
hsa-let-7i hsa-mir-31 0.631403
hsa-let-7i hsa-mir-184 0.362562
hsa-let-7i hsa-mir-370 0.431712
hsa-let-7i hsa-mir-99a 0.630702
hsa-let-7i hsa-mir-93 0.605286
hsa-let-7i hsa-mir-433 0.118257
hsa-let-7i hsa-mir-96 0.600716
hsa-let-7i hsa-mir-128-1 0.301936
hsa-let-7i hsa-mir-153-2 0.400173
hsa-let-7i hsa-mir-135b 0.582491
hsa-let-7i hsa-mir-338 0.508837
hsa-let-7i hsa-mir-488 0.233008
hsa-let-7i hsa-mir-302d 0.526047
hsa-let-7i hsa-mir-383 0.295775
hsa-let-7i hsa-mir-101-2 0.676437
hsa-let-7i hsa-mir-10a 0.532406
hsa-let-7i hsa-mir-149 0.504922
hsa-let-7i hsa-mir-510 0.145437
hsa-let-7i hsa-mir-516a-1 0.182327
hsa-let-7i hsa-mir-516a-2 0.182327
hsa-let-7i hsa-mir-516b-1 0.157236
hsa-let-7i hsa-mir-516b-2 0.157236
hsa-let-7i hsa-mir-7-1 0.600558
hsa-let-7i hsa-mir-7-2 0.580654
hsa-let-7i hsa-mir-7-3 0.581052
hsa-let-7i hsa-mir-196b 0.46875
hsa-let-7i hsa-mir-363 0.351192
hsa-let-7i hsa-mir-514a-1 0.143719
hsa-let-7i hsa-mir-514a-2 0.143719
hsa-let-7i hsa-mir-514a-3 0.143719
hsa-let-7i hsa-mir-498 0.307523
hsa-let-7i hsa-mir-193b 0.583028
hsa-let-7i hsa-mir-449a 0.333952
hsa-let-7i hsa-mir-449b 0.345208
hsa-let-7i hsa-mir-194-2 0.461334
hsa-let-7i hsa-mir-659 0.00807646
hsa-let-7i hsa-mir-129-1 0.346734
hsa-let-7i hsa-mir-139 0.444599
hsa-let-7i hsa-mir-421 0.261658
hsa-let-7i hsa-mir-658 0.0381992
hsa-let-7i hsa-mir-137 0.540785
hsa-let-7i hsa-mir-455 0.191036
hsa-let-7i hsa-mir-491 0.333446
hsa-let-7i hsa-mir-431 0.0406715
hsa-let-7i hsa-mir-448 0.00615168
hsa-let-7i hsa-mir-454 0.202559
hsa-let-7i hsa-mir-575 0.0555224
hsa-let-7i hsa-mir-660 0.0540213
hsa-let-7i hsa-mir-663a 0.364269
hsa-let-7i hsa-mir-185 0.397045
hsa-let-7i hsa-mir-208b 0.127974
hsa-let-7i hsa-mir-324 0.200335
hsa-let-7i hsa-mir-346 0.0946023
hsa-let-7i hsa-mir-484 0.181427
hsa-let-7i hsa-mir-486 0.621843
hsa-let-7i hsa-mir-518b 0.186165
hsa-let-7i hsa-mir-518c 0.0636855
hsa-let-7i hsa-mir-557 0.0270973
hsa-let-7i hsa-mir-583 0.00845889
hsa-let-7i hsa-mir-596 0.0731048
hsa-let-7i hsa-mir-600 0.00174656
hsa-let-7i hsa-mir-601 0.0381992
hsa-let-7i hsa-mir-602 0.0961618
hsa-let-7i hsa-mir-608 0.251262
hsa-let-7i hsa-mir-611 0.00174656
hsa-let-7i hsa-mir-612 0.0907981
hsa-let-7i hsa-mir-615 0.176066
hsa-let-7i hsa-mir-622 0.123801
hsa-let-7i hsa-mir-629 0.533398
hsa-let-7i hsa-mir-637 0.0915464
hsa-let-7i hsa-mir-638 0.30248
hsa-let-7i hsa-mir-642a 0.127755
hsa-let-7i hsa-mir-654 0.00174656
hsa-let-7i hsa-mir-657 0.0907981
hsa-let-7i hsa-mir-662 0.00174656
hsa-let-7i hsa-mir-769 0.00174656
hsa-let-7i hsa-mir-153-1 0.236472
hsa-let-7i hsa-mir-532 0.321826
hsa-let-7i hsa-mir-561 0.0658248
hsa-let-7i hsa-mir-219-2 0.316504
hsa-let-7i hsa-mir-371a 0.346062
hsa-let-7i hsa-mir-190a 0.255397
hsa-let-7i hsa-mir-217 0.252071
hsa-let-7i hsa-mir-188 0.058533
hsa-let-7i hsa-mir-301a 0.35325
hsa-let-7i hsa-mir-301b 0.171535
hsa-let-7i hsa-mir-337 0.147577
hsa-let-7i hsa-mir-376a-1 0.321608
hsa-let-7i hsa-mir-376a-2 0.321608
hsa-let-7i hsa-mir-409 0.269578
hsa-let-7i hsa-mir-411 0.106257
hsa-let-7i hsa-mir-376b 0.0542565
hsa-let-7i hsa-mir-328 0.325775
hsa-let-7i hsa-mir-521-1 0.0285525
hsa-let-7i hsa-mir-521-2 0.0285525
hsa-let-7i hsa-mir-542 0.490304
hsa-let-7i hsa-mir-298 0.0873386
hsa-let-7i hsa-mir-640 0.0709444
hsa-let-7i hsa-mir-650 0.216006
hsa-let-7i hsa-mir-193a 0.562595
hsa-let-7i hsa-mir-302e 0.206896
hsa-let-7i hsa-mir-302f 0.244278
hsa-let-7i hsa-mir-1296 0.0285525
hsa-let-7i hsa-mir-519d 0.189617
hsa-let-7i hsa-mir-493 0.285268
hsa-let-7i hsa-mir-519c 0.274645
hsa-let-7i hsa-mir-138-1 0.665722
hsa-let-7i hsa-mir-138-2 0.665722
hsa-let-7i hsa-mir-320b-1 0.236429
hsa-let-7i hsa-mir-320b-2 0.236429
hsa-let-7i hsa-mir-320c-1 0.166124
hsa-let-7i hsa-mir-320c-2 0.166064
hsa-let-7i hsa-mir-320d-1 0.225414
hsa-let-7i hsa-mir-320d-2 0.142123
hsa-let-7i hsa-mir-1181 0.00615168
hsa-let-7i hsa-mir-483 0.291018
hsa-let-7i hsa-mir-326 0.326696
hsa-let-7i hsa-mir-599 0.00644753
hsa-let-7i hsa-mir-661 0.180896
hsa-let-7i hsa-mir-1224 0.257885
hsa-let-7i hsa-mir-503 0.233327
hsa-let-7i hsa-mir-1180 0.0021695
hsa-let-7i hsa-mir-1184-1 0.0021695
hsa-let-7i hsa-mir-1246 0.0835447
hsa-let-7i hsa-mir-1247 0.0021695
hsa-let-7i hsa-mir-1249 0.155796
hsa-let-7i hsa-mir-1273a 0.0021695
hsa-let-7i hsa-mir-1280 0.129677
hsa-let-7i hsa-mir-1302-1 0.00976775
hsa-let-7i hsa-mir-1302-2 0.00976775
hsa-let-7i hsa-mir-1302-3 0.00976775
hsa-let-7i hsa-mir-1302-4 0.00976775
hsa-let-7i hsa-mir-1302-5 0.00976775
hsa-let-7i hsa-mir-1302-6 0.00976775
hsa-let-7i hsa-mir-1302-7 0.00976775
hsa-let-7i hsa-mir-1302-8 0.00976775
hsa-let-7i hsa-mir-425 0.359794
hsa-let-7i hsa-mir-410 0.104328
hsa-let-7i hsa-mir-492 0.15527
hsa-let-7i hsa-mir-345 0.283459
hsa-let-7i hsa-mir-584 0.257195
hsa-let-7i hsa-mir-708 0.509284
hsa-let-7i hsa-mir-628 0.0890698
hsa-let-7i hsa-mir-361 0.243986
hsa-let-7i hsa-mir-422a 0.133297
hsa-let-7i hsa-mir-509-3 0.183704
hsa-let-7i hsa-mir-517a 0.214955
hsa-let-7i hsa-mir-518e 0.0682859
hsa-let-7i hsa-mir-519b 0.074221
hsa-let-7i hsa-mir-550a-1 0.251299
hsa-let-7i hsa-mir-550a-2 0.251299
hsa-let-7i hsa-mir-593 0.111412
hsa-let-7i hsa-mir-621 0.0682859
hsa-let-7i hsa-mir-625 0.488699
hsa-let-7i hsa-mir-646 0.101701
hsa-let-7i hsa-mir-664 0.115628
hsa-let-7i hsa-mir-767 0.0714331
hsa-let-7i hsa-mir-1972-1 0.0021695
hsa-let-7i hsa-mir-374b 0.0514732
hsa-let-7i hsa-mir-505 0.0769798
hsa-let-7i hsa-mir-519a-1 0.112292
hsa-let-7i hsa-mir-566 0.0021695
hsa-let-7i hsa-mir-582 0.0021695
hsa-let-7i hsa-mir-589 0.0021695
hsa-let-7i hsa-mir-619 0.0021695
hsa-let-7i hsa-mir-627 0.0021695
hsa-let-7i hsa-mir-635 0.0021695
hsa-let-7i hsa-mir-655 0.0790582
hsa-let-7i hsa-mir-744 0.20409
hsa-let-7i hsa-mir-942 0.0774434
hsa-let-7i hsa-mir-489 0.21015
hsa-let-7i hsa-mir-487a 0.0285987
hsa-let-7i hsa-mir-384 0.0324576
hsa-let-7i hsa-mir-552 0.0608492
hsa-let-7i hsa-mir-630 0.16409
hsa-let-7i hsa-mir-1227 0.0299661
hsa-let-7i hsa-mir-1229 0.0299661
hsa-let-7i hsa-mir-519e 0.196725
hsa-let-7i hsa-mir-569 0.00569321
hsa-let-7i hsa-mir-1179 0.0348796
hsa-let-7i hsa-mir-616 0.0285525
hsa-let-7i hsa-mir-885 0.20525
hsa-let-7i hsa-mir-485 0.257273
hsa-let-7i hsa-mir-1254-1 0.021924
hsa-let-7i hsa-mir-574 0.26564
hsa-let-7i hsa-mir-1258 0.0964462
hsa-let-7i hsa-mir-539 0.137206
hsa-let-7i hsa-mir-519a-2 0.111375
hsa-let-7i hsa-mir-1202 0.0902876
hsa-let-7i hsa-mir-449c 0.0366693
hsa-let-7i hsa-mir-202 0.199115
hsa-let-7i hsa-mir-720 0.145343
hsa-let-7i hsa-mir-504 0.167228
hsa-let-7i hsa-mir-873 0.0681883
hsa-let-7i hsa-mir-675 0.0566183
hsa-let-7i hsa-mir-590 0.18195
hsa-let-7i hsa-mir-1271 0.171963
hsa-let-7i hsa-mir-671 0.113977
hsa-let-7i hsa-mir-1827 0.0444407
hsa-let-7i hsa-mir-647 0.0285525
hsa-let-7i hsa-mir-632 0.111178
hsa-let-7i hsa-mir-636 0.158156
hsa-let-7i hsa-mir-1275 0.0348796
hsa-let-7i hsa-mir-617 0.0447095
hsa-let-7i hsa-mir-758 0.0447095
hsa-let-7i hsa-mir-766 0.0447095
hsa-let-7i hsa-mir-1286 0.0447095
hsa-let-7i hsa-mir-548d-1 0.151843
hsa-let-7i hsa-mir-548d-2 0.151843
hsa-let-7i hsa-mir-374a 0.135198
hsa-let-7i hsa-mir-652 0.0739442
hsa-let-7i hsa-mir-502 0.221178
hsa-let-7i hsa-mir-874 0.19327
hsa-let-7i hsa-mir-147b 0.112089
hsa-let-7i hsa-mir-105-1 0.163657
hsa-let-7i hsa-mir-105-2 0.163657
hsa-let-7i hsa-mir-506 0.201573
hsa-let-7i hsa-mir-508 0.227353
hsa-let-7i hsa-mir-509-1 0.148974
hsa-let-7i hsa-mir-509-2 0.148974
hsa-let-7i hsa-mir-513a-1 0.301538
hsa-let-7i hsa-mir-513a-2 0.301538
hsa-let-7i hsa-mir-513b 0.181141
hsa-let-7i hsa-mir-513c 0.181141
hsa-let-7i hsa-mir-711 0.030622
hsa-let-7i hsa-mir-935 0.0322101
hsa-let-7i hsa-mir-1299 0.0730398
hsa-let-7i hsa-mir-450a-1 0.163325
hsa-let-7i hsa-mir-450a-2 0.163325
hsa-let-7i hsa-mir-450b 0.163325
hsa-let-7i hsa-mir-605 0.0366693
hsa-let-7i hsa-mir-1293 0.0656426
hsa-let-7i hsa-mir-1233-1 0.0780344
hsa-let-7i hsa-mir-1233-2 0.0780344
hsa-let-7i hsa-mir-1290 0.287694
hsa-let-7i hsa-mir-1234 0.0902876
hsa-let-7i hsa-mir-522 0.0902876
hsa-let-7i hsa-mir-2110 0.123265
hsa-let-7i hsa-mir-323b 0.155897
hsa-let-7i hsa-mir-765 0.119031
hsa-let-7i hsa-mir-147a 0.16843
hsa-let-7i hsa-mir-329-1 0.0330613
hsa-let-7i hsa-mir-329-2 0.0330613
hsa-let-7i hsa-mir-548b 0.0443596
hsa-let-7i hsa-mir-550a-3 0.0929724
hsa-let-7i hsa-mir-550b-1 0.00396053
hsa-let-7i hsa-mir-550b-2 0.00396053
hsa-let-7i hsa-mir-624 0.00207843
hsa-let-7i hsa-mir-517c 0.0902876
hsa-let-7i hsa-mir-320e 0.163325
hsa-let-7i hsa-mir-490 0.116671
hsa-let-7i hsa-mir-527 0.0902876
hsa-let-7i hsa-mir-500b 0.0902876
hsa-let-7i hsa-mir-922 0.0807724
hsa-let-7i hsa-mir-571 0.0917953
hsa-let-7i hsa-mir-548c 0.006031
hsa-let-7i hsa-mir-3163 0.0292592
hsa-let-7i hsa-mir-1305 0.0292592
hsa-let-7i hsa-mir-1260a 0.0292592
hsa-let-7i hsa-mir-545 0.000509355
hsa-let-7i hsa-mir-369 0.0313035
hsa-let-7i hsa-mir-577 0.0366693
hsa-let-7i hsa-mir-518f 0.0366693
hsa-let-7i hsa-mir-591 0.0366693
hsa-let-7i hsa-mir-524 0.0366693
hsa-let-7i hsa-mir-595 0.0366693
hsa-let-7i hsa-mir-603 0.07931
hsa-let-7i hsa-mir-1915 0.109188
hsa-let-7i hsa-mir-548a-1 0.00156941
hsa-let-7i hsa-mir-548a-2 0.00156941
hsa-let-7i hsa-mir-548a-3 0.00156941
hsa-let-7i hsa-mir-1266 0.00279615
hsa-let-7i hsa-mir-103b-1 0.287921
hsa-let-7i hsa-mir-103b-2 0.287921
hsa-let-7i hsa-mir-1245b 0.0759685
hsa-let-7i hsa-mir-1245a 0.0759685
hsa-let-7i hsa-mir-1301 0.0902876
hsa-let-7i hsa-mir-1183 0.0305431
hsa-let-7i hsa-mir-1471 0.10493
hsa-let-7i hsa-mir-1909 0.0305431
hsa-let-7i hsa-mir-610 0.0366693
hsa-let-7i hsa-mir-570 0.0366693
hsa-let-7i hsa-mir-1236 0.0362113
hsa-let-7i hsa-mir-614 0.00644753
hsa-let-7i hsa-mir-572 0.0473833
hsa-let-7i hsa-mir-648 0.00644753
hsa-let-7i hsa-mir-4306 0.0759685
hsa-let-7i hsa-mir-4257 0.0759685
hsa-let-7i hsa-mir-1323 0.0759685
hsa-let-7i hsa-mir-718 0.0759685
hsa-let-7i hsa-mir-2355 0.0759685
hsa-let-7i hsa-mir-3186 0.0759685
hsa-let-7i hsa-mir-3130-1 0.0759685
hsa-let-7i hsa-mir-3130-2 0.0759685
hsa-let-7i hsa-mir-1469 0.0759685
hsa-let-7i hsa-mir-1285-1 0.0780344
hsa-let-7i hsa-mir-1285-2 0.0780344
hsa-let-7i hsa-mir-1322 0.0447095
hsa-let-7i hsa-mir-1207 0.00662523
hsa-let-7i hsa-mir-1273c 0.0348796
hsa-let-7i hsa-mir-1303 0.123265
hsa-let-7i hsa-mir-567 0.0348796
hsa-let-7i hsa-mir-941-1 0.00663717
hsa-let-7i hsa-mir-941-3 0.00663717
hsa-let-7i hsa-mir-941-4 0.00663717
hsa-let-7i hsa-mir-592 0.00880739
hsa-let-7i hsa-mir-598 0.0254675
hsa-let-7i hsa-mir-760 0.111307
hsa-let-7i hsa-mir-151b 0.305006
hsa-let-7i hsa-mir-4792 0.0280665
hsa-let-7i hsa-mir-551a 0.0366693
hsa-let-7i hsa-mir-564 0.0313035
hsa-let-7i hsa-mir-3151 0.0635435
hsa-let-7i hsa-mir-938 0.0366693
hsa-let-7i hsa-mir-2861 0.0411999
hsa-let-7i hsa-mir-3196 0.0411999
hsa-let-7i hsa-mir-378b 0.169694
hsa-let-7i hsa-mir-378c 0.169694
hsa-let-7i hsa-mir-378d-1 0.169694
hsa-let-7i hsa-mir-378d-2 0.169694
hsa-let-7i hsa-mir-378e 0.169694
hsa-let-7i hsa-mir-378f 0.169694
hsa-let-7i hsa-mir-378g 0.169694
hsa-let-7i hsa-mir-378h 0.169694
hsa-let-7i hsa-mir-378i 0.169694
hsa-let-7i hsa-mir-633 0.0612827
hsa-let-7i hsa-mir-933 0.0682859
hsa-let-7i hsa-mir-499b 0.161429
hsa-let-7i hsa-mir-668 0.00472797
hsa-let-7i hsa-mir-518a-1 0.0278148
hsa-let-7i hsa-mir-518a-2 0.0278148
hsa-let-7i hsa-mir-1256 0.0285525
hsa-let-7i hsa-mir-1231 0.0902876
hsa-let-7i hsa-mir-451b 0.129113
hsa-let-7i hsa-mir-3179-1 0.00396053
hsa-let-7i hsa-mir-3179-2 0.00396053
hsa-let-7i hsa-mir-3179-3 0.00396053
hsa-let-7i hsa-mir-642b 0.0579516
hsa-let-7i hsa-mir-544a 0.0785458
hsa-let-7i hsa-mir-544b 0.0785458
hsa-let-7i hsa-mir-944 0.0299661
hsa-let-7i hsa-mir-1297 0.0597667
hsa-let-7i hsa-mir-511-1 0.0597667
hsa-let-7i hsa-mir-511-2 0.0597667
hsa-let-7i hsa-mir-663b 0.109413
hsa-let-7i hsa-mir-3940 0.021924
hsa-let-7i hsa-mir-190b 0.0274714
hsa-let-7i hsa-mir-124a-2 0.0780344
hsa-let-7i hsa-mir-124a-3 0.0780344
hsa-let-7i hsa-mir-192-2 0.0447095
hsa-let-7i hsa-mir-26 0.0902876
hsa-let-7i hsa-mir-1228 0.0366693
hsa-let-7i hsa-mir-663 0.00675804
hsa-let-7i hsa-mir-92 0.0902876
hsa-let-7i hsa-mir-200 0.103733
hsa-let-7i hsa-mir-181 0.0759685
hsa-let-7i hsa-mir-3148 0.00569321
hsa-let-7i hsa-mir-371 0.0902876
hsa-let-7i hsa-mir-151 0.0401395
hsa-let-7i hsa-let-7a 0.0581483
hsa-let-7i hsa-mir-125b 0.0759685
hsa-let-7i hsa-mir-128 0.0425386
hsa-let-7i hsa-mir-29b 0.0597667
hsa-let-7i hsa-mir-189 0.00637288
hsa-mir-100 hsa-mir-101-1 0.721802
hsa-mir-100 hsa-mir-103a-1 0.552959
hsa-mir-100 hsa-mir-103a-2 0.597785
hsa-mir-100 hsa-mir-106a 0.542219
hsa-mir-100 hsa-mir-106b 0.57871
hsa-mir-100 hsa-mir-107 0.60828
hsa-mir-100 hsa-mir-10b 0.682198
hsa-mir-100 hsa-mir-1-1 0.656797
hsa-mir-100 hsa-mir-1-2 0.605186
hsa-mir-100 hsa-mir-122 0.497605
hsa-mir-100 hsa-mir-124-1 0.605048
hsa-mir-100 hsa-mir-124-2 0.606554
hsa-mir-100 hsa-mir-124-3 0.589385
hsa-mir-100 hsa-mir-125a 0.629332
hsa-mir-100 hsa-mir-125b-1 0.598442
hsa-mir-100 hsa-mir-125b-2 0.636734
hsa-mir-100 hsa-mir-126 0.695285
hsa-mir-100 hsa-mir-127 0.71007
hsa-mir-100 hsa-mir-128-2 0.486989
hsa-mir-100 hsa-mir-129-2 0.547143
hsa-mir-100 hsa-mir-130a 0.686622
hsa-mir-100 hsa-mir-130b 0.520761
hsa-mir-100 hsa-mir-132 0.48517
hsa-mir-100 hsa-mir-133a-1 0.522658
hsa-mir-100 hsa-mir-133a-2 0.517091
hsa-mir-100 hsa-mir-133b 0.675422
hsa-mir-100 hsa-mir-134 0.309976
hsa-mir-100 hsa-mir-135a-1 0.603473
hsa-mir-100 hsa-mir-135a-2 0.603473
hsa-mir-100 hsa-mir-136 0.11239
hsa-mir-100 hsa-mir-140 0.535704
hsa-mir-100 hsa-mir-141 0.690384
hsa-mir-100 hsa-mir-142 0.636562
hsa-mir-100 hsa-mir-143 0.694865
hsa-mir-100 hsa-mir-144 0.410589
hsa-mir-100 hsa-mir-145 0.631213
hsa-mir-100 hsa-mir-146a 0.587733
hsa-mir-100 hsa-mir-146b 0.714984
hsa-mir-100 hsa-mir-148a 0.714615
hsa-mir-100 hsa-mir-148b 0.400846
hsa-mir-100 hsa-mir-150 0.569184
hsa-mir-100 hsa-mir-151a 0.664409
hsa-mir-100 hsa-mir-152 0.518246
hsa-mir-100 hsa-mir-154 0.277985
hsa-mir-100 hsa-mir-155 0.481872
hsa-mir-100 hsa-mir-15a 0.554663
hsa-mir-100 hsa-mir-15b 0.579999
hsa-mir-100 hsa-mir-16-1 0.509586
hsa-mir-100 hsa-mir-16-2 0.543779
hsa-mir-100 hsa-mir-17 0.493998
hsa-mir-100 hsa-mir-181a-1 0.560646
hsa-mir-100 hsa-mir-181a-2 0.554453
hsa-mir-100 hsa-mir-181b-1 0.599334
hsa-mir-100 hsa-mir-181b-2 0.586364
hsa-mir-100 hsa-mir-181c 0.433463
hsa-mir-100 hsa-mir-181d 0.46706
hsa-mir-100 hsa-mir-182 0.662672
hsa-mir-100 hsa-mir-183 0.677904
hsa-mir-100 hsa-mir-186 0.384421
hsa-mir-100 hsa-mir-187 0.333841
hsa-mir-100 hsa-mir-18a 0.479225
hsa-mir-100 hsa-mir-18b 0.605177
hsa-mir-100 hsa-mir-191 0.605309
hsa-mir-100 hsa-mir-192 0.595205
hsa-mir-100 hsa-mir-194-1 0.612243
hsa-mir-100 hsa-mir-195 0.609197
hsa-mir-100 hsa-mir-196a-1 0.668852
hsa-mir-100 hsa-mir-196a-2 0.654563
hsa-mir-100 hsa-mir-197 0.549053
hsa-mir-100 hsa-mir-198 0.23391
hsa-mir-100 hsa-mir-199a-1 0.693526
hsa-mir-100 hsa-mir-199a-2 0.643895
hsa-mir-100 hsa-mir-199b 0.700925
hsa-mir-100 hsa-mir-19a 0.491191
hsa-mir-100 hsa-mir-19b-1 0.44618
hsa-mir-100 hsa-mir-19b-2 0.48327
hsa-mir-100 hsa-mir-200a 0.690664
hsa-mir-100 hsa-mir-200b 0.671693
hsa-mir-100 hsa-mir-200c 0.718732
hsa-mir-100 hsa-mir-203 0.737825
hsa-mir-100 hsa-mir-204 0.582016
hsa-mir-100 hsa-mir-205 0.712509
hsa-mir-100 hsa-mir-206 0.53499
hsa-mir-100 hsa-mir-208a 0.247475
hsa-mir-100 hsa-mir-20a 0.494985
hsa-mir-100 hsa-mir-20b 0.54981
hsa-mir-100 hsa-mir-21 0.401812
hsa-mir-100 hsa-mir-210 0.672419
hsa-mir-100 hsa-mir-211 0.330847
hsa-mir-100 hsa-mir-212 0.440027
hsa-mir-100 hsa-mir-214 0.70223
hsa-mir-100 hsa-mir-215 0.454341
hsa-mir-100 hsa-mir-216a 0.261308
hsa-mir-100 hsa-mir-216b 0.234731
hsa-mir-100 hsa-mir-218-1 0.69174
hsa-mir-100 hsa-mir-218-2 0.690525
hsa-mir-100 hsa-mir-219-1 0.496476
hsa-mir-100 hsa-mir-22 0.639189
hsa-mir-100 hsa-mir-221 0.622496
hsa-mir-100 hsa-mir-222 0.645083
hsa-mir-100 hsa-mir-223 0.674397
hsa-mir-100 hsa-mir-224 0.648337
hsa-mir-100 hsa-mir-23a 0.4363
hsa-mir-100 hsa-mir-23b 0.525536
hsa-mir-100 hsa-mir-24-1 0.55027
hsa-mir-100 hsa-mir-24-2 0.512816
hsa-mir-100 hsa-mir-25 0.665357
hsa-mir-100 hsa-mir-26a-1 0.584712
hsa-mir-100 hsa-mir-26a-2 0.584712
hsa-mir-100 hsa-mir-26b 0.469064
hsa-mir-100 hsa-mir-27a 0.740178
hsa-mir-100 hsa-mir-27b 0.595944
hsa-mir-100 hsa-mir-28 0.392802
hsa-mir-100 hsa-mir-296 0.602444
hsa-mir-100 hsa-mir-297 0.0337419
hsa-mir-100 hsa-mir-299 0.213794
hsa-mir-100 hsa-mir-29a 0.522302
hsa-mir-100 hsa-mir-29b-1 0.580634
hsa-mir-100 hsa-mir-29b-2 0.5549
hsa-mir-100 hsa-mir-29c 0.687872
hsa-mir-100 hsa-mir-300 0.154605
hsa-mir-100 hsa-mir-302a 0.558033
hsa-mir-100 hsa-mir-302b 0.59702
hsa-mir-100 hsa-mir-302c 0.579469
hsa-mir-100 hsa-mir-30a 0.559679
hsa-mir-100 hsa-mir-30b 0.433958
hsa-mir-100 hsa-mir-30c-1 0.631173
hsa-mir-100 hsa-mir-30c-2 0.636105
hsa-mir-100 hsa-mir-30d 0.608353
hsa-mir-100 hsa-mir-30e 0.36576
hsa-mir-100 hsa-mir-32 0.355001
hsa-mir-100 hsa-mir-320a 0.489267
hsa-mir-100 hsa-mir-323a 0.197515
hsa-mir-100 hsa-mir-325 0.00645247
hsa-mir-100 hsa-mir-330 0.291328
hsa-mir-100 hsa-mir-331 0.262703
hsa-mir-100 hsa-mir-335 0.649306
hsa-mir-100 hsa-mir-339 0.375278
hsa-mir-100 hsa-mir-33a 0.10864
hsa-mir-100 hsa-mir-33b 0.107153
hsa-mir-100 hsa-mir-340 0.200922
hsa-mir-100 hsa-mir-342 0.442787
hsa-mir-100 hsa-mir-34a 0.628594
hsa-mir-100 hsa-mir-34b 0.743675
hsa-mir-100 hsa-mir-34c 0.728684
hsa-mir-100 hsa-mir-362 0.195334
hsa-mir-100 hsa-mir-365a 0.389047
hsa-mir-100 hsa-mir-365b 0.383499
hsa-mir-100 hsa-mir-367 0.453306
hsa-mir-100 hsa-mir-372 0.451183
hsa-mir-100 hsa-mir-373 0.510192
hsa-mir-100 hsa-mir-375 0.732134
hsa-mir-100 hsa-mir-376c 0.400467
hsa-mir-100 hsa-mir-377 0.016753
hsa-mir-100 hsa-mir-378a 0.600674
hsa-mir-100 hsa-mir-379 0.160953
hsa-mir-100 hsa-mir-381 0.318204
hsa-mir-100 hsa-mir-382 0.111361
hsa-mir-100 hsa-mir-423 0.345916
hsa-mir-100 hsa-mir-424 0.343782
hsa-mir-100 hsa-mir-429 0.627647
hsa-mir-100 hsa-mir-432 0.202242
hsa-mir-100 hsa-mir-451a 0.574568
hsa-mir-100 hsa-mir-452 0.441289
hsa-mir-100 hsa-mir-487b 0.200403
hsa-mir-100 hsa-mir-494 0.322437
hsa-mir-100 hsa-mir-495 0.291423
hsa-mir-100 hsa-mir-497 0.564424
hsa-mir-100 hsa-mir-499a 0.55683
hsa-mir-100 hsa-mir-500a 0.100875
hsa-mir-100 hsa-mir-501 0.0814417
hsa-mir-100 hsa-mir-507 0.0349379
hsa-mir-100 hsa-mir-512-1 0.156738
hsa-mir-100 hsa-mir-512-2 0.183004
hsa-mir-100 hsa-mir-515-1 0.195501
hsa-mir-100 hsa-mir-515-2 0.195501
hsa-mir-100 hsa-mir-520a 0.270326
hsa-mir-100 hsa-mir-520b 0.331758
hsa-mir-100 hsa-mir-520c 0.323822
hsa-mir-100 hsa-mir-520d 0.324775
hsa-mir-100 hsa-mir-520e 0.191011
hsa-mir-100 hsa-mir-520f 0.0516808
hsa-mir-100 hsa-mir-520g 0.0516808
hsa-mir-100 hsa-mir-520h 0.36767
hsa-mir-100 hsa-mir-523 0.00146363
hsa-mir-100 hsa-mir-525 0.00597638
hsa-mir-100 hsa-mir-526a-1 0.233976
hsa-mir-100 hsa-mir-526a-2 0.233976
hsa-mir-100 hsa-mir-526b 0.0911114
hsa-mir-100 hsa-mir-9-1 0.662687
hsa-mir-100 hsa-mir-9-2 0.630135
hsa-mir-100 hsa-mir-92a-1 0.487056
hsa-mir-100 hsa-mir-92a-2 0.560025
hsa-mir-100 hsa-mir-92b 0.40039
hsa-mir-100 hsa-mir-9-3 0.655943
hsa-mir-100 hsa-mir-95 0.386068
hsa-mir-100 hsa-mir-98 0.528327
hsa-mir-100 hsa-mir-99b 0.594728
hsa-mir-100 hsa-mir-31 0.635722
hsa-mir-100 hsa-mir-184 0.370209
hsa-mir-100 hsa-mir-370 0.478266
hsa-mir-100 hsa-mir-99a 0.734825
hsa-mir-100 hsa-mir-93 0.634671
hsa-mir-100 hsa-mir-433 0.15767
hsa-mir-100 hsa-mir-96 0.626054
hsa-mir-100 hsa-mir-128-1 0.334715
hsa-mir-100 hsa-mir-153-2 0.416098
hsa-mir-100 hsa-mir-135b 0.657899
hsa-mir-100 hsa-mir-338 0.517056
hsa-mir-100 hsa-mir-488 0.258242
hsa-mir-100 hsa-mir-302d 0.488522
hsa-mir-100 hsa-mir-383 0.277413
hsa-mir-100 hsa-mir-101-2 0.726853
hsa-mir-100 hsa-mir-10a 0.612097
hsa-mir-100 hsa-mir-149 0.499321
hsa-mir-100 hsa-mir-510 0.118415
hsa-mir-100 hsa-mir-516a-1 0.232013
hsa-mir-100 hsa-mir-516a-2 0.232013
hsa-mir-100 hsa-mir-516b-1 0.19662
hsa-mir-100 hsa-mir-516b-2 0.19662
hsa-mir-100 hsa-mir-7-1 0.681612
hsa-mir-100 hsa-mir-7-2 0.662982
hsa-mir-100 hsa-mir-7-3 0.66925
hsa-mir-100 hsa-mir-196b 0.560914
hsa-mir-100 hsa-mir-363 0.398707
hsa-mir-100 hsa-mir-514a-1 0.120771
hsa-mir-100 hsa-mir-514a-2 0.120771
hsa-mir-100 hsa-mir-514a-3 0.120771
hsa-mir-100 hsa-mir-498 0.224648
hsa-mir-100 hsa-mir-193b 0.64574
hsa-mir-100 hsa-mir-449a 0.478
hsa-mir-100 hsa-mir-449b 0.462893
hsa-mir-100 hsa-mir-194-2 0.567752
hsa-mir-100 hsa-mir-659 0.0053576
hsa-mir-100 hsa-mir-129-1 0.40418
hsa-mir-100 hsa-mir-139 0.519874
hsa-mir-100 hsa-mir-421 0.265289
hsa-mir-100 hsa-mir-658 0.0736104
hsa-mir-100 hsa-mir-137 0.504781
hsa-mir-100 hsa-mir-455 0.234454
hsa-mir-100 hsa-mir-491 0.343898
hsa-mir-100 hsa-mir-431 0.0392838
hsa-mir-100 hsa-mir-448 0.00451554
hsa-mir-100 hsa-mir-454 0.243069
hsa-mir-100 hsa-mir-575 0.0581741
hsa-mir-100 hsa-mir-660 0.0557541
hsa-mir-100 hsa-mir-663a 0.352833
hsa-mir-100 hsa-mir-185 0.445823
hsa-mir-100 hsa-mir-208b 0.119503
hsa-mir-100 hsa-mir-324 0.210277
hsa-mir-100 hsa-mir-346 0.097504
hsa-mir-100 hsa-mir-484 0.269884
hsa-mir-100 hsa-mir-486 0.634735
hsa-mir-100 hsa-mir-518b 0.220443
hsa-mir-100 hsa-mir-518c 0.0353771
hsa-mir-100 hsa-mir-557 0.0271558
hsa-mir-100 hsa-mir-583 0.00734012
hsa-mir-100 hsa-mir-596 0.0774889
hsa-mir-100 hsa-mir-600 0.00268916
hsa-mir-100 hsa-mir-601 0.0736104
hsa-mir-100 hsa-mir-602 0.0955885
hsa-mir-100 hsa-mir-608 0.224578
hsa-mir-100 hsa-mir-611 0.00268916
hsa-mir-100 hsa-mir-612 0.0923797
hsa-mir-100 hsa-mir-615 0.14667
hsa-mir-100 hsa-mir-622 0.125458
hsa-mir-100 hsa-mir-629 0.562799
hsa-mir-100 hsa-mir-637 0.0940099
hsa-mir-100 hsa-mir-638 0.290853
hsa-mir-100 hsa-mir-642a 0.218819
hsa-mir-100 hsa-mir-654 0.00268916
hsa-mir-100 hsa-mir-657 0.0923797
hsa-mir-100 hsa-mir-662 0.00268916
hsa-mir-100 hsa-mir-769 0.00268916
hsa-mir-100 hsa-mir-153-1 0.272299
hsa-mir-100 hsa-mir-532 0.276223
hsa-mir-100 hsa-mir-561 0.0644185
hsa-mir-100 hsa-mir-219-2 0.292369
hsa-mir-100 hsa-mir-371a 0.370504
hsa-mir-100 hsa-mir-190a 0.252116
hsa-mir-100 hsa-mir-217 0.222532
hsa-mir-100 hsa-mir-188 0.0609398
hsa-mir-100 hsa-mir-301a 0.453057
hsa-mir-100 hsa-mir-301b 0.260305
hsa-mir-100 hsa-mir-337 0.185354
hsa-mir-100 hsa-mir-376a-1 0.334116
hsa-mir-100 hsa-mir-376a-2 0.334116
hsa-mir-100 hsa-mir-409 0.342893
hsa-mir-100 hsa-mir-411 0.1131
hsa-mir-100 hsa-mir-376b 0.0962767
hsa-mir-100 hsa-mir-328 0.408051
hsa-mir-100 hsa-mir-521-1 0.0704782
hsa-mir-100 hsa-mir-521-2 0.0704782
hsa-mir-100 hsa-mir-542 0.46353
hsa-mir-100 hsa-mir-298 0.0897552
hsa-mir-100 hsa-mir-640 0.108003
hsa-mir-100 hsa-mir-650 0.214862
hsa-mir-100 hsa-mir-193a 0.614418
hsa-mir-100 hsa-mir-302e 0.227648
hsa-mir-100 hsa-mir-302f 0.297107
hsa-mir-100 hsa-mir-1296 0.0704782
hsa-mir-100 hsa-mir-519d 0.237576
hsa-mir-100 hsa-mir-493 0.298964
hsa-mir-100 hsa-mir-519c 0.317793
hsa-mir-100 hsa-mir-138-1 0.661773
hsa-mir-100 hsa-mir-138-2 0.661773
hsa-mir-100 hsa-mir-320b-1 0.257474
hsa-mir-100 hsa-mir-320b-2 0.257474
hsa-mir-100 hsa-mir-320c-1 0.177752
hsa-mir-100 hsa-mir-320c-2 0.176355
hsa-mir-100 hsa-mir-320d-1 0.204951
hsa-mir-100 hsa-mir-320d-2 0.121063
hsa-mir-100 hsa-mir-1181 0.00451554
hsa-mir-100 hsa-mir-483 0.31136
hsa-mir-100 hsa-mir-326 0.330531
hsa-mir-100 hsa-mir-599 0.00527796
hsa-mir-100 hsa-mir-661 0.223363
hsa-mir-100 hsa-mir-1224 0.268807
hsa-mir-100 hsa-mir-503 0.347996
hsa-mir-100 hsa-mir-1180 0.00106104
hsa-mir-100 hsa-mir-1184-1 0.00106104
hsa-mir-100 hsa-mir-1246 0.114913
hsa-mir-100 hsa-mir-1247 0.00106104
hsa-mir-100 hsa-mir-1249 0.122585
hsa-mir-100 hsa-mir-1273a 0.00106104
hsa-mir-100 hsa-mir-1280 0.133968
hsa-mir-100 hsa-mir-1302-1 0.013938
hsa-mir-100 hsa-mir-1302-2 0.013938
hsa-mir-100 hsa-mir-1302-3 0.013938
hsa-mir-100 hsa-mir-1302-4 0.013938
hsa-mir-100 hsa-mir-1302-5 0.013938
hsa-mir-100 hsa-mir-1302-6 0.013938
hsa-mir-100 hsa-mir-1302-7 0.013938
hsa-mir-100 hsa-mir-1302-8 0.013938
hsa-mir-100 hsa-mir-425 0.406581
hsa-mir-100 hsa-mir-410 0.0962904
hsa-mir-100 hsa-mir-492 0.186408
hsa-mir-100 hsa-mir-345 0.350612
hsa-mir-100 hsa-mir-584 0.201586
hsa-mir-100 hsa-mir-708 0.598304
hsa-mir-100 hsa-mir-628 0.0899411
hsa-mir-100 hsa-mir-361 0.243642
hsa-mir-100 hsa-mir-422a 0.135394
hsa-mir-100 hsa-mir-509-3 0.173375
hsa-mir-100 hsa-mir-517a 0.254754
hsa-mir-100 hsa-mir-518e 0.033641
hsa-mir-100 hsa-mir-519b 0.0402541
hsa-mir-100 hsa-mir-550a-1 0.219031
hsa-mir-100 hsa-mir-550a-2 0.219031
hsa-mir-100 hsa-mir-593 0.114344
hsa-mir-100 hsa-mir-621 0.033641
hsa-mir-100 hsa-mir-625 0.540616
hsa-mir-100 hsa-mir-646 0.0650823
hsa-mir-100 hsa-mir-664 0.0816268
hsa-mir-100 hsa-mir-767 0.03726
hsa-mir-100 hsa-mir-1972-1 0.00106104
hsa-mir-100 hsa-mir-374b 0.086809
hsa-mir-100 hsa-mir-505 0.0827888
hsa-mir-100 hsa-mir-519a-1 0.148509
hsa-mir-100 hsa-mir-566 0.00106104
hsa-mir-100 hsa-mir-582 0.00106104
hsa-mir-100 hsa-mir-589 0.00106104
hsa-mir-100 hsa-mir-619 0.00106104
hsa-mir-100 hsa-mir-627 0.00106104
hsa-mir-100 hsa-mir-635 0.00106104
hsa-mir-100 hsa-mir-655 0.0888806
hsa-mir-100 hsa-mir-744 0.246579
hsa-mir-100 hsa-mir-942 0.0437349
hsa-mir-100 hsa-mir-489 0.247871
hsa-mir-100 hsa-mir-487a 0.0337858
hsa-mir-100 hsa-mir-384 0.0367406
hsa-mir-100 hsa-mir-552 0.0283962
hsa-mir-100 hsa-mir-630 0.135398
hsa-mir-100 hsa-mir-1227 0.0722863
hsa-mir-100 hsa-mir-1229 0.0722863
hsa-mir-100 hsa-mir-519e 0.237885
hsa-mir-100 hsa-mir-569 0.00680867
hsa-mir-100 hsa-mir-1179 0.0319874
hsa-mir-100 hsa-mir-616 0.0704782
hsa-mir-100 hsa-mir-885 0.214413
hsa-mir-100 hsa-mir-485 0.268937
hsa-mir-100 hsa-mir-1254-1 0.0602166
hsa-mir-100 hsa-mir-574 0.425667
hsa-mir-100 hsa-mir-1258 0.140495
hsa-mir-100 hsa-mir-539 0.132106
hsa-mir-100 hsa-mir-519a-2 0.149707
hsa-mir-100 hsa-mir-1202 0.0910379
hsa-mir-100 hsa-mir-449c 0.0721886
hsa-mir-100 hsa-mir-202 0.212652
hsa-mir-100 hsa-mir-720 0.153327
hsa-mir-100 hsa-mir-504 0.171661
hsa-mir-100 hsa-mir-873 0.0729486
hsa-mir-100 hsa-mir-675 0.0989221
hsa-mir-100 hsa-mir-590 0.181395
hsa-mir-100 hsa-mir-1271 0.184062
hsa-mir-100 hsa-mir-671 0.0799016
hsa-mir-100 hsa-mir-1827 0.0790892
hsa-mir-100 hsa-mir-647 0.0704782
hsa-mir-100 hsa-mir-632 0.0850635
hsa-mir-100 hsa-mir-636 0.126743
hsa-mir-100 hsa-mir-1275 0.0319874
hsa-mir-100 hsa-mir-617 0.0825107
hsa-mir-100 hsa-mir-758 0.0825107
hsa-mir-100 hsa-mir-766 0.0825107
hsa-mir-100 hsa-mir-1286 0.0825107
hsa-mir-100 hsa-mir-548d-1 0.18891
hsa-mir-100 hsa-mir-548d-2 0.18891
hsa-mir-100 hsa-mir-374a 0.207947
hsa-mir-100 hsa-mir-652 0.0672117
hsa-mir-100 hsa-mir-502 0.239769
hsa-mir-100 hsa-mir-874 0.201445
hsa-mir-100 hsa-mir-147b 0.0792558
hsa-mir-100 hsa-mir-105-1 0.13157
hsa-mir-100 hsa-mir-105-2 0.13157
hsa-mir-100 hsa-mir-506 0.144031
hsa-mir-100 hsa-mir-508 0.20408
hsa-mir-100 hsa-mir-509-1 0.131845
hsa-mir-100 hsa-mir-509-2 0.131845
hsa-mir-100 hsa-mir-513a-1 0.288235
hsa-mir-100 hsa-mir-513a-2 0.288235
hsa-mir-100 hsa-mir-513b 0.148612
hsa-mir-100 hsa-mir-513c 0.148612
hsa-mir-100 hsa-mir-711 0.0324278
hsa-mir-100 hsa-mir-935 0.0300301
hsa-mir-100 hsa-mir-1299 0.0866574
hsa-mir-100 hsa-mir-450a-1 0.170678
hsa-mir-100 hsa-mir-450a-2 0.170678
hsa-mir-100 hsa-mir-450b 0.170678
hsa-mir-100 hsa-mir-605 0.0721886
hsa-mir-100 hsa-mir-1293 0.0315924
hsa-mir-100 hsa-mir-1233-1 0.0891548
hsa-mir-100 hsa-mir-1233-2 0.0891548
hsa-mir-100 hsa-mir-1290 0.274039
hsa-mir-100 hsa-mir-1234 0.0910379
hsa-mir-100 hsa-mir-522 0.0910379
hsa-mir-100 hsa-mir-2110 0.120937
hsa-mir-100 hsa-mir-323b 0.193885
hsa-mir-100 hsa-mir-765 0.11785
hsa-mir-100 hsa-mir-147a 0.175701
hsa-mir-100 hsa-mir-329-1 0.0329888
hsa-mir-100 hsa-mir-329-2 0.0329888
hsa-mir-100 hsa-mir-548b 0.042348
hsa-mir-100 hsa-mir-550a-3 0.0954295
hsa-mir-100 hsa-mir-550b-1 0.00579481
hsa-mir-100 hsa-mir-550b-2 0.00579481
hsa-mir-100 hsa-mir-624 0.0034784
hsa-mir-100 hsa-mir-517c 0.0910379
hsa-mir-100 hsa-mir-320e 0.170678
hsa-mir-100 hsa-mir-490 0.116385
hsa-mir-100 hsa-mir-527 0.0910379
hsa-mir-100 hsa-mir-500b 0.0910379
hsa-mir-100 hsa-mir-922 0.0861491
hsa-mir-100 hsa-mir-571 0.0983697
hsa-mir-100 hsa-mir-548c 0.00451086
hsa-mir-100 hsa-mir-3163 0.0273498
hsa-mir-100 hsa-mir-1305 0.0273498
hsa-mir-100 hsa-mir-1260a 0.0273498
hsa-mir-100 hsa-mir-545 0.000343767
hsa-mir-100 hsa-mir-369 0.0306999
hsa-mir-100 hsa-mir-577 0.0721886
hsa-mir-100 hsa-mir-518f 0.0721886
hsa-mir-100 hsa-mir-591 0.0721886
hsa-mir-100 hsa-mir-524 0.0721886
hsa-mir-100 hsa-mir-595 0.0721886
hsa-mir-100 hsa-mir-603 0.0834848
hsa-mir-100 hsa-mir-1915 0.113135
hsa-mir-100 hsa-mir-548a-1 0.0019367
hsa-mir-100 hsa-mir-548a-2 0.0019367
hsa-mir-100 hsa-mir-548a-3 0.0019367
hsa-mir-100 hsa-mir-1266 0.0401337
hsa-mir-100 hsa-mir-103b-1 0.312877
hsa-mir-100 hsa-mir-103b-2 0.312877
hsa-mir-100 hsa-mir-1245b 0.0830385
hsa-mir-100 hsa-mir-1245a 0.0830385
hsa-mir-100 hsa-mir-1301 0.0910379
hsa-mir-100 hsa-mir-1183 0.0287974
hsa-mir-100 hsa-mir-1471 0.110023
hsa-mir-100 hsa-mir-1909 0.0287974
hsa-mir-100 hsa-mir-610 0.0721886
hsa-mir-100 hsa-mir-570 0.0721886
hsa-mir-100 hsa-mir-1236 0.000468588
hsa-mir-100 hsa-mir-614 0.00527796
hsa-mir-100 hsa-mir-572 0.0467861
hsa-mir-100 hsa-mir-648 0.00527796
hsa-mir-100 hsa-mir-4306 0.0830385
hsa-mir-100 hsa-mir-4257 0.0830385
hsa-mir-100 hsa-mir-1323 0.0830385
hsa-mir-100 hsa-mir-718 0.0830385
hsa-mir-100 hsa-mir-2355 0.0830385
hsa-mir-100 hsa-mir-3186 0.0830385
hsa-mir-100 hsa-mir-3130-1 0.0830385
hsa-mir-100 hsa-mir-3130-2 0.0830385
hsa-mir-100 hsa-mir-1469 0.0830385
hsa-mir-100 hsa-mir-1285-1 0.0891548
hsa-mir-100 hsa-mir-1285-2 0.0891548
hsa-mir-100 hsa-mir-1322 0.0825107
hsa-mir-100 hsa-mir-1207 0.0112406
hsa-mir-100 hsa-mir-1273c 0.0319874
hsa-mir-100 hsa-mir-1303 0.120937
hsa-mir-100 hsa-mir-567 0.0319874
hsa-mir-100 hsa-mir-941-1 0.00581112
hsa-mir-100 hsa-mir-941-3 0.00581112
hsa-mir-100 hsa-mir-941-4 0.00581112
hsa-mir-100 hsa-mir-592 0.00827271
hsa-mir-100 hsa-mir-598 0.02458
hsa-mir-100 hsa-mir-760 0.119254
hsa-mir-100 hsa-mir-151b 0.456213
hsa-mir-100 hsa-mir-4792 0.0272343
hsa-mir-100 hsa-mir-551a 0.0721886
hsa-mir-100 hsa-mir-564 0.0306999
hsa-mir-100 hsa-mir-3151 0.0666566
hsa-mir-100 hsa-mir-938 0.0721886
hsa-mir-100 hsa-mir-2861 0.0417716
hsa-mir-100 hsa-mir-3196 0.0417716
hsa-mir-100 hsa-mir-378b 0.257195
hsa-mir-100 hsa-mir-378c 0.257195
hsa-mir-100 hsa-mir-378d-1 0.257195
hsa-mir-100 hsa-mir-378d-2 0.257195
hsa-mir-100 hsa-mir-378e 0.257195
hsa-mir-100 hsa-mir-378f 0.257195
hsa-mir-100 hsa-mir-378g 0.257195
hsa-mir-100 hsa-mir-378h 0.257195
hsa-mir-100 hsa-mir-378i 0.257195
hsa-mir-100 hsa-mir-633 0.0726609
hsa-mir-100 hsa-mir-933 0.033641
hsa-mir-100 hsa-mir-499b 0.164663
hsa-mir-100 hsa-mir-668 0.00698269
hsa-mir-100 hsa-mir-518a-1 0.0697452
hsa-mir-100 hsa-mir-518a-2 0.0697452
hsa-mir-100 hsa-mir-1256 0.0704782
hsa-mir-100 hsa-mir-1231 0.0910379
hsa-mir-100 hsa-mir-451b 0.168425
hsa-mir-100 hsa-mir-3179-1 0.00579481
hsa-mir-100 hsa-mir-3179-2 0.00579481
hsa-mir-100 hsa-mir-3179-3 0.00579481
hsa-mir-100 hsa-mir-642b 0.139813
hsa-mir-100 hsa-mir-544a 0.109884
hsa-mir-100 hsa-mir-544b 0.109884
hsa-mir-100 hsa-mir-944 0.0722863
hsa-mir-100 hsa-mir-1297 0.0683483
hsa-mir-100 hsa-mir-511-1 0.0683483
hsa-mir-100 hsa-mir-511-2 0.0683483
hsa-mir-100 hsa-mir-663b 0.0815548
hsa-mir-100 hsa-mir-3940 0.0602166
hsa-mir-100 hsa-mir-190b 0.025661
hsa-mir-100 hsa-mir-124a-2 0.0891548
hsa-mir-100 hsa-mir-124a-3 0.0891548
hsa-mir-100 hsa-mir-192-2 0.0825107
hsa-mir-100 hsa-mir-26 0.0910379
hsa-mir-100 hsa-mir-1228 0.0721886
hsa-mir-100 hsa-mir-663 0.00468607
hsa-mir-100 hsa-mir-92 0.0910379
hsa-mir-100 hsa-mir-200 0.108657
hsa-mir-100 hsa-mir-181 0.0830385
hsa-mir-100 hsa-mir-3148 0.00680867
hsa-mir-100 hsa-mir-371 0.0910379
hsa-mir-100 hsa-mir-151 0.0425642
hsa-mir-100 hsa-let-7a 0.129795
hsa-mir-100 hsa-mir-125b 0.0830385
hsa-mir-100 hsa-mir-128 0.0394707
hsa-mir-100 hsa-mir-29b 0.0683483
hsa-mir-100 hsa-mir-189 0.00632652
hsa-mir-101-1 hsa-mir-103a-1 0.551578
hsa-mir-101-1 hsa-mir-103a-2 0.595845
hsa-mir-101-1 hsa-mir-106a 0.667772
hsa-mir-101-1 hsa-mir-106b 0.65995
hsa-mir-101-1 hsa-mir-107 0.644089
hsa-mir-101-1 hsa-mir-10b 0.716454
hsa-mir-101-1 hsa-mir-1-1 0.608144
hsa-mir-101-1 hsa-mir-1-2 0.552925
hsa-mir-101-1 hsa-mir-122 0.565751
hsa-mir-101-1 hsa-mir-124-1 0.679478
hsa-mir-101-1 hsa-mir-124-2 0.654439
hsa-mir-101-1 hsa-mir-124-3 0.640249
hsa-mir-101-1 hsa-mir-125a 0.697432
hsa-mir-101-1 hsa-mir-125b-1 0.594625
hsa-mir-101-1 hsa-mir-125b-2 0.642675
hsa-mir-101-1 hsa-mir-126 0.653721
hsa-mir-101-1 hsa-mir-127 0.68196
hsa-mir-101-1 hsa-mir-128-2 0.571797
hsa-mir-101-1 hsa-mir-129-2 0.547536
hsa-mir-101-1 hsa-mir-130a 0.638032
hsa-mir-101-1 hsa-mir-130b 0.499527
hsa-mir-101-1 hsa-mir-132 0.519541
hsa-mir-101-1 hsa-mir-133a-1 0.467305
hsa-mir-101-1 hsa-mir-133a-2 0.462811
hsa-mir-101-1 hsa-mir-133b 0.645
hsa-mir-101-1 hsa-mir-134 0.338874
hsa-mir-101-1 hsa-mir-135a-1 0.632088
hsa-mir-101-1 hsa-mir-135a-2 0.632088
hsa-mir-101-1 hsa-mir-136 0.0740607
hsa-mir-101-1 hsa-mir-140 0.539515
hsa-mir-101-1 hsa-mir-141 0.708889
hsa-mir-101-1 hsa-mir-142 0.646586
hsa-mir-101-1 hsa-mir-143 0.647418
hsa-mir-101-1 hsa-mir-144 0.41915
hsa-mir-101-1 hsa-mir-145 0.611365
hsa-mir-101-1 hsa-mir-146a 0.600372
hsa-mir-101-1 hsa-mir-146b 0.669234
hsa-mir-101-1 hsa-mir-148a 0.690149
hsa-mir-101-1 hsa-mir-148b 0.461614
hsa-mir-101-1 hsa-mir-150 0.634632
hsa-mir-101-1 hsa-mir-151a 0.670666
hsa-mir-101-1 hsa-mir-152 0.498967
hsa-mir-101-1 hsa-mir-154 0.177631
hsa-mir-101-1 hsa-mir-155 0.506405
hsa-mir-101-1 hsa-mir-15a 0.657158
hsa-mir-101-1 hsa-mir-15b 0.557031
hsa-mir-101-1 hsa-mir-16-1 0.579305
hsa-mir-101-1 hsa-mir-16-2 0.607729
hsa-mir-101-1 hsa-mir-17 0.56988
hsa-mir-101-1 hsa-mir-181a-1 0.641861
hsa-mir-101-1 hsa-mir-181a-2 0.657606
hsa-mir-101-1 hsa-mir-181b-1 0.675632
hsa-mir-101-1 hsa-mir-181b-2 0.66082
hsa-mir-101-1 hsa-mir-181c 0.466034
hsa-mir-101-1 hsa-mir-181d 0.477298
hsa-mir-101-1 hsa-mir-182 0.652965
hsa-mir-101-1 hsa-mir-183 0.701733
hsa-mir-101-1 hsa-mir-186 0.374734
hsa-mir-101-1 hsa-mir-187 0.340967
hsa-mir-101-1 hsa-mir-18a 0.624065
hsa-mir-101-1 hsa-mir-18b 0.713195
hsa-mir-101-1 hsa-mir-191 0.662801
hsa-mir-101-1 hsa-mir-192 0.588779
hsa-mir-101-1 hsa-mir-194-1 0.509953
hsa-mir-101-1 hsa-mir-195 0.628939
hsa-mir-101-1 hsa-mir-196a-1 0.618413
hsa-mir-101-1 hsa-mir-196a-2 0.593715
hsa-mir-101-1 hsa-mir-197 0.505133
hsa-mir-101-1 hsa-mir-198 0.237524
hsa-mir-101-1 hsa-mir-199a-1 0.657818
hsa-mir-101-1 hsa-mir-199a-2 0.63421
hsa-mir-101-1 hsa-mir-199b 0.652281
hsa-mir-101-1 hsa-mir-19a 0.600688
hsa-mir-101-1 hsa-mir-19b-1 0.570058
hsa-mir-101-1 hsa-mir-19b-2 0.612836
hsa-mir-101-1 hsa-mir-200a 0.701582
hsa-mir-101-1 hsa-mir-200b 0.691159
hsa-mir-101-1 hsa-mir-200c 0.745611
hsa-mir-101-1 hsa-mir-203 0.664686
hsa-mir-101-1 hsa-mir-204 0.591743
hsa-mir-101-1 hsa-mir-205 0.765025
hsa-mir-101-1 hsa-mir-206 0.522649
hsa-mir-101-1 hsa-mir-208a 0.284069
hsa-mir-101-1 hsa-mir-20a 0.582955
hsa-mir-101-1 hsa-mir-20b 0.627807
hsa-mir-101-1 hsa-mir-21 0.411361
hsa-mir-101-1 hsa-mir-210 0.669885
hsa-mir-101-1 hsa-mir-211 0.35232
hsa-mir-101-1 hsa-mir-212 0.455991
hsa-mir-101-1 hsa-mir-214 0.692784
hsa-mir-101-1 hsa-mir-215 0.437062
hsa-mir-101-1 hsa-mir-216a 0.273512
hsa-mir-101-1 hsa-mir-216b 0.246955
hsa-mir-101-1 hsa-mir-218-1 0.782037
hsa-mir-101-1 hsa-mir-218-2 0.764495
hsa-mir-101-1 hsa-mir-219-1 0.512029
hsa-mir-101-1 hsa-mir-22 0.666672
hsa-mir-101-1 hsa-mir-221 0.628355
hsa-mir-101-1 hsa-mir-222 0.632977
hsa-mir-101-1 hsa-mir-223 0.646889
hsa-mir-101-1 hsa-mir-224 0.717047
hsa-mir-101-1 hsa-mir-23a 0.431622
hsa-mir-101-1 hsa-mir-23b 0.531033
hsa-mir-101-1 hsa-mir-24-1 0.639172
hsa-mir-101-1 hsa-mir-24-2 0.588881
hsa-mir-101-1 hsa-mir-25 0.744487
hsa-mir-101-1 hsa-mir-26a-1 0.668688
hsa-mir-101-1 hsa-mir-26a-2 0.668688
hsa-mir-101-1 hsa-mir-26b 0.557961
hsa-mir-101-1 hsa-mir-27a 0.744774
hsa-mir-101-1 hsa-mir-27b 0.644056
hsa-mir-101-1 hsa-mir-28 0.309906
hsa-mir-101-1 hsa-mir-296 0.613019
hsa-mir-101-1 hsa-mir-297 0.0425843
hsa-mir-101-1 hsa-mir-299 0.147715
hsa-mir-101-1 hsa-mir-29a 0.614724
hsa-mir-101-1 hsa-mir-29b-1 0.604854
hsa-mir-101-1 hsa-mir-29b-2 0.565443
hsa-mir-101-1 hsa-mir-29c 0.687349
hsa-mir-101-1 hsa-mir-300 0.149311
hsa-mir-101-1 hsa-mir-302a 0.590492
hsa-mir-101-1 hsa-mir-302b 0.661722
hsa-mir-101-1 hsa-mir-302c 0.640434
hsa-mir-101-1 hsa-mir-30a 0.637894
hsa-mir-101-1 hsa-mir-30b 0.477983
hsa-mir-101-1 hsa-mir-30c-1 0.685305
hsa-mir-101-1 hsa-mir-30c-2 0.691424
hsa-mir-101-1 hsa-mir-30d 0.613296
hsa-mir-101-1 hsa-mir-30e 0.41669
hsa-mir-101-1 hsa-mir-32 0.41292
hsa-mir-101-1 hsa-mir-320a 0.460381
hsa-mir-101-1 hsa-mir-323a 0.173929
hsa-mir-101-1 hsa-mir-325 0.00697409
hsa-mir-101-1 hsa-mir-330 0.34087
hsa-mir-101-1 hsa-mir-331 0.306515
hsa-mir-101-1 hsa-mir-335 0.610926
hsa-mir-101-1 hsa-mir-339 0.392436
hsa-mir-101-1 hsa-mir-33a 0.145251
hsa-mir-101-1 hsa-mir-33b 0.104499
hsa-mir-101-1 hsa-mir-340 0.217486
hsa-mir-101-1 hsa-mir-342 0.513631
hsa-mir-101-1 hsa-mir-34a 0.616997
hsa-mir-101-1 hsa-mir-34b 0.713016
hsa-mir-101-1 hsa-mir-34c 0.720622
hsa-mir-101-1 hsa-mir-362 0.209207
hsa-mir-101-1 hsa-mir-365a 0.395986
hsa-mir-101-1 hsa-mir-365b 0.391265
hsa-mir-101-1 hsa-mir-367 0.489757
hsa-mir-101-1 hsa-mir-372 0.492573
hsa-mir-101-1 hsa-mir-373 0.58412
hsa-mir-101-1 hsa-mir-375 0.660819
hsa-mir-101-1 hsa-mir-376c 0.2986
hsa-mir-101-1 hsa-mir-377 0.0146487
hsa-mir-101-1 hsa-mir-378a 0.611396
hsa-mir-101-1 hsa-mir-379 0.127308
hsa-mir-101-1 hsa-mir-381 0.312245
hsa-mir-101-1 hsa-mir-382 0.0727236
hsa-mir-101-1 hsa-mir-423 0.330388
hsa-mir-101-1 hsa-mir-424 0.256183
hsa-mir-101-1 hsa-mir-429 0.62706
hsa-mir-101-1 hsa-mir-432 0.168612
hsa-mir-101-1 hsa-mir-451a 0.64674
hsa-mir-101-1 hsa-mir-452 0.481815
hsa-mir-101-1 hsa-mir-487b 0.170667
hsa-mir-101-1 hsa-mir-494 0.311322
hsa-mir-101-1 hsa-mir-495 0.266273
hsa-mir-101-1 hsa-mir-497 0.536767
hsa-mir-101-1 hsa-mir-499a 0.576978
hsa-mir-101-1 hsa-mir-500a 0.101961
hsa-mir-101-1 hsa-mir-501 0.0871447
hsa-mir-101-1 hsa-mir-507 0.0429226
hsa-mir-101-1 hsa-mir-512-1 0.121353
hsa-mir-101-1 hsa-mir-512-2 0.15324
hsa-mir-101-1 hsa-mir-515-1 0.206996
hsa-mir-101-1 hsa-mir-515-2 0.206996
hsa-mir-101-1 hsa-mir-520a 0.251008
hsa-mir-101-1 hsa-mir-520b 0.337063
hsa-mir-101-1 hsa-mir-520c 0.301687
hsa-mir-101-1 hsa-mir-520d 0.296207
hsa-mir-101-1 hsa-mir-520e 0.159382
hsa-mir-101-1 hsa-mir-520f 0.0144732
hsa-mir-101-1 hsa-mir-520g 0.0144732
hsa-mir-101-1 hsa-mir-520h 0.372854
hsa-mir-101-1 hsa-mir-523 0.00324114
hsa-mir-101-1 hsa-mir-525 0.00631331
hsa-mir-101-1 hsa-mir-526a-1 0.244577
hsa-mir-101-1 hsa-mir-526a-2 0.244577
hsa-mir-101-1 hsa-mir-526b 0.0951328
hsa-mir-101-1 hsa-mir-9-1 0.716998
hsa-mir-101-1 hsa-mir-9-2 0.690965
hsa-mir-101-1 hsa-mir-92a-1 0.59842
hsa-mir-101-1 hsa-mir-92a-2 0.671763
hsa-mir-101-1 hsa-mir-92b 0.487362
hsa-mir-101-1 hsa-mir-9-3 0.714169
hsa-mir-101-1 hsa-mir-95 0.430202
hsa-mir-101-1 hsa-mir-98 0.558575
hsa-mir-101-1 hsa-mir-99b 0.509591
hsa-mir-101-1 hsa-mir-31 0.680173
hsa-mir-101-1 hsa-mir-184 0.449797
hsa-mir-101-1 hsa-mir-370 0.453139
hsa-mir-101-1 hsa-mir-99a 0.67439
hsa-mir-101-1 hsa-mir-93 0.689511
hsa-mir-101-1 hsa-mir-433 0.191222
hsa-mir-101-1 hsa-mir-96 0.623302
hsa-mir-101-1 hsa-mir-128-1 0.416466
hsa-mir-101-1 hsa-mir-153-2 0.45667
hsa-mir-101-1 hsa-mir-135b 0.68741
hsa-mir-101-1 hsa-mir-338 0.562859
hsa-mir-101-1 hsa-mir-488 0.259021
hsa-mir-101-1 hsa-mir-302d 0.558821
hsa-mir-101-1 hsa-mir-383 0.290061
hsa-mir-101-1 hsa-mir-101-2 0.989235
hsa-mir-101-1 hsa-mir-10a 0.547276
hsa-mir-101-1 hsa-mir-149 0.585745
hsa-mir-101-1 hsa-mir-510 0.128534
hsa-mir-101-1 hsa-mir-516a-1 0.233378
hsa-mir-101-1 hsa-mir-516a-2 0.233378
hsa-mir-101-1 hsa-mir-516b-1 0.201133
hsa-mir-101-1 hsa-mir-516b-2 0.201133
hsa-mir-101-1 hsa-mir-7-1 0.680473
hsa-mir-101-1 hsa-mir-7-2 0.663607
hsa-mir-101-1 hsa-mir-7-3 0.668005
hsa-mir-101-1 hsa-mir-196b 0.596776
hsa-mir-101-1 hsa-mir-363 0.450692
hsa-mir-101-1 hsa-mir-514a-1 0.124964
hsa-mir-101-1 hsa-mir-514a-2 0.124964
hsa-mir-101-1 hsa-mir-514a-3 0.124964
hsa-mir-101-1 hsa-mir-498 0.305655
hsa-mir-101-1 hsa-mir-193b 0.609822
hsa-mir-101-1 hsa-mir-449a 0.473137
hsa-mir-101-1 hsa-mir-449b 0.391443
hsa-mir-101-1 hsa-mir-194-2 0.485712
hsa-mir-101-1 hsa-mir-659 0.00900263
hsa-mir-101-1 hsa-mir-129-1 0.401858
hsa-mir-101-1 hsa-mir-139 0.574004
hsa-mir-101-1 hsa-mir-421 0.309838
hsa-mir-101-1 hsa-mir-658 0.0788531
hsa-mir-101-1 hsa-mir-137 0.608442
hsa-mir-101-1 hsa-mir-455 0.276511
hsa-mir-101-1 hsa-mir-491 0.354861
hsa-mir-101-1 hsa-mir-431 0.0488347
hsa-mir-101-1 hsa-mir-448 0.00900764
hsa-mir-101-1 hsa-mir-454 0.290426
hsa-mir-101-1 hsa-mir-575 0.0598174
hsa-mir-101-1 hsa-mir-660 0.0577991
hsa-mir-101-1 hsa-mir-663a 0.371595
hsa-mir-101-1 hsa-mir-185 0.489814
hsa-mir-101-1 hsa-mir-208b 0.157969
hsa-mir-101-1 hsa-mir-324 0.251483
hsa-mir-101-1 hsa-mir-346 0.102248
hsa-mir-101-1 hsa-mir-484 0.186335
hsa-mir-101-1 hsa-mir-486 0.721434
hsa-mir-101-1 hsa-mir-518b 0.275877
hsa-mir-101-1 hsa-mir-518c 0.0723871
hsa-mir-101-1 hsa-mir-557 0.0299664
hsa-mir-101-1 hsa-mir-583 0.0483845
hsa-mir-101-1 hsa-mir-596 0.0813462
hsa-mir-101-1 hsa-mir-600 0.00232667
hsa-mir-101-1 hsa-mir-601 0.0788531
hsa-mir-101-1 hsa-mir-602 0.137482
hsa-mir-101-1 hsa-mir-608 0.240215
hsa-mir-101-1 hsa-mir-611 0.00232667
hsa-mir-101-1 hsa-mir-612 0.0942818
hsa-mir-101-1 hsa-mir-615 0.186575
hsa-mir-101-1 hsa-mir-622 0.172389
hsa-mir-101-1 hsa-mir-629 0.626204
hsa-mir-101-1 hsa-mir-637 0.0940856
hsa-mir-101-1 hsa-mir-638 0.339427
hsa-mir-101-1 hsa-mir-642a 0.210729
hsa-mir-101-1 hsa-mir-654 0.00232667
hsa-mir-101-1 hsa-mir-657 0.0942818
hsa-mir-101-1 hsa-mir-662 0.00232667
hsa-mir-101-1 hsa-mir-769 0.00232667
hsa-mir-101-1 hsa-mir-153-1 0.316073
hsa-mir-101-1 hsa-mir-532 0.315213
hsa-mir-101-1 hsa-mir-561 0.0793871
hsa-mir-101-1 hsa-mir-219-2 0.26756
hsa-mir-101-1 hsa-mir-371a 0.378604
hsa-mir-101-1 hsa-mir-190a 0.266716
hsa-mir-101-1 hsa-mir-217 0.233714
hsa-mir-101-1 hsa-mir-188 0.0657593
hsa-mir-101-1 hsa-mir-301a 0.428162
hsa-mir-101-1 hsa-mir-301b 0.22168
hsa-mir-101-1 hsa-mir-337 0.163827
hsa-mir-101-1 hsa-mir-376a-1 0.342628
hsa-mir-101-1 hsa-mir-376a-2 0.342628
hsa-mir-101-1 hsa-mir-409 0.354252
hsa-mir-101-1 hsa-mir-411 0.117581
hsa-mir-101-1 hsa-mir-376b 0.0581666
hsa-mir-101-1 hsa-mir-328 0.425158
hsa-mir-101-1 hsa-mir-521-1 0.0704339
hsa-mir-101-1 hsa-mir-521-2 0.0704339
hsa-mir-101-1 hsa-mir-542 0.517752
hsa-mir-101-1 hsa-mir-298 0.091964
hsa-mir-101-1 hsa-mir-640 0.118266
hsa-mir-101-1 hsa-mir-650 0.27099
hsa-mir-101-1 hsa-mir-193a 0.582938
hsa-mir-101-1 hsa-mir-302e 0.229628
hsa-mir-101-1 hsa-mir-302f 0.302441
hsa-mir-101-1 hsa-mir-1296 0.0704339
hsa-mir-101-1 hsa-mir-519d 0.237808
hsa-mir-101-1 hsa-mir-493 0.3361
hsa-mir-101-1 hsa-mir-519c 0.365889
hsa-mir-101-1 hsa-mir-138-1 0.707846
hsa-mir-101-1 hsa-mir-138-2 0.707846
hsa-mir-101-1 hsa-mir-320b-1 0.256857
hsa-mir-101-1 hsa-mir-320b-2 0.256857
hsa-mir-101-1 hsa-mir-320c-1 0.17969
hsa-mir-101-1 hsa-mir-320c-2 0.216162
hsa-mir-101-1 hsa-mir-320d-1 0.212355
hsa-mir-101-1 hsa-mir-320d-2 0.126718
hsa-mir-101-1 hsa-mir-1181 0.00900764
hsa-mir-101-1 hsa-mir-483 0.322047
hsa-mir-101-1 hsa-mir-326 0.383523
hsa-mir-101-1 hsa-mir-599 0.00738117
hsa-mir-101-1 hsa-mir-661 0.232924
hsa-mir-101-1 hsa-mir-1224 0.315378
hsa-mir-101-1 hsa-mir-503 0.304214
hsa-mir-101-1 hsa-mir-1180 0.0428701
hsa-mir-101-1 hsa-mir-1184-1 0.0428701
hsa-mir-101-1 hsa-mir-1246 0.162101
hsa-mir-101-1 hsa-mir-1247 0.0428701
hsa-mir-101-1 hsa-mir-1249 0.131104
hsa-mir-101-1 hsa-mir-1273a 0.0428701
hsa-mir-101-1 hsa-mir-1280 0.146865
hsa-mir-101-1 hsa-mir-1302-1 0.0498744
hsa-mir-101-1 hsa-mir-1302-2 0.0498744
hsa-mir-101-1 hsa-mir-1302-3 0.0498744
hsa-mir-101-1 hsa-mir-1302-4 0.0498744
hsa-mir-101-1 hsa-mir-1302-5 0.0498744
hsa-mir-101-1 hsa-mir-1302-6 0.0498744
hsa-mir-101-1 hsa-mir-1302-7 0.0498744
hsa-mir-101-1 hsa-mir-1302-8 0.0498744
hsa-mir-101-1 hsa-mir-425 0.447418
hsa-mir-101-1 hsa-mir-410 0.107132
hsa-mir-101-1 hsa-mir-492 0.165724
hsa-mir-101-1 hsa-mir-345 0.407984
hsa-mir-101-1 hsa-mir-584 0.258839
hsa-mir-101-1 hsa-mir-708 0.65393
hsa-mir-101-1 hsa-mir-628 0.0621487
hsa-mir-101-1 hsa-mir-361 0.260797
hsa-mir-101-1 hsa-mir-422a 0.117288
hsa-mir-101-1 hsa-mir-509-3 0.135924
hsa-mir-101-1 hsa-mir-517a 0.265449
hsa-mir-101-1 hsa-mir-518e 0.0399613
hsa-mir-101-1 hsa-mir-519b 0.0463231
hsa-mir-101-1 hsa-mir-550a-1 0.272094
hsa-mir-101-1 hsa-mir-550a-2 0.272094
hsa-mir-101-1 hsa-mir-593 0.124994
hsa-mir-101-1 hsa-mir-621 0.0399613
hsa-mir-101-1 hsa-mir-625 0.527215
hsa-mir-101-1 hsa-mir-646 0.0785896
hsa-mir-101-1 hsa-mir-664 0.0857426
hsa-mir-101-1 hsa-mir-767 0.0440581
hsa-mir-101-1 hsa-mir-1972-1 0.0428701
hsa-mir-101-1 hsa-mir-374b 0.126362
hsa-mir-101-1 hsa-mir-505 0.125518
hsa-mir-101-1 hsa-mir-519a-1 0.192698
hsa-mir-101-1 hsa-mir-566 0.0428701
hsa-mir-101-1 hsa-mir-582 0.0428701
hsa-mir-101-1 hsa-mir-589 0.0428701
hsa-mir-101-1 hsa-mir-619 0.0428701
hsa-mir-101-1 hsa-mir-627 0.0428701
hsa-mir-101-1 hsa-mir-635 0.0428701
hsa-mir-101-1 hsa-mir-655 0.127349
hsa-mir-101-1 hsa-mir-744 0.291817
hsa-mir-101-1 hsa-mir-942 0.0862929
hsa-mir-101-1 hsa-mir-489 0.214252
hsa-mir-101-1 hsa-mir-487a 0.0332884
hsa-mir-101-1 hsa-mir-384 0.037145
hsa-mir-101-1 hsa-mir-552 0.0694108
hsa-mir-101-1 hsa-mir-630 0.179195
hsa-mir-101-1 hsa-mir-1227 0.0722142
hsa-mir-101-1 hsa-mir-1229 0.0722142
hsa-mir-101-1 hsa-mir-519e 0.245586
hsa-mir-101-1 hsa-mir-569 0.0481517
hsa-mir-101-1 hsa-mir-1179 0.0393927
hsa-mir-101-1 hsa-mir-616 0.0704339
hsa-mir-101-1 hsa-mir-885 0.258301
hsa-mir-101-1 hsa-mir-485 0.243523
hsa-mir-101-1 hsa-mir-1254-1 0.0628743
hsa-mir-101-1 hsa-mir-574 0.405639
hsa-mir-101-1 hsa-mir-1258 0.145138
hsa-mir-101-1 hsa-mir-539 0.22732
hsa-mir-101-1 hsa-mir-519a-2 0.156014
hsa-mir-101-1 hsa-mir-1202 0.0935133
hsa-mir-101-1 hsa-mir-449c 0.0780339
hsa-mir-101-1 hsa-mir-202 0.179085
hsa-mir-101-1 hsa-mir-720 0.126862
hsa-mir-101-1 hsa-mir-504 0.180241
hsa-mir-101-1 hsa-mir-873 0.0750999
hsa-mir-101-1 hsa-mir-675 0.0610536
hsa-mir-101-1 hsa-mir-590 0.192998
hsa-mir-101-1 hsa-mir-1271 0.186727
hsa-mir-101-1 hsa-mir-671 0.0841604
hsa-mir-101-1 hsa-mir-1827 0.0446524
hsa-mir-101-1 hsa-mir-647 0.0704339
hsa-mir-101-1 hsa-mir-632 0.0883556
hsa-mir-101-1 hsa-mir-636 0.139382
hsa-mir-101-1 hsa-mir-1275 0.0393927
hsa-mir-101-1 hsa-mir-617 0.0871615
hsa-mir-101-1 hsa-mir-758 0.0871615
hsa-mir-101-1 hsa-mir-766 0.0871615
hsa-mir-101-1 hsa-mir-1286 0.0871615
hsa-mir-101-1 hsa-mir-548d-1 0.198268
hsa-mir-101-1 hsa-mir-548d-2 0.198268
hsa-mir-101-1 hsa-mir-374a 0.21769
hsa-mir-101-1 hsa-mir-652 0.0801853
hsa-mir-101-1 hsa-mir-502 0.231977
hsa-mir-101-1 hsa-mir-874 0.208538
hsa-mir-101-1 hsa-mir-147b 0.086978
hsa-mir-101-1 hsa-mir-105-1 0.135841
hsa-mir-101-1 hsa-mir-105-2 0.135841
hsa-mir-101-1 hsa-mir-506 0.190628
hsa-mir-101-1 hsa-mir-508 0.211489
hsa-mir-101-1 hsa-mir-509-1 0.131248
hsa-mir-101-1 hsa-mir-509-2 0.131248
hsa-mir-101-1 hsa-mir-513a-1 0.301737
hsa-mir-101-1 hsa-mir-513a-2 0.301737
hsa-mir-101-1 hsa-mir-513b 0.165113
hsa-mir-101-1 hsa-mir-513c 0.165113
hsa-mir-101-1 hsa-mir-711 0.0386897
hsa-mir-101-1 hsa-mir-935 0.0350274
hsa-mir-101-1 hsa-mir-1299 0.0802315
hsa-mir-101-1 hsa-mir-450a-1 0.175165
hsa-mir-101-1 hsa-mir-450a-2 0.175165
hsa-mir-101-1 hsa-mir-450b 0.175165
hsa-mir-101-1 hsa-mir-605 0.0780339
hsa-mir-101-1 hsa-mir-1293 0.0375718
hsa-mir-101-1 hsa-mir-1233-1 0.0872513
hsa-mir-101-1 hsa-mir-1233-2 0.0872513
hsa-mir-101-1 hsa-mir-1290 0.312899
hsa-mir-101-1 hsa-mir-1234 0.0935133
hsa-mir-101-1 hsa-mir-522 0.0935133
hsa-mir-101-1 hsa-mir-2110 0.13047
hsa-mir-101-1 hsa-mir-323b 0.199629
hsa-mir-101-1 hsa-mir-765 0.125507
hsa-mir-101-1 hsa-mir-147a 0.178786
hsa-mir-101-1 hsa-mir-329-1 0.0725214
hsa-mir-101-1 hsa-mir-329-2 0.0725214
hsa-mir-101-1 hsa-mir-548b 0.0508307
hsa-mir-101-1 hsa-mir-550a-3 0.0963421
hsa-mir-101-1 hsa-mir-550b-1 0.0044346
hsa-mir-101-1 hsa-mir-550b-2 0.0044346
hsa-mir-101-1 hsa-mir-624 0.00214496
hsa-mir-101-1 hsa-mir-517c 0.0935133
hsa-mir-101-1 hsa-mir-320e 0.175165
hsa-mir-101-1 hsa-mir-490 0.121729
hsa-mir-101-1 hsa-mir-527 0.0935133
hsa-mir-101-1 hsa-mir-500b 0.0935133
hsa-mir-101-1 hsa-mir-922 0.0902602
hsa-mir-101-1 hsa-mir-571 0.100229
hsa-mir-101-1 hsa-mir-548c 0.00646306
hsa-mir-101-1 hsa-mir-3163 0.0695079
hsa-mir-101-1 hsa-mir-1305 0.0695079
hsa-mir-101-1 hsa-mir-1260a 0.0695079
hsa-mir-101-1 hsa-mir-545 0.00116208
hsa-mir-101-1 hsa-mir-369 0.0316709
hsa-mir-101-1 hsa-mir-577 0.0780339
hsa-mir-101-1 hsa-mir-518f 0.0780339
hsa-mir-101-1 hsa-mir-591 0.0780339
hsa-mir-101-1 hsa-mir-524 0.0780339
hsa-mir-101-1 hsa-mir-595 0.0780339
hsa-mir-101-1 hsa-mir-603 0.0841572
hsa-mir-101-1 hsa-mir-1915 0.122592
hsa-mir-101-1 hsa-mir-548a-1 0.00180406
hsa-mir-101-1 hsa-mir-548a-2 0.00180406
hsa-mir-101-1 hsa-mir-548a-3 0.00180406
hsa-mir-101-1 hsa-mir-1266 0.00379613
hsa-mir-101-1 hsa-mir-103b-1 0.284401
hsa-mir-101-1 hsa-mir-103b-2 0.284401
hsa-mir-101-1 hsa-mir-1245b 0.0854381
hsa-mir-101-1 hsa-mir-1245a 0.0854381
hsa-mir-101-1 hsa-mir-1301 0.0935133
hsa-mir-101-1 hsa-mir-1183 0.03429
hsa-mir-101-1 hsa-mir-1471 0.117602
hsa-mir-101-1 hsa-mir-1909 0.03429
hsa-mir-101-1 hsa-mir-610 0.0780339
hsa-mir-101-1 hsa-mir-570 0.0780339
hsa-mir-101-1 hsa-mir-1236 0.000505697
hsa-mir-101-1 hsa-mir-614 0.00738117
hsa-mir-101-1 hsa-mir-572 0.0484644
hsa-mir-101-1 hsa-mir-648 0.00738117
hsa-mir-101-1 hsa-mir-4306 0.0854381
hsa-mir-101-1 hsa-mir-4257 0.0854381
hsa-mir-101-1 hsa-mir-1323 0.0854381
hsa-mir-101-1 hsa-mir-718 0.0854381
hsa-mir-101-1 hsa-mir-2355 0.0854381
hsa-mir-101-1 hsa-mir-3186 0.0854381
hsa-mir-101-1 hsa-mir-3130-1 0.0854381
hsa-mir-101-1 hsa-mir-3130-2 0.0854381
hsa-mir-101-1 hsa-mir-1469 0.0854381
hsa-mir-101-1 hsa-mir-1285-1 0.0872513
hsa-mir-101-1 hsa-mir-1285-2 0.0872513
hsa-mir-101-1 hsa-mir-1322 0.0871615
hsa-mir-101-1 hsa-mir-1207 0.00887352
hsa-mir-101-1 hsa-mir-1273c 0.0393927
hsa-mir-101-1 hsa-mir-1303 0.13047
hsa-mir-101-1 hsa-mir-567 0.0393927
hsa-mir-101-1 hsa-mir-941-1 0.00802573
hsa-mir-101-1 hsa-mir-941-3 0.00802573
hsa-mir-101-1 hsa-mir-941-4 0.00802573
hsa-mir-101-1 hsa-mir-592 0.0111768
hsa-mir-101-1 hsa-mir-598 0.0277995
hsa-mir-101-1 hsa-mir-760 0.124484
hsa-mir-101-1 hsa-mir-151b 0.429983
hsa-mir-101-1 hsa-mir-4792 0.0303406
hsa-mir-101-1 hsa-mir-551a 0.0780339
hsa-mir-101-1 hsa-mir-564 0.0316709
hsa-mir-101-1 hsa-mir-3151 0.0327211
hsa-mir-101-1 hsa-mir-938 0.0780339
hsa-mir-101-1 hsa-mir-2861 0.0413959
hsa-mir-101-1 hsa-mir-3196 0.0413959
hsa-mir-101-1 hsa-mir-378b 0.253524
hsa-mir-101-1 hsa-mir-378c 0.253524
hsa-mir-101-1 hsa-mir-378d-1 0.253524
hsa-mir-101-1 hsa-mir-378d-2 0.253524
hsa-mir-101-1 hsa-mir-378e 0.253524
hsa-mir-101-1 hsa-mir-378f 0.253524
hsa-mir-101-1 hsa-mir-378g 0.253524
hsa-mir-101-1 hsa-mir-378h 0.253524
hsa-mir-101-1 hsa-mir-378i 0.253524
hsa-mir-101-1 hsa-mir-633 0.0309916
hsa-mir-101-1 hsa-mir-933 0.0399613
hsa-mir-101-1 hsa-mir-499b 0.169261
hsa-mir-101-1 hsa-mir-668 0.00529957
hsa-mir-101-1 hsa-mir-518a-1 0.0284164
hsa-mir-101-1 hsa-mir-518a-2 0.0284164
hsa-mir-101-1 hsa-mir-1256 0.0704339
hsa-mir-101-1 hsa-mir-1231 0.0935133
hsa-mir-101-1 hsa-mir-451b 0.17198
hsa-mir-101-1 hsa-mir-3179-1 0.0044346
hsa-mir-101-1 hsa-mir-3179-2 0.0044346
hsa-mir-101-1 hsa-mir-3179-3 0.0044346
hsa-mir-101-1 hsa-mir-642b 0.139332
hsa-mir-101-1 hsa-mir-544a 0.122719
hsa-mir-101-1 hsa-mir-544b 0.122719
hsa-mir-101-1 hsa-mir-944 0.0722142
hsa-mir-101-1 hsa-mir-1297 0.0702634
hsa-mir-101-1 hsa-mir-511-1 0.0702634
hsa-mir-101-1 hsa-mir-511-2 0.0702634
hsa-mir-101-1 hsa-mir-663b 0.122384
hsa-mir-101-1 hsa-mir-3940 0.0628743
hsa-mir-101-1 hsa-mir-190b 0.0291267
hsa-mir-101-1 hsa-mir-124a-2 0.0872513
hsa-mir-101-1 hsa-mir-124a-3 0.0872513
hsa-mir-101-1 hsa-mir-192-2 0.0871615
hsa-mir-101-1 hsa-mir-26 0.0935133
hsa-mir-101-1 hsa-mir-1228 0.0780339
hsa-mir-101-1 hsa-mir-663 0.04736
hsa-mir-101-1 hsa-mir-92 0.0935133
hsa-mir-101-1 hsa-mir-200 0.151739
hsa-mir-101-1 hsa-mir-181 0.0854381
hsa-mir-101-1 hsa-mir-3148 0.0481517
hsa-mir-101-1 hsa-mir-371 0.0935133
hsa-mir-101-1 hsa-mir-151 0.0411162
hsa-mir-101-1 hsa-let-7a 0.137856
hsa-mir-101-1 hsa-mir-125b 0.0854381
hsa-mir-101-1 hsa-mir-128 0.0467972
hsa-mir-101-1 hsa-mir-29b 0.0702634
hsa-mir-101-1 hsa-mir-189 0.00548733
hsa-mir-103a-1 hsa-mir-103a-2 0.965588
hsa-mir-103a-1 hsa-mir-106a 0.570714
hsa-mir-103a-1 hsa-mir-106b 0.526084
hsa-mir-103a-1 hsa-mir-107 0.704272
hsa-mir-103a-1 hsa-mir-10b 0.552388
hsa-mir-103a-1 hsa-mir-1-1 0.501522
hsa-mir-103a-1 hsa-mir-1-2 0.492084
hsa-mir-103a-1 hsa-mir-122 0.513652
hsa-mir-103a-1 hsa-mir-124-1 0.557136
hsa-mir-103a-1 hsa-mir-124-2 0.569494
hsa-mir-103a-1 hsa-mir-124-3 0.592801
hsa-mir-103a-1 hsa-mir-125a 0.53591
hsa-mir-103a-1 hsa-mir-125b-1 0.394851
hsa-mir-103a-1 hsa-mir-125b-2 0.435619
hsa-mir-103a-1 hsa-mir-126 0.49307
hsa-mir-103a-1 hsa-mir-127 0.595498
hsa-mir-103a-1 hsa-mir-128-2 0.610148
hsa-mir-103a-1 hsa-mir-129-2 0.562318
hsa-mir-103a-1 hsa-mir-130a 0.569676
hsa-mir-103a-1 hsa-mir-130b 0.539829
hsa-mir-103a-1 hsa-mir-132 0.595831
hsa-mir-103a-1 hsa-mir-133a-1 0.410681
hsa-mir-103a-1 hsa-mir-133a-2 0.415763
hsa-mir-103a-1 hsa-mir-133b 0.566899
hsa-mir-103a-1 hsa-mir-134 0.3711
hsa-mir-103a-1 hsa-mir-135a-1 0.623836
hsa-mir-103a-1 hsa-mir-135a-2 0.623836
hsa-mir-103a-1 hsa-mir-136 0.138889
hsa-mir-103a-1 hsa-mir-140 0.602869
hsa-mir-103a-1 hsa-mir-141 0.501974
hsa-mir-103a-1 hsa-mir-142 0.490251
hsa-mir-103a-1 hsa-mir-143 0.486843
hsa-mir-103a-1 hsa-mir-144 0.516118
hsa-mir-103a-1 hsa-mir-145 0.418145
hsa-mir-103a-1 hsa-mir-146a 0.407584
hsa-mir-103a-1 hsa-mir-146b 0.592915
hsa-mir-103a-1 hsa-mir-148a 0.625503
hsa-mir-103a-1 hsa-mir-148b 0.522889
hsa-mir-103a-1 hsa-mir-150 0.500997
hsa-mir-103a-1 hsa-mir-151a 0.647355
hsa-mir-103a-1 hsa-mir-152 0.622807
hsa-mir-103a-1 hsa-mir-154 0.250897
hsa-mir-103a-1 hsa-mir-155 0.339241
hsa-mir-103a-1 hsa-mir-15a 0.419656
hsa-mir-103a-1 hsa-mir-15b 0.508692
hsa-mir-103a-1 hsa-mir-16-1 0.386964
hsa-mir-103a-1 hsa-mir-16-2 0.420726
hsa-mir-103a-1 hsa-mir-17 0.382817
hsa-mir-103a-1 hsa-mir-181a-1 0.453243
hsa-mir-103a-1 hsa-mir-181a-2 0.47306
hsa-mir-103a-1 hsa-mir-181b-1 0.543481
hsa-mir-103a-1 hsa-mir-181b-2 0.546445
hsa-mir-103a-1 hsa-mir-181c 0.554844
hsa-mir-103a-1 hsa-mir-181d 0.406741
hsa-mir-103a-1 hsa-mir-182 0.596351
hsa-mir-103a-1 hsa-mir-183 0.575796
hsa-mir-103a-1 hsa-mir-186 0.525055
hsa-mir-103a-1 hsa-mir-187 0.478465
hsa-mir-103a-1 hsa-mir-18a 0.37341
hsa-mir-103a-1 hsa-mir-18b 0.613991
hsa-mir-103a-1 hsa-mir-191 0.686591
hsa-mir-103a-1 hsa-mir-192 0.556848
hsa-mir-103a-1 hsa-mir-194-1 0.611821
hsa-mir-103a-1 hsa-mir-195 0.562949
hsa-mir-103a-1 hsa-mir-196a-1 0.576866
hsa-mir-103a-1 hsa-mir-196a-2 0.563495
hsa-mir-103a-1 hsa-mir-197 0.568472
hsa-mir-103a-1 hsa-mir-198 0.278653
hsa-mir-103a-1 hsa-mir-199a-1 0.536418
hsa-mir-103a-1 hsa-mir-199a-2 0.507268
hsa-mir-103a-1 hsa-mir-199b 0.652944
hsa-mir-103a-1 hsa-mir-19a 0.369553
hsa-mir-103a-1 hsa-mir-19b-1 0.373527
hsa-mir-103a-1 hsa-mir-19b-2 0.431086
hsa-mir-103a-1 hsa-mir-200a 0.517276
hsa-mir-103a-1 hsa-mir-200b 0.477234
hsa-mir-103a-1 hsa-mir-200c 0.495047
hsa-mir-103a-1 hsa-mir-203 0.477285
hsa-mir-103a-1 hsa-mir-204 0.628319
hsa-mir-103a-1 hsa-mir-205 0.510056
hsa-mir-103a-1 hsa-mir-206 0.623629
hsa-mir-103a-1 hsa-mir-208a 0.431146
hsa-mir-103a-1 hsa-mir-20a 0.395175
hsa-mir-103a-1 hsa-mir-20b 0.607424
hsa-mir-103a-1 hsa-mir-21 0.29523
hsa-mir-103a-1 hsa-mir-210 0.552728
hsa-mir-103a-1 hsa-mir-211 0.406716
hsa-mir-103a-1 hsa-mir-212 0.511661
hsa-mir-103a-1 hsa-mir-214 0.55429
hsa-mir-103a-1 hsa-mir-215 0.500715
hsa-mir-103a-1 hsa-mir-216a 0.385806
hsa-mir-103a-1 hsa-mir-216b 0.341422
hsa-mir-103a-1 hsa-mir-218-1 0.534293
hsa-mir-103a-1 hsa-mir-218-2 0.560739
hsa-mir-103a-1 hsa-mir-219-1 0.554668
hsa-mir-103a-1 hsa-mir-22 0.653126
hsa-mir-103a-1 hsa-mir-221 0.475732
hsa-mir-103a-1 hsa-mir-222 0.506681
hsa-mir-103a-1 hsa-mir-223 0.498111
hsa-mir-103a-1 hsa-mir-224 0.5877
hsa-mir-103a-1 hsa-mir-23a 0.522419
hsa-mir-103a-1 hsa-mir-23b 0.495495
hsa-mir-103a-1 hsa-mir-24-1 0.584485
hsa-mir-103a-1 hsa-mir-24-2 0.613737
hsa-mir-103a-1 hsa-mir-25 0.649355
hsa-mir-103a-1 hsa-mir-26a-1 0.548667
hsa-mir-103a-1 hsa-mir-26a-2 0.548667
hsa-mir-103a-1 hsa-mir-26b 0.557178
hsa-mir-103a-1 hsa-mir-27a 0.581801
hsa-mir-103a-1 hsa-mir-27b 0.55913
hsa-mir-103a-1 hsa-mir-28 0.458168
hsa-mir-103a-1 hsa-mir-296 0.575605
hsa-mir-103a-1 hsa-mir-297 0.117768
hsa-mir-103a-1 hsa-mir-299 0.275594
hsa-mir-103a-1 hsa-mir-29a 0.493882
hsa-mir-103a-1 hsa-mir-29b-1 0.503072
hsa-mir-103a-1 hsa-mir-29b-2 0.511173
hsa-mir-103a-1 hsa-mir-29c 0.523511
hsa-mir-103a-1 hsa-mir-300 0.109362
hsa-mir-103a-1 hsa-mir-302a 0.541182
hsa-mir-103a-1 hsa-mir-302b 0.55264
hsa-mir-103a-1 hsa-mir-302c 0.576101
hsa-mir-103a-1 hsa-mir-30a 0.518427
hsa-mir-103a-1 hsa-mir-30b 0.472798
hsa-mir-103a-1 hsa-mir-30c-1 0.649301
hsa-mir-103a-1 hsa-mir-30c-2 0.639518
hsa-mir-103a-1 hsa-mir-30d 0.54242
hsa-mir-103a-1 hsa-mir-30e 0.457097
hsa-mir-103a-1 hsa-mir-32 0.447099
hsa-mir-103a-1 hsa-mir-320a 0.592904
hsa-mir-103a-1 hsa-mir-323a 0.189715
hsa-mir-103a-1 hsa-mir-325 0.0829442
hsa-mir-103a-1 hsa-mir-330 0.425193
hsa-mir-103a-1 hsa-mir-331 0.372158
hsa-mir-103a-1 hsa-mir-335 0.661773
hsa-mir-103a-1 hsa-mir-339 0.439057
hsa-mir-103a-1 hsa-mir-33a 0.270876
hsa-mir-103a-1 hsa-mir-33b 0.219952
hsa-mir-103a-1 hsa-mir-340 0.356004
hsa-mir-103a-1 hsa-mir-342 0.54867
hsa-mir-103a-1 hsa-mir-34a 0.429773
hsa-mir-103a-1 hsa-mir-34b 0.613496
hsa-mir-103a-1 hsa-mir-34c 0.590607
hsa-mir-103a-1 hsa-mir-362 0.369289
hsa-mir-103a-1 hsa-mir-365a 0.445573
hsa-mir-103a-1 hsa-mir-365b 0.449565
hsa-mir-103a-1 hsa-mir-367 0.502809
hsa-mir-103a-1 hsa-mir-372 0.55469
hsa-mir-103a-1 hsa-mir-373 0.555364
hsa-mir-103a-1 hsa-mir-375 0.510184
hsa-mir-103a-1 hsa-mir-376c 0.447945
hsa-mir-103a-1 hsa-mir-377 0.0256537
hsa-mir-103a-1 hsa-mir-378a 0.592747
hsa-mir-103a-1 hsa-mir-379 0.264686
hsa-mir-103a-1 hsa-mir-381 0.466094
hsa-mir-103a-1 hsa-mir-382 0.105092
hsa-mir-103a-1 hsa-mir-423 0.43986
hsa-mir-103a-1 hsa-mir-424 0.33265
hsa-mir-103a-1 hsa-mir-429 0.596355
hsa-mir-103a-1 hsa-mir-432 0.323448
hsa-mir-103a-1 hsa-mir-451a 0.585211
hsa-mir-103a-1 hsa-mir-452 0.42459
hsa-mir-103a-1 hsa-mir-487b 0.314754
hsa-mir-103a-1 hsa-mir-494 0.423196
hsa-mir-103a-1 hsa-mir-495 0.4239
hsa-mir-103a-1 hsa-mir-497 0.654839
hsa-mir-103a-1 hsa-mir-499a 0.508793
hsa-mir-103a-1 hsa-mir-500a 0.155365
hsa-mir-103a-1 hsa-mir-501 0.141324
hsa-mir-103a-1 hsa-mir-507 0.0623483
hsa-mir-103a-1 hsa-mir-512-1 0.188543
hsa-mir-103a-1 hsa-mir-512-2 0.228608
hsa-mir-103a-1 hsa-mir-515-1 0.298558
hsa-mir-103a-1 hsa-mir-515-2 0.298558
hsa-mir-103a-1 hsa-mir-520a 0.354055
hsa-mir-103a-1 hsa-mir-520b 0.423987
hsa-mir-103a-1 hsa-mir-520c 0.325587
hsa-mir-103a-1 hsa-mir-520d 0.372509
hsa-mir-103a-1 hsa-mir-520e 0.195115
hsa-mir-103a-1 hsa-mir-520f 0.0283202
hsa-mir-103a-1 hsa-mir-520g 0.0283202
hsa-mir-103a-1 hsa-mir-520h 0.493231
hsa-mir-103a-1 hsa-mir-523 0.00789626
hsa-mir-103a-1 hsa-mir-525 0.0147871
hsa-mir-103a-1 hsa-mir-526a-1 0.361065
hsa-mir-103a-1 hsa-mir-526a-2 0.361065
hsa-mir-103a-1 hsa-mir-526b 0.152266
hsa-mir-103a-1 hsa-mir-9-1 0.510303
hsa-mir-103a-1 hsa-mir-9-2 0.528977
hsa-mir-103a-1 hsa-mir-92a-1 0.374324
hsa-mir-103a-1 hsa-mir-92a-2 0.4159
hsa-mir-103a-1 hsa-mir-92b 0.506719
hsa-mir-103a-1 hsa-mir-9-3 0.53861
hsa-mir-103a-1 hsa-mir-95 0.562237
hsa-mir-103a-1 hsa-mir-98 0.508677
hsa-mir-103a-1 hsa-mir-99b 0.508622
hsa-mir-103a-1 hsa-mir-31 0.481767
hsa-mir-103a-1 hsa-mir-184 0.394506
hsa-mir-103a-1 hsa-mir-370 0.511584
hsa-mir-103a-1 hsa-mir-99a 0.562269
hsa-mir-103a-1 hsa-mir-93 0.569046
hsa-mir-103a-1 hsa-mir-433 0.19189
hsa-mir-103a-1 hsa-mir-96 0.612479
hsa-mir-103a-1 hsa-mir-128-1 0.499377
hsa-mir-103a-1 hsa-mir-153-2 0.491968
hsa-mir-103a-1 hsa-mir-135b 0.564849
hsa-mir-103a-1 hsa-mir-338 0.592017
hsa-mir-103a-1 hsa-mir-488 0.25866
hsa-mir-103a-1 hsa-mir-302d 0.547243
hsa-mir-103a-1 hsa-mir-383 0.319947
hsa-mir-103a-1 hsa-mir-101-2 0.528297
hsa-mir-103a-1 hsa-mir-10a 0.490188
hsa-mir-103a-1 hsa-mir-149 0.52749
hsa-mir-103a-1 hsa-mir-510 0.184591
hsa-mir-103a-1 hsa-mir-516a-1 0.297088
hsa-mir-103a-1 hsa-mir-516a-2 0.297088
hsa-mir-103a-1 hsa-mir-516b-1 0.297041
hsa-mir-103a-1 hsa-mir-516b-2 0.297041
hsa-mir-103a-1 hsa-mir-7-1 0.537027
hsa-mir-103a-1 hsa-mir-7-2 0.546523
hsa-mir-103a-1 hsa-mir-7-3 0.557469
hsa-mir-103a-1 hsa-mir-196b 0.511316
hsa-mir-103a-1 hsa-mir-363 0.41053
hsa-mir-103a-1 hsa-mir-514a-1 0.127738
hsa-mir-103a-1 hsa-mir-514a-2 0.127738
hsa-mir-103a-1 hsa-mir-514a-3 0.127738
hsa-mir-103a-1 hsa-mir-498 0.378943
hsa-mir-103a-1 hsa-mir-193b 0.595954
hsa-mir-103a-1 hsa-mir-449a 0.447004
hsa-mir-103a-1 hsa-mir-449b 0.469625
hsa-mir-103a-1 hsa-mir-194-2 0.617032
hsa-mir-103a-1 hsa-mir-659 0.027376
hsa-mir-103a-1 hsa-mir-129-1 0.540711
hsa-mir-103a-1 hsa-mir-139 0.561451
hsa-mir-103a-1 hsa-mir-421 0.348817
hsa-mir-103a-1 hsa-mir-658 0.119123
hsa-mir-103a-1 hsa-mir-137 0.582509
hsa-mir-103a-1 hsa-mir-455 0.233694
hsa-mir-103a-1 hsa-mir-491 0.424911
hsa-mir-103a-1 hsa-mir-431 0.0636183
hsa-mir-103a-1 hsa-mir-448 0.00905177
hsa-mir-103a-1 hsa-mir-454 0.306797
hsa-mir-103a-1 hsa-mir-575 0.0905223
hsa-mir-103a-1 hsa-mir-660 0.0877607
hsa-mir-103a-1 hsa-mir-663a 0.402187
hsa-mir-103a-1 hsa-mir-185 0.532988
hsa-mir-103a-1 hsa-mir-208b 0.259237
hsa-mir-103a-1 hsa-mir-324 0.342734
hsa-mir-103a-1 hsa-mir-346 0.155817
hsa-mir-103a-1 hsa-mir-484 0.272411
hsa-mir-103a-1 hsa-mir-486 0.572237
hsa-mir-103a-1 hsa-mir-518b 0.28535
hsa-mir-103a-1 hsa-mir-518c 0.130968
hsa-mir-103a-1 hsa-mir-557 0.0434637
hsa-mir-103a-1 hsa-mir-583 0.0129508
hsa-mir-103a-1 hsa-mir-596 0.106833
hsa-mir-103a-1 hsa-mir-600 0.00369734
hsa-mir-103a-1 hsa-mir-601 0.119123
hsa-mir-103a-1 hsa-mir-602 0.153438
hsa-mir-103a-1 hsa-mir-608 0.38604
hsa-mir-103a-1 hsa-mir-611 0.00369734
hsa-mir-103a-1 hsa-mir-612 0.148388
hsa-mir-103a-1 hsa-mir-615 0.237431
hsa-mir-103a-1 hsa-mir-622 0.216046
hsa-mir-103a-1 hsa-mir-629 0.560171
hsa-mir-103a-1 hsa-mir-637 0.213595
hsa-mir-103a-1 hsa-mir-638 0.4757
hsa-mir-103a-1 hsa-mir-642a 0.141697
hsa-mir-103a-1 hsa-mir-654 0.00369734
hsa-mir-103a-1 hsa-mir-657 0.148388
hsa-mir-103a-1 hsa-mir-662 0.00369734
hsa-mir-103a-1 hsa-mir-769 0.00369734
hsa-mir-103a-1 hsa-mir-153-1 0.389608
hsa-mir-103a-1 hsa-mir-532 0.387121
hsa-mir-103a-1 hsa-mir-561 0.122333
hsa-mir-103a-1 hsa-mir-219-2 0.345712
hsa-mir-103a-1 hsa-mir-371a 0.44506
hsa-mir-103a-1 hsa-mir-190a 0.423351
hsa-mir-103a-1 hsa-mir-217 0.335677
hsa-mir-103a-1 hsa-mir-188 0.0981451
hsa-mir-103a-1 hsa-mir-301a 0.564954
hsa-mir-103a-1 hsa-mir-301b 0.260107
hsa-mir-103a-1 hsa-mir-337 0.244421
hsa-mir-103a-1 hsa-mir-376a-1 0.402646
hsa-mir-103a-1 hsa-mir-376a-2 0.402646
hsa-mir-103a-1 hsa-mir-409 0.433314
hsa-mir-103a-1 hsa-mir-411 0.234239
hsa-mir-103a-1 hsa-mir-376b 0.100916
hsa-mir-103a-1 hsa-mir-328 0.506207
hsa-mir-103a-1 hsa-mir-521-1 0.0426109
hsa-mir-103a-1 hsa-mir-521-2 0.0426109
hsa-mir-103a-1 hsa-mir-542 0.553001
hsa-mir-103a-1 hsa-mir-298 0.160494
hsa-mir-103a-1 hsa-mir-640 0.223846
hsa-mir-103a-1 hsa-mir-650 0.378457
hsa-mir-103a-1 hsa-mir-193a 0.623184
hsa-mir-103a-1 hsa-mir-302e 0.339162
hsa-mir-103a-1 hsa-mir-302f 0.381176
hsa-mir-103a-1 hsa-mir-1296 0.0426109
hsa-mir-103a-1 hsa-mir-519d 0.298683
hsa-mir-103a-1 hsa-mir-493 0.38891
hsa-mir-103a-1 hsa-mir-519c 0.453262
hsa-mir-103a-1 hsa-mir-138-1 0.453682
hsa-mir-103a-1 hsa-mir-138-2 0.453682
hsa-mir-103a-1 hsa-mir-320b-1 0.320291
hsa-mir-103a-1 hsa-mir-320b-2 0.320291
hsa-mir-103a-1 hsa-mir-320c-1 0.263875
hsa-mir-103a-1 hsa-mir-320c-2 0.259528
hsa-mir-103a-1 hsa-mir-320d-1 0.302132
hsa-mir-103a-1 hsa-mir-320d-2 0.175116
hsa-mir-103a-1 hsa-mir-1181 0.00905177
hsa-mir-103a-1 hsa-mir-483 0.451022
hsa-mir-103a-1 hsa-mir-326 0.461633
hsa-mir-103a-1 hsa-mir-599 0.0164652
hsa-mir-103a-1 hsa-mir-661 0.29067
hsa-mir-103a-1 hsa-mir-1224 0.380768
hsa-mir-103a-1 hsa-mir-503 0.440802
hsa-mir-103a-1 hsa-mir-1180 0.00181629
hsa-mir-103a-1 hsa-mir-1184-1 0.00181629
hsa-mir-103a-1 hsa-mir-1246 0.186264
hsa-mir-103a-1 hsa-mir-1247 0.00181629
hsa-mir-103a-1 hsa-mir-1249 0.196761
hsa-mir-103a-1 hsa-mir-1273a 0.00181629
hsa-mir-103a-1 hsa-mir-1280 0.200996
hsa-mir-103a-1 hsa-mir-1302-1 0.0110152
hsa-mir-103a-1 hsa-mir-1302-2 0.0110152
hsa-mir-103a-1 hsa-mir-1302-3 0.0110152
hsa-mir-103a-1 hsa-mir-1302-4 0.0110152
hsa-mir-103a-1 hsa-mir-1302-5 0.0110152
hsa-mir-103a-1 hsa-mir-1302-6 0.0110152
hsa-mir-103a-1 hsa-mir-1302-7 0.0110152
hsa-mir-103a-1 hsa-mir-1302-8 0.0110152
hsa-mir-103a-1 hsa-mir-425 0.472924
hsa-mir-103a-1 hsa-mir-410 0.14943
hsa-mir-103a-1 hsa-mir-492 0.293346
hsa-mir-103a-1 hsa-mir-345 0.451288
hsa-mir-103a-1 hsa-mir-584 0.357012
hsa-mir-103a-1 hsa-mir-708 0.544795
hsa-mir-103a-1 hsa-mir-628 0.0898485
hsa-mir-103a-1 hsa-mir-361 0.309933
hsa-mir-103a-1 hsa-mir-422a 0.215302
hsa-mir-103a-1 hsa-mir-509-3 0.140435
hsa-mir-103a-1 hsa-mir-517a 0.328187
hsa-mir-103a-1 hsa-mir-518e 0.0552111
hsa-mir-103a-1 hsa-mir-519b 0.0733064
hsa-mir-103a-1 hsa-mir-550a-1 0.324317
hsa-mir-103a-1 hsa-mir-550a-2 0.324317
hsa-mir-103a-1 hsa-mir-593 0.123202
hsa-mir-103a-1 hsa-mir-621 0.0552111
hsa-mir-103a-1 hsa-mir-625 0.636582
hsa-mir-103a-1 hsa-mir-646 0.164465
hsa-mir-103a-1 hsa-mir-664 0.129947
hsa-mir-103a-1 hsa-mir-767 0.059738
hsa-mir-103a-1 hsa-mir-1972-1 0.00181629
hsa-mir-103a-1 hsa-mir-374b 0.140292
hsa-mir-103a-1 hsa-mir-505 0.124453
hsa-mir-103a-1 hsa-mir-519a-1 0.185674
hsa-mir-103a-1 hsa-mir-566 0.00181629
hsa-mir-103a-1 hsa-mir-582 0.00181629
hsa-mir-103a-1 hsa-mir-589 0.00181629
hsa-mir-103a-1 hsa-mir-619 0.00181629
hsa-mir-103a-1 hsa-mir-627 0.00181629
hsa-mir-103a-1 hsa-mir-635 0.00181629
hsa-mir-103a-1 hsa-mir-655 0.0770454
hsa-mir-103a-1 hsa-mir-744 0.314582
hsa-mir-103a-1 hsa-mir-942 0.0689509
hsa-mir-103a-1 hsa-mir-489 0.291667
hsa-mir-103a-1 hsa-mir-487a 0.0421624
hsa-mir-103a-1 hsa-mir-384 0.0587994
hsa-mir-103a-1 hsa-mir-552 0.0582977
hsa-mir-103a-1 hsa-mir-630 0.22639
hsa-mir-103a-1 hsa-mir-1227 0.0434142
hsa-mir-103a-1 hsa-mir-1229 0.0434142
hsa-mir-103a-1 hsa-mir-519e 0.364229
hsa-mir-103a-1 hsa-mir-569 0.0109957
hsa-mir-103a-1 hsa-mir-1179 0.11419
hsa-mir-103a-1 hsa-mir-616 0.0426109
hsa-mir-103a-1 hsa-mir-885 0.210381
hsa-mir-103a-1 hsa-mir-485 0.294332
hsa-mir-103a-1 hsa-mir-1254-1 0.0362532
hsa-mir-103a-1 hsa-mir-574 0.452986
hsa-mir-103a-1 hsa-mir-1258 0.157504
hsa-mir-103a-1 hsa-mir-539 0.201325
hsa-mir-103a-1 hsa-mir-519a-2 0.187529
hsa-mir-103a-1 hsa-mir-1202 0.148432
hsa-mir-103a-1 hsa-mir-449c 0.118866
hsa-mir-103a-1 hsa-mir-202 0.266341
hsa-mir-103a-1 hsa-mir-720 0.136938
hsa-mir-103a-1 hsa-mir-504 0.157058
hsa-mir-103a-1 hsa-mir-873 0.0537557
hsa-mir-103a-1 hsa-mir-675 0.0963727
hsa-mir-103a-1 hsa-mir-590 0.305577
hsa-mir-103a-1 hsa-mir-1271 0.219402
hsa-mir-103a-1 hsa-mir-671 0.138341
hsa-mir-103a-1 hsa-mir-1827 0.0702287
hsa-mir-103a-1 hsa-mir-647 0.0426109
hsa-mir-103a-1 hsa-mir-632 0.128356
hsa-mir-103a-1 hsa-mir-636 0.207633
hsa-mir-103a-1 hsa-mir-1275 0.11419
hsa-mir-103a-1 hsa-mir-617 0.0708482
hsa-mir-103a-1 hsa-mir-758 0.0708482
hsa-mir-103a-1 hsa-mir-766 0.0708482
hsa-mir-103a-1 hsa-mir-1286 0.0708482
hsa-mir-103a-1 hsa-mir-548d-1 0.232352
hsa-mir-103a-1 hsa-mir-548d-2 0.232352
hsa-mir-103a-1 hsa-mir-374a 0.276009
hsa-mir-103a-1 hsa-mir-652 0.167137
hsa-mir-103a-1 hsa-mir-502 0.281231
hsa-mir-103a-1 hsa-mir-874 0.247035
hsa-mir-103a-1 hsa-mir-147b 0.178355
hsa-mir-103a-1 hsa-mir-105-1 0.208537
hsa-mir-103a-1 hsa-mir-105-2 0.208537
hsa-mir-103a-1 hsa-mir-506 0.230136
hsa-mir-103a-1 hsa-mir-508 0.260577
hsa-mir-103a-1 hsa-mir-509-1 0.134546
hsa-mir-103a-1 hsa-mir-509-2 0.134546
hsa-mir-103a-1 hsa-mir-513a-1 0.401851
hsa-mir-103a-1 hsa-mir-513a-2 0.401851
hsa-mir-103a-1 hsa-mir-513b 0.232428
hsa-mir-103a-1 hsa-mir-513c 0.232428
hsa-mir-103a-1 hsa-mir-711 0.0537509
hsa-mir-103a-1 hsa-mir-935 0.049426
hsa-mir-103a-1 hsa-mir-1299 0.0626249
hsa-mir-103a-1 hsa-mir-450a-1 0.264306
hsa-mir-103a-1 hsa-mir-450a-2 0.264306
hsa-mir-103a-1 hsa-mir-450b 0.264306
hsa-mir-103a-1 hsa-mir-605 0.118866
hsa-mir-103a-1 hsa-mir-1293 0.0519424
hsa-mir-103a-1 hsa-mir-1233-1 0.0761179
hsa-mir-103a-1 hsa-mir-1233-2 0.0761179
hsa-mir-103a-1 hsa-mir-1290 0.36224
hsa-mir-103a-1 hsa-mir-1234 0.148432
hsa-mir-103a-1 hsa-mir-522 0.148432
hsa-mir-103a-1 hsa-mir-2110 0.252956
hsa-mir-103a-1 hsa-mir-323b 0.236385
hsa-mir-103a-1 hsa-mir-765 0.200806
hsa-mir-103a-1 hsa-mir-147a 0.277269
hsa-mir-103a-1 hsa-mir-329-1 0.0512903
hsa-mir-103a-1 hsa-mir-329-2 0.0512903
hsa-mir-103a-1 hsa-mir-548b 0.0815228
hsa-mir-103a-1 hsa-mir-550a-3 0.151295
hsa-mir-103a-1 hsa-mir-550b-1 0.00677801
hsa-mir-103a-1 hsa-mir-550b-2 0.00677801
hsa-mir-103a-1 hsa-mir-624 0.00914705
hsa-mir-103a-1 hsa-mir-517c 0.148432
hsa-mir-103a-1 hsa-mir-320e 0.264306
hsa-mir-103a-1 hsa-mir-490 0.1871
hsa-mir-103a-1 hsa-mir-527 0.148432
hsa-mir-103a-1 hsa-mir-500b 0.148432
hsa-mir-103a-1 hsa-mir-922 0.145484
hsa-mir-103a-1 hsa-mir-571 0.111603
hsa-mir-103a-1 hsa-mir-548c 0.0235553
hsa-mir-103a-1 hsa-mir-3163 0.0450568
hsa-mir-103a-1 hsa-mir-1305 0.0450568
hsa-mir-103a-1 hsa-mir-1260a 0.0450568
hsa-mir-103a-1 hsa-mir-545 0.000546815
hsa-mir-103a-1 hsa-mir-369 0.0473905
hsa-mir-103a-1 hsa-mir-577 0.118866
hsa-mir-103a-1 hsa-mir-518f 0.118866
hsa-mir-103a-1 hsa-mir-591 0.118866
hsa-mir-103a-1 hsa-mir-524 0.118866
hsa-mir-103a-1 hsa-mir-595 0.118866
hsa-mir-103a-1 hsa-mir-603 0.128037
hsa-mir-103a-1 hsa-mir-1915 0.231744
hsa-mir-103a-1 hsa-mir-548a-1 0.00203791
hsa-mir-103a-1 hsa-mir-548a-2 0.00203791
hsa-mir-103a-1 hsa-mir-548a-3 0.00203791
hsa-mir-103a-1 hsa-mir-1266 0.00600589
hsa-mir-103a-1 hsa-mir-103b-1 0.536391
hsa-mir-103a-1 hsa-mir-103b-2 0.536391
hsa-mir-103a-1 hsa-mir-1245b 0.126042
hsa-mir-103a-1 hsa-mir-1245a 0.126042
hsa-mir-103a-1 hsa-mir-1301 0.148432
hsa-mir-103a-1 hsa-mir-1183 0.0591888
hsa-mir-103a-1 hsa-mir-1471 0.179464
hsa-mir-103a-1 hsa-mir-1909 0.0591888
hsa-mir-103a-1 hsa-mir-610 0.118866
hsa-mir-103a-1 hsa-mir-570 0.118866
hsa-mir-103a-1 hsa-mir-1236 0.00353029
hsa-mir-103a-1 hsa-mir-614 0.0164652
hsa-mir-103a-1 hsa-mir-572 0.0805291
hsa-mir-103a-1 hsa-mir-648 0.0164652
hsa-mir-103a-1 hsa-mir-4306 0.126042
hsa-mir-103a-1 hsa-mir-4257 0.126042
hsa-mir-103a-1 hsa-mir-1323 0.126042
hsa-mir-103a-1 hsa-mir-718 0.126042
hsa-mir-103a-1 hsa-mir-2355 0.126042
hsa-mir-103a-1 hsa-mir-3186 0.126042
hsa-mir-103a-1 hsa-mir-3130-1 0.126042
hsa-mir-103a-1 hsa-mir-3130-2 0.126042
hsa-mir-103a-1 hsa-mir-1469 0.126042
hsa-mir-103a-1 hsa-mir-1285-1 0.0761179
hsa-mir-103a-1 hsa-mir-1285-2 0.0761179
hsa-mir-103a-1 hsa-mir-1322 0.0708482
hsa-mir-103a-1 hsa-mir-1207 0.00808394
hsa-mir-103a-1 hsa-mir-1273c 0.11419
hsa-mir-103a-1 hsa-mir-1303 0.252956
hsa-mir-103a-1 hsa-mir-567 0.11419
hsa-mir-103a-1 hsa-mir-941-1 0.0150116
hsa-mir-103a-1 hsa-mir-941-3 0.0150116
hsa-mir-103a-1 hsa-mir-941-4 0.0150116
hsa-mir-103a-1 hsa-mir-592 0.0145422
hsa-mir-103a-1 hsa-mir-598 0.0401872
hsa-mir-103a-1 hsa-mir-760 0.184524
hsa-mir-103a-1 hsa-mir-151b 0.393579
hsa-mir-103a-1 hsa-mir-4792 0.0446823
hsa-mir-103a-1 hsa-mir-551a 0.118866
hsa-mir-103a-1 hsa-mir-564 0.0473905
hsa-mir-103a-1 hsa-mir-3151 0.0497238
hsa-mir-103a-1 hsa-mir-938 0.118866
hsa-mir-103a-1 hsa-mir-2861 0.065177
hsa-mir-103a-1 hsa-mir-3196 0.065177
hsa-mir-103a-1 hsa-mir-378b 0.205017
hsa-mir-103a-1 hsa-mir-378c 0.205017
hsa-mir-103a-1 hsa-mir-378d-1 0.205017
hsa-mir-103a-1 hsa-mir-378d-2 0.205017
hsa-mir-103a-1 hsa-mir-378e 0.205017
hsa-mir-103a-1 hsa-mir-378f 0.205017
hsa-mir-103a-1 hsa-mir-378g 0.205017
hsa-mir-103a-1 hsa-mir-378h 0.205017
hsa-mir-103a-1 hsa-mir-378i 0.205017
hsa-mir-103a-1 hsa-mir-633 0.100297
hsa-mir-103a-1 hsa-mir-933 0.0552111
hsa-mir-103a-1 hsa-mir-499b 0.206806
hsa-mir-103a-1 hsa-mir-668 0.00798621
hsa-mir-103a-1 hsa-mir-518a-1 0.0422985
hsa-mir-103a-1 hsa-mir-518a-2 0.0422985
hsa-mir-103a-1 hsa-mir-1256 0.0426109
hsa-mir-103a-1 hsa-mir-1231 0.148432
hsa-mir-103a-1 hsa-mir-451b 0.200093
hsa-mir-103a-1 hsa-mir-3179-1 0.00677801
hsa-mir-103a-1 hsa-mir-3179-2 0.00677801
hsa-mir-103a-1 hsa-mir-3179-3 0.00677801
hsa-mir-103a-1 hsa-mir-642b 0.084006
hsa-mir-103a-1 hsa-mir-544a 0.177996
hsa-mir-103a-1 hsa-mir-544b 0.177996
hsa-mir-103a-1 hsa-mir-944 0.0434142
hsa-mir-103a-1 hsa-mir-1297 0.10088
hsa-mir-103a-1 hsa-mir-511-1 0.10088
hsa-mir-103a-1 hsa-mir-511-2 0.10088
hsa-mir-103a-1 hsa-mir-663b 0.177018
hsa-mir-103a-1 hsa-mir-3940 0.0362532
hsa-mir-103a-1 hsa-mir-190b 0.0422211
hsa-mir-103a-1 hsa-mir-124a-2 0.0761179
hsa-mir-103a-1 hsa-mir-124a-3 0.0761179
hsa-mir-103a-1 hsa-mir-192-2 0.0708482
hsa-mir-103a-1 hsa-mir-26 0.148432
hsa-mir-103a-1 hsa-mir-1228 0.118866
hsa-mir-103a-1 hsa-mir-663 0.00939857
hsa-mir-103a-1 hsa-mir-92 0.148432
hsa-mir-103a-1 hsa-mir-200 0.165987
hsa-mir-103a-1 hsa-mir-181 0.126042
hsa-mir-103a-1 hsa-mir-3148 0.0109957
hsa-mir-103a-1 hsa-mir-371 0.148432
hsa-mir-103a-1 hsa-mir-151 0.0705714
hsa-mir-103a-1 hsa-let-7a 0.150613
hsa-mir-103a-1 hsa-mir-125b 0.126042
hsa-mir-103a-1 hsa-mir-128 0.0647327
hsa-mir-103a-1 hsa-mir-29b 0.10088
hsa-mir-103a-1 hsa-mir-189 0.0242124
hsa-mir-103a-2 hsa-mir-106a 0.610395
hsa-mir-103a-2 hsa-mir-106b 0.591035
hsa-mir-103a-2 hsa-mir-107 0.731004
hsa-mir-103a-2 hsa-mir-10b 0.599308
hsa-mir-103a-2 hsa-mir-1-1 0.554295
hsa-mir-103a-2 hsa-mir-1-2 0.503363
hsa-mir-103a-2 hsa-mir-122 0.543376
hsa-mir-103a-2 hsa-mir-124-1 0.600625
hsa-mir-103a-2 hsa-mir-124-2 0.610709
hsa-mir-103a-2 hsa-mir-124-3 0.630991
hsa-mir-103a-2 hsa-mir-125a 0.601829
hsa-mir-103a-2 hsa-mir-125b-1 0.448844
hsa-mir-103a-2 hsa-mir-125b-2 0.494476
hsa-mir-103a-2 hsa-mir-126 0.550619
hsa-mir-103a-2 hsa-mir-127 0.631929
hsa-mir-103a-2 hsa-mir-128-2 0.627863
hsa-mir-103a-2 hsa-mir-129-2 0.548198
hsa-mir-103a-2 hsa-mir-130a 0.603832
hsa-mir-103a-2 hsa-mir-130b 0.522116
hsa-mir-103a-2 hsa-mir-132 0.571844
hsa-mir-103a-2 hsa-mir-133a-1 0.438725
hsa-mir-103a-2 hsa-mir-133a-2 0.465689
hsa-mir-103a-2 hsa-mir-133b 0.601425
hsa-mir-103a-2 hsa-mir-134 0.342775
hsa-mir-103a-2 hsa-mir-135a-1 0.628591
hsa-mir-103a-2 hsa-mir-135a-2 0.628591
hsa-mir-103a-2 hsa-mir-136 0.121628
hsa-mir-103a-2 hsa-mir-140 0.615794
hsa-mir-103a-2 hsa-mir-141 0.571885
hsa-mir-103a-2 hsa-mir-142 0.532734
hsa-mir-103a-2 hsa-mir-143 0.532656
hsa-mir-103a-2 hsa-mir-144 0.493945
hsa-mir-103a-2 hsa-mir-145 0.473829
hsa-mir-103a-2 hsa-mir-146a 0.456307
hsa-mir-103a-2 hsa-mir-146b 0.653693
hsa-mir-103a-2 hsa-mir-148a 0.683652
hsa-mir-103a-2 hsa-mir-148b 0.531274
hsa-mir-103a-2 hsa-mir-150 0.521641
hsa-mir-103a-2 hsa-mir-151a 0.706568
hsa-mir-103a-2 hsa-mir-152 0.640464
hsa-mir-103a-2 hsa-mir-154 0.234052
hsa-mir-103a-2 hsa-mir-155 0.381715
hsa-mir-103a-2 hsa-mir-15a 0.466933
hsa-mir-103a-2 hsa-mir-15b 0.549433
hsa-mir-103a-2 hsa-mir-16-1 0.444091
hsa-mir-103a-2 hsa-mir-16-2 0.48033
hsa-mir-103a-2 hsa-mir-17 0.433205
hsa-mir-103a-2 hsa-mir-181a-1 0.497974
hsa-mir-103a-2 hsa-mir-181a-2 0.517196
hsa-mir-103a-2 hsa-mir-181b-1 0.566185
hsa-mir-103a-2 hsa-mir-181b-2 0.565591
hsa-mir-103a-2 hsa-mir-181c 0.536528
hsa-mir-103a-2 hsa-mir-181d 0.442248
hsa-mir-103a-2 hsa-mir-182 0.660409
hsa-mir-103a-2 hsa-mir-183 0.645116
hsa-mir-103a-2 hsa-mir-186 0.533292
hsa-mir-103a-2 hsa-mir-187 0.482604
hsa-mir-103a-2 hsa-mir-18a 0.429588
hsa-mir-103a-2 hsa-mir-18b 0.647544
hsa-mir-103a-2 hsa-mir-191 0.740094
hsa-mir-103a-2 hsa-mir-192 0.587769
hsa-mir-103a-2 hsa-mir-194-1 0.669163
hsa-mir-103a-2 hsa-mir-195 0.601325
hsa-mir-103a-2 hsa-mir-196a-1 0.610414
hsa-mir-103a-2 hsa-mir-196a-2 0.595676
hsa-mir-103a-2 hsa-mir-197 0.552591
hsa-mir-103a-2 hsa-mir-198 0.257016
hsa-mir-103a-2 hsa-mir-199a-1 0.596162
hsa-mir-103a-2 hsa-mir-199a-2 0.568503
hsa-mir-103a-2 hsa-mir-199b 0.666211
hsa-mir-103a-2 hsa-mir-19a 0.429211
hsa-mir-103a-2 hsa-mir-19b-1 0.431087
hsa-mir-103a-2 hsa-mir-19b-2 0.455618
hsa-mir-103a-2 hsa-mir-200a 0.583481
hsa-mir-103a-2 hsa-mir-200b 0.542221
hsa-mir-103a-2 hsa-mir-200c 0.558557
hsa-mir-103a-2 hsa-mir-203 0.52648
hsa-mir-103a-2 hsa-mir-204 0.663917
hsa-mir-103a-2 hsa-mir-205 0.557706
hsa-mir-103a-2 hsa-mir-206 0.622915
hsa-mir-103a-2 hsa-mir-208a 0.402457
hsa-mir-103a-2 hsa-mir-20a 0.445896
hsa-mir-103a-2 hsa-mir-20b 0.672552
hsa-mir-103a-2 hsa-mir-21 0.332181
hsa-mir-103a-2 hsa-mir-210 0.596369
hsa-mir-103a-2 hsa-mir-211 0.426195
hsa-mir-103a-2 hsa-mir-212 0.484681
hsa-mir-103a-2 hsa-mir-214 0.619704
hsa-mir-103a-2 hsa-mir-215 0.565305
hsa-mir-103a-2 hsa-mir-216a 0.398074
hsa-mir-103a-2 hsa-mir-216b 0.310484
hsa-mir-103a-2 hsa-mir-218-1 0.607809
hsa-mir-103a-2 hsa-mir-218-2 0.607879
hsa-mir-103a-2 hsa-mir-219-1 0.609145
hsa-mir-103a-2 hsa-mir-22 0.708426
hsa-mir-103a-2 hsa-mir-221 0.533379
hsa-mir-103a-2 hsa-mir-222 0.550587
hsa-mir-103a-2 hsa-mir-223 0.537138
hsa-mir-103a-2 hsa-mir-224 0.628403
hsa-mir-103a-2 hsa-mir-23a 0.512529
hsa-mir-103a-2 hsa-mir-23b 0.530224
hsa-mir-103a-2 hsa-mir-24-1 0.599738
hsa-mir-103a-2 hsa-mir-24-2 0.616395
hsa-mir-103a-2 hsa-mir-25 0.711672
hsa-mir-103a-2 hsa-mir-26a-1 0.584514
hsa-mir-103a-2 hsa-mir-26a-2 0.584514
hsa-mir-103a-2 hsa-mir-26b 0.545074
hsa-mir-103a-2 hsa-mir-27a 0.624281
hsa-mir-103a-2 hsa-mir-27b 0.592324
hsa-mir-103a-2 hsa-mir-28 0.430299
hsa-mir-103a-2 hsa-mir-296 0.624331
hsa-mir-103a-2 hsa-mir-297 0.103504
hsa-mir-103a-2 hsa-mir-299 0.249509
hsa-mir-103a-2 hsa-mir-29a 0.548563
hsa-mir-103a-2 hsa-mir-29b-1 0.558637
hsa-mir-103a-2 hsa-mir-29b-2 0.566421
hsa-mir-103a-2 hsa-mir-29c 0.549646
hsa-mir-103a-2 hsa-mir-300 0.151911
hsa-mir-103a-2 hsa-mir-302a 0.606652
hsa-mir-103a-2 hsa-mir-302b 0.625804
hsa-mir-103a-2 hsa-mir-302c 0.644267
hsa-mir-103a-2 hsa-mir-30a 0.577575
hsa-mir-103a-2 hsa-mir-30b 0.514397
hsa-mir-103a-2 hsa-mir-30c-1 0.676235
hsa-mir-103a-2 hsa-mir-30c-2 0.671037
hsa-mir-103a-2 hsa-mir-30d 0.601499
hsa-mir-103a-2 hsa-mir-30e 0.513092
hsa-mir-103a-2 hsa-mir-32 0.420726
hsa-mir-103a-2 hsa-mir-320a 0.633884
hsa-mir-103a-2 hsa-mir-323a 0.181937
hsa-mir-103a-2 hsa-mir-325 0.0728008
hsa-mir-103a-2 hsa-mir-330 0.434467
hsa-mir-103a-2 hsa-mir-331 0.346945
hsa-mir-103a-2 hsa-mir-335 0.693866
hsa-mir-103a-2 hsa-mir-339 0.498541
hsa-mir-103a-2 hsa-mir-33a 0.241296
hsa-mir-103a-2 hsa-mir-33b 0.198549
hsa-mir-103a-2 hsa-mir-340 0.323943
hsa-mir-103a-2 hsa-mir-342 0.568501
hsa-mir-103a-2 hsa-mir-34a 0.485712
hsa-mir-103a-2 hsa-mir-34b 0.677141
hsa-mir-103a-2 hsa-mir-34c 0.653421
hsa-mir-103a-2 hsa-mir-362 0.373622
hsa-mir-103a-2 hsa-mir-365a 0.457556
hsa-mir-103a-2 hsa-mir-365b 0.460668
hsa-mir-103a-2 hsa-mir-367 0.569953
hsa-mir-103a-2 hsa-mir-372 0.549228
hsa-mir-103a-2 hsa-mir-373 0.569112
hsa-mir-103a-2 hsa-mir-375 0.577569
hsa-mir-103a-2 hsa-mir-376c 0.455873
hsa-mir-103a-2 hsa-mir-377 0.0240909
hsa-mir-103a-2 hsa-mir-378a 0.624267
hsa-mir-103a-2 hsa-mir-379 0.238351
hsa-mir-103a-2 hsa-mir-381 0.429431
hsa-mir-103a-2 hsa-mir-382 0.0981752
hsa-mir-103a-2 hsa-mir-423 0.41018
hsa-mir-103a-2 hsa-mir-424 0.313057
hsa-mir-103a-2 hsa-mir-429 0.65846
hsa-mir-103a-2 hsa-mir-432 0.293597
hsa-mir-103a-2 hsa-mir-451a 0.591253
hsa-mir-103a-2 hsa-mir-452 0.447411
hsa-mir-103a-2 hsa-mir-487b 0.283496
hsa-mir-103a-2 hsa-mir-494 0.397474
hsa-mir-103a-2 hsa-mir-495 0.391845
hsa-mir-103a-2 hsa-mir-497 0.640808
hsa-mir-103a-2 hsa-mir-499a 0.526226
hsa-mir-103a-2 hsa-mir-500a 0.13962
hsa-mir-103a-2 hsa-mir-501 0.175731
hsa-mir-103a-2 hsa-mir-507 0.108364
hsa-mir-103a-2 hsa-mir-512-1 0.171864
hsa-mir-103a-2 hsa-mir-512-2 0.211515
hsa-mir-103a-2 hsa-mir-515-1 0.270441
hsa-mir-103a-2 hsa-mir-515-2 0.270441
hsa-mir-103a-2 hsa-mir-520a 0.322723
hsa-mir-103a-2 hsa-mir-520b 0.393551
hsa-mir-103a-2 hsa-mir-520c 0.302488
hsa-mir-103a-2 hsa-mir-520d 0.344111
hsa-mir-103a-2 hsa-mir-520e 0.176317
hsa-mir-103a-2 hsa-mir-520f 0.0263744
hsa-mir-103a-2 hsa-mir-520g 0.0263744
hsa-mir-103a-2 hsa-mir-520h 0.464466
hsa-mir-103a-2 hsa-mir-523 0.00632136
hsa-mir-103a-2 hsa-mir-525 0.012985
hsa-mir-103a-2 hsa-mir-526a-1 0.325549
hsa-mir-103a-2 hsa-mir-526a-2 0.325549
hsa-mir-103a-2 hsa-mir-526b 0.134946
hsa-mir-103a-2 hsa-mir-9-1 0.582142
hsa-mir-103a-2 hsa-mir-9-2 0.57837
hsa-mir-103a-2 hsa-mir-92a-1 0.415999
hsa-mir-103a-2 hsa-mir-92a-2 0.463776
hsa-mir-103a-2 hsa-mir-92b 0.538335
hsa-mir-103a-2 hsa-mir-9-3 0.586806
hsa-mir-103a-2 hsa-mir-95 0.525247
hsa-mir-103a-2 hsa-mir-98 0.496723
hsa-mir-103a-2 hsa-mir-99b 0.532102
hsa-mir-103a-2 hsa-mir-31 0.54411
hsa-mir-103a-2 hsa-mir-184 0.384682
hsa-mir-103a-2 hsa-mir-370 0.533732
hsa-mir-103a-2 hsa-mir-99a 0.63362
hsa-mir-103a-2 hsa-mir-93 0.638522
hsa-mir-103a-2 hsa-mir-433 0.216051
hsa-mir-103a-2 hsa-mir-96 0.676287
hsa-mir-103a-2 hsa-mir-128-1 0.51276
hsa-mir-103a-2 hsa-mir-153-2 0.555188
hsa-mir-103a-2 hsa-mir-135b 0.633082
hsa-mir-103a-2 hsa-mir-338 0.643449
hsa-mir-103a-2 hsa-mir-488 0.336783
hsa-mir-103a-2 hsa-mir-302d 0.616273
hsa-mir-103a-2 hsa-mir-383 0.395526
hsa-mir-103a-2 hsa-mir-101-2 0.574091
hsa-mir-103a-2 hsa-mir-10a 0.495254
hsa-mir-103a-2 hsa-mir-149 0.56241
hsa-mir-103a-2 hsa-mir-510 0.217301
hsa-mir-103a-2 hsa-mir-516a-1 0.315468
hsa-mir-103a-2 hsa-mir-516a-2 0.315468
hsa-mir-103a-2 hsa-mir-516b-1 0.270375
hsa-mir-103a-2 hsa-mir-516b-2 0.270375
hsa-mir-103a-2 hsa-mir-7-1 0.585014
hsa-mir-103a-2 hsa-mir-7-2 0.593091
hsa-mir-103a-2 hsa-mir-7-3 0.602639
hsa-mir-103a-2 hsa-mir-196b 0.51773
hsa-mir-103a-2 hsa-mir-363 0.39286
hsa-mir-103a-2 hsa-mir-514a-1 0.16995
hsa-mir-103a-2 hsa-mir-514a-2 0.16995
hsa-mir-103a-2 hsa-mir-514a-3 0.16995
hsa-mir-103a-2 hsa-mir-498 0.34985
hsa-mir-103a-2 hsa-mir-193b 0.662288
hsa-mir-103a-2 hsa-mir-449a 0.465339
hsa-mir-103a-2 hsa-mir-449b 0.484358
hsa-mir-103a-2 hsa-mir-194-2 0.63386
hsa-mir-103a-2 hsa-mir-659 0.0225853
hsa-mir-103a-2 hsa-mir-129-1 0.510717
hsa-mir-103a-2 hsa-mir-139 0.553953
hsa-mir-103a-2 hsa-mir-421 0.317285
hsa-mir-103a-2 hsa-mir-658 0.105506
hsa-mir-103a-2 hsa-mir-137 0.616161
hsa-mir-103a-2 hsa-mir-455 0.216429
hsa-mir-103a-2 hsa-mir-491 0.403219
hsa-mir-103a-2 hsa-mir-431 0.0577757
hsa-mir-103a-2 hsa-mir-448 0.00752271
hsa-mir-103a-2 hsa-mir-454 0.282104
hsa-mir-103a-2 hsa-mir-575 0.0828819
hsa-mir-103a-2 hsa-mir-660 0.08047
hsa-mir-103a-2 hsa-mir-663a 0.389953
hsa-mir-103a-2 hsa-mir-185 0.548933
hsa-mir-103a-2 hsa-mir-208b 0.23474
hsa-mir-103a-2 hsa-mir-324 0.313624
hsa-mir-103a-2 hsa-mir-346 0.138638
hsa-mir-103a-2 hsa-mir-484 0.253786
hsa-mir-103a-2 hsa-mir-486 0.631903
hsa-mir-103a-2 hsa-mir-518b 0.259492
hsa-mir-103a-2 hsa-mir-518c 0.115253
hsa-mir-103a-2 hsa-mir-557 0.0395172
hsa-mir-103a-2 hsa-mir-583 0.0108745
hsa-mir-103a-2 hsa-mir-596 0.0993582
hsa-mir-103a-2 hsa-mir-600 0.0031539
hsa-mir-103a-2 hsa-mir-601 0.105506
hsa-mir-103a-2 hsa-mir-602 0.136445
hsa-mir-103a-2 hsa-mir-608 0.351577
hsa-mir-103a-2 hsa-mir-611 0.0031539
hsa-mir-103a-2 hsa-mir-612 0.131992
hsa-mir-103a-2 hsa-mir-615 0.213201
hsa-mir-103a-2 hsa-mir-622 0.191966
hsa-mir-103a-2 hsa-mir-629 0.583698
hsa-mir-103a-2 hsa-mir-637 0.189849
hsa-mir-103a-2 hsa-mir-638 0.443127
hsa-mir-103a-2 hsa-mir-642a 0.182821
hsa-mir-103a-2 hsa-mir-654 0.0031539
hsa-mir-103a-2 hsa-mir-657 0.131992
hsa-mir-103a-2 hsa-mir-662 0.0031539
hsa-mir-103a-2 hsa-mir-769 0.0031539
hsa-mir-103a-2 hsa-mir-153-1 0.370225
hsa-mir-103a-2 hsa-mir-532 0.451666
hsa-mir-103a-2 hsa-mir-561 0.108153
hsa-mir-103a-2 hsa-mir-219-2 0.32444
hsa-mir-103a-2 hsa-mir-371a 0.4371
hsa-mir-103a-2 hsa-mir-190a 0.391708
hsa-mir-103a-2 hsa-mir-217 0.35677
hsa-mir-103a-2 hsa-mir-188 0.0869401
hsa-mir-103a-2 hsa-mir-301a 0.533261
hsa-mir-103a-2 hsa-mir-301b 0.241556
hsa-mir-103a-2 hsa-mir-337 0.219655
hsa-mir-103a-2 hsa-mir-376a-1 0.384145
hsa-mir-103a-2 hsa-mir-376a-2 0.384145
hsa-mir-103a-2 hsa-mir-409 0.403422
hsa-mir-103a-2 hsa-mir-411 0.211761
hsa-mir-103a-2 hsa-mir-376b 0.0910172
hsa-mir-103a-2 hsa-mir-328 0.517813
hsa-mir-103a-2 hsa-mir-521-1 0.0410562
hsa-mir-103a-2 hsa-mir-521-2 0.0410562
hsa-mir-103a-2 hsa-mir-542 0.580715
hsa-mir-103a-2 hsa-mir-298 0.142105
hsa-mir-103a-2 hsa-mir-640 0.200072
hsa-mir-103a-2 hsa-mir-650 0.389407
hsa-mir-103a-2 hsa-mir-193a 0.64738
hsa-mir-103a-2 hsa-mir-302e 0.307699
hsa-mir-103a-2 hsa-mir-302f 0.348576
hsa-mir-103a-2 hsa-mir-1296 0.0410562
hsa-mir-103a-2 hsa-mir-519d 0.273651
hsa-mir-103a-2 hsa-mir-493 0.359459
hsa-mir-103a-2 hsa-mir-519c 0.419089
hsa-mir-103a-2 hsa-mir-138-1 0.534636
hsa-mir-103a-2 hsa-mir-138-2 0.534636
hsa-mir-103a-2 hsa-mir-320b-1 0.294091
hsa-mir-103a-2 hsa-mir-320b-2 0.294091
hsa-mir-103a-2 hsa-mir-320c-1 0.239055
hsa-mir-103a-2 hsa-mir-320c-2 0.235653
hsa-mir-103a-2 hsa-mir-320d-1 0.276256
hsa-mir-103a-2 hsa-mir-320d-2 0.160868
hsa-mir-103a-2 hsa-mir-1181 0.00752271
hsa-mir-103a-2 hsa-mir-483 0.43467
hsa-mir-103a-2 hsa-mir-326 0.437243
hsa-mir-103a-2 hsa-mir-599 0.0136757
hsa-mir-103a-2 hsa-mir-661 0.262441
hsa-mir-103a-2 hsa-mir-1224 0.353575
hsa-mir-103a-2 hsa-mir-503 0.41661
hsa-mir-103a-2 hsa-mir-1180 0.0015929
hsa-mir-103a-2 hsa-mir-1184-1 0.0015929
hsa-mir-103a-2 hsa-mir-1246 0.165008
hsa-mir-103a-2 hsa-mir-1247 0.0015929
hsa-mir-103a-2 hsa-mir-1249 0.229179
hsa-mir-103a-2 hsa-mir-1273a 0.0015929
hsa-mir-103a-2 hsa-mir-1280 0.233684
hsa-mir-103a-2 hsa-mir-1302-1 0.0121903
hsa-mir-103a-2 hsa-mir-1302-2 0.0121903
hsa-mir-103a-2 hsa-mir-1302-3 0.0121903
hsa-mir-103a-2 hsa-mir-1302-4 0.0121903
hsa-mir-103a-2 hsa-mir-1302-5 0.0121903
hsa-mir-103a-2 hsa-mir-1302-6 0.0121903
hsa-mir-103a-2 hsa-mir-1302-7 0.0121903
hsa-mir-103a-2 hsa-mir-1302-8 0.0121903
hsa-mir-103a-2 hsa-mir-425 0.443478
hsa-mir-103a-2 hsa-mir-410 0.141435
hsa-mir-103a-2 hsa-mir-492 0.264552
hsa-mir-103a-2 hsa-mir-345 0.420419
hsa-mir-103a-2 hsa-mir-584 0.372561
hsa-mir-103a-2 hsa-mir-708 0.547857
hsa-mir-103a-2 hsa-mir-628 0.0838789
hsa-mir-103a-2 hsa-mir-361 0.334715
hsa-mir-103a-2 hsa-mir-422a 0.239633
hsa-mir-103a-2 hsa-mir-509-3 0.182491
hsa-mir-103a-2 hsa-mir-517a 0.347623
hsa-mir-103a-2 hsa-mir-518e 0.104787
hsa-mir-103a-2 hsa-mir-519b 0.115604
hsa-mir-103a-2 hsa-mir-550a-1 0.347899
hsa-mir-103a-2 hsa-mir-550a-2 0.347899
hsa-mir-103a-2 hsa-mir-593 0.16307
hsa-mir-103a-2 hsa-mir-621 0.104787
hsa-mir-103a-2 hsa-mir-625 0.688024
hsa-mir-103a-2 hsa-mir-646 0.199293
hsa-mir-103a-2 hsa-mir-664 0.171849
hsa-mir-103a-2 hsa-mir-767 0.106517
hsa-mir-103a-2 hsa-mir-1972-1 0.0015929
hsa-mir-103a-2 hsa-mir-374b 0.126098
hsa-mir-103a-2 hsa-mir-505 0.112276
hsa-mir-103a-2 hsa-mir-519a-1 0.165999
hsa-mir-103a-2 hsa-mir-566 0.0015929
hsa-mir-103a-2 hsa-mir-582 0.0015929
hsa-mir-103a-2 hsa-mir-589 0.0015929
hsa-mir-103a-2 hsa-mir-619 0.0015929
hsa-mir-103a-2 hsa-mir-627 0.0015929
hsa-mir-103a-2 hsa-mir-635 0.0015929
hsa-mir-103a-2 hsa-mir-655 0.0709156
hsa-mir-103a-2 hsa-mir-744 0.284813
hsa-mir-103a-2 hsa-mir-942 0.061275
hsa-mir-103a-2 hsa-mir-489 0.264284
hsa-mir-103a-2 hsa-mir-487a 0.0378509
hsa-mir-103a-2 hsa-mir-384 0.0513841
hsa-mir-103a-2 hsa-mir-552 0.0505227
hsa-mir-103a-2 hsa-mir-630 0.203841
hsa-mir-103a-2 hsa-mir-1227 0.0417918
hsa-mir-103a-2 hsa-mir-1229 0.0417918
hsa-mir-103a-2 hsa-mir-519e 0.32853
hsa-mir-103a-2 hsa-mir-569 0.00953426
hsa-mir-103a-2 hsa-mir-1179 0.100493
hsa-mir-103a-2 hsa-mir-616 0.0410562
hsa-mir-103a-2 hsa-mir-885 0.197874
hsa-mir-103a-2 hsa-mir-485 0.275034
hsa-mir-103a-2 hsa-mir-1254-1 0.0321768
hsa-mir-103a-2 hsa-mir-574 0.424415
hsa-mir-103a-2 hsa-mir-1258 0.141854
hsa-mir-103a-2 hsa-mir-539 0.191197
hsa-mir-103a-2 hsa-mir-519a-2 0.16733
hsa-mir-103a-2 hsa-mir-1202 0.131791
hsa-mir-103a-2 hsa-mir-449c 0.105079
hsa-mir-103a-2 hsa-mir-202 0.242331
hsa-mir-103a-2 hsa-mir-720 0.123493
hsa-mir-103a-2 hsa-mir-504 0.149985
hsa-mir-103a-2 hsa-mir-873 0.0529537
hsa-mir-103a-2 hsa-mir-675 0.0868848
hsa-mir-103a-2 hsa-mir-590 0.273792
hsa-mir-103a-2 hsa-mir-1271 0.197804
hsa-mir-103a-2 hsa-mir-671 0.124545
hsa-mir-103a-2 hsa-mir-1827 0.063187
hsa-mir-103a-2 hsa-mir-647 0.0410562
hsa-mir-103a-2 hsa-mir-632 0.115678
hsa-mir-103a-2 hsa-mir-636 0.186254
hsa-mir-103a-2 hsa-mir-1275 0.100493
hsa-mir-103a-2 hsa-mir-617 0.0625594
hsa-mir-103a-2 hsa-mir-758 0.0625594
hsa-mir-103a-2 hsa-mir-766 0.0625594
hsa-mir-103a-2 hsa-mir-1286 0.0625594
hsa-mir-103a-2 hsa-mir-548d-1 0.21372
hsa-mir-103a-2 hsa-mir-548d-2 0.21372
hsa-mir-103a-2 hsa-mir-374a 0.247596
hsa-mir-103a-2 hsa-mir-652 0.148904
hsa-mir-103a-2 hsa-mir-502 0.299655
hsa-mir-103a-2 hsa-mir-874 0.226351
hsa-mir-103a-2 hsa-mir-147b 0.158337
hsa-mir-103a-2 hsa-mir-105-1 0.186225
hsa-mir-103a-2 hsa-mir-105-2 0.186225
hsa-mir-103a-2 hsa-mir-506 0.256077
hsa-mir-103a-2 hsa-mir-508 0.286233
hsa-mir-103a-2 hsa-mir-509-1 0.176593
hsa-mir-103a-2 hsa-mir-509-2 0.176593
hsa-mir-103a-2 hsa-mir-513a-1 0.417184
hsa-mir-103a-2 hsa-mir-513a-2 0.417184
hsa-mir-103a-2 hsa-mir-513b 0.260762
hsa-mir-103a-2 hsa-mir-513c 0.260762
hsa-mir-103a-2 hsa-mir-711 0.0483336
hsa-mir-103a-2 hsa-mir-935 0.0468767
hsa-mir-103a-2 hsa-mir-1299 0.111638
hsa-mir-103a-2 hsa-mir-450a-1 0.237427
hsa-mir-103a-2 hsa-mir-450a-2 0.237427
hsa-mir-103a-2 hsa-mir-450b 0.237427
hsa-mir-103a-2 hsa-mir-605 0.105079
hsa-mir-103a-2 hsa-mir-1293 0.0476256
hsa-mir-103a-2 hsa-mir-1233-1 0.0700307
hsa-mir-103a-2 hsa-mir-1233-2 0.0700307
hsa-mir-103a-2 hsa-mir-1290 0.330478
hsa-mir-103a-2 hsa-mir-1234 0.131791
hsa-mir-103a-2 hsa-mir-522 0.131791
hsa-mir-103a-2 hsa-mir-2110 0.224913
hsa-mir-103a-2 hsa-mir-323b 0.218223
hsa-mir-103a-2 hsa-mir-765 0.177953
hsa-mir-103a-2 hsa-mir-147a 0.248666
hsa-mir-103a-2 hsa-mir-329-1 0.047889
hsa-mir-103a-2 hsa-mir-329-2 0.047889
hsa-mir-103a-2 hsa-mir-548b 0.0739877
hsa-mir-103a-2 hsa-mir-550a-3 0.134353
hsa-mir-103a-2 hsa-mir-550b-1 0.00563396
hsa-mir-103a-2 hsa-mir-550b-2 0.00563396
hsa-mir-103a-2 hsa-mir-624 0.00737186
hsa-mir-103a-2 hsa-mir-517c 0.131791
hsa-mir-103a-2 hsa-mir-320e 0.237427
hsa-mir-103a-2 hsa-mir-490 0.168268
hsa-mir-103a-2 hsa-mir-527 0.131791
hsa-mir-103a-2 hsa-mir-500b 0.131791
hsa-mir-103a-2 hsa-mir-922 0.129583
hsa-mir-103a-2 hsa-mir-571 0.099612
hsa-mir-103a-2 hsa-mir-548c 0.0193861
hsa-mir-103a-2 hsa-mir-3163 0.0427031
hsa-mir-103a-2 hsa-mir-1305 0.0427031
hsa-mir-103a-2 hsa-mir-1260a 0.0427031
hsa-mir-103a-2 hsa-mir-545 0.000482867
hsa-mir-103a-2 hsa-mir-369 0.0431485
hsa-mir-103a-2 hsa-mir-577 0.105079
hsa-mir-103a-2 hsa-mir-518f 0.105079
hsa-mir-103a-2 hsa-mir-591 0.105079
hsa-mir-103a-2 hsa-mir-524 0.105079
hsa-mir-103a-2 hsa-mir-595 0.105079
hsa-mir-103a-2 hsa-mir-603 0.116525
hsa-mir-103a-2 hsa-mir-1915 0.207324
hsa-mir-103a-2 hsa-mir-548a-1 0.00176963
hsa-mir-103a-2 hsa-mir-548a-2 0.00176963
hsa-mir-103a-2 hsa-mir-548a-3 0.00176963
hsa-mir-103a-2 hsa-mir-1266 0.0051103
hsa-mir-103a-2 hsa-mir-103b-1 0.494761
hsa-mir-103a-2 hsa-mir-103b-2 0.494761
hsa-mir-103a-2 hsa-mir-1245b 0.113417
hsa-mir-103a-2 hsa-mir-1245a 0.113417
hsa-mir-103a-2 hsa-mir-1301 0.131791
hsa-mir-103a-2 hsa-mir-1183 0.0512647
hsa-mir-103a-2 hsa-mir-1471 0.160275
hsa-mir-103a-2 hsa-mir-1909 0.0512647
hsa-mir-103a-2 hsa-mir-610 0.105079
hsa-mir-103a-2 hsa-mir-570 0.105079
hsa-mir-103a-2 hsa-mir-1236 0.00285378
hsa-mir-103a-2 hsa-mir-614 0.0136757
hsa-mir-103a-2 hsa-mir-572 0.0714807
hsa-mir-103a-2 hsa-mir-648 0.0136757
hsa-mir-103a-2 hsa-mir-4306 0.113417
hsa-mir-103a-2 hsa-mir-4257 0.113417
hsa-mir-103a-2 hsa-mir-1323 0.113417
hsa-mir-103a-2 hsa-mir-718 0.113417
hsa-mir-103a-2 hsa-mir-2355 0.113417
hsa-mir-103a-2 hsa-mir-3186 0.113417
hsa-mir-103a-2 hsa-mir-3130-1 0.113417
hsa-mir-103a-2 hsa-mir-3130-2 0.113417
hsa-mir-103a-2 hsa-mir-1469 0.113417
hsa-mir-103a-2 hsa-mir-1285-1 0.0700307
hsa-mir-103a-2 hsa-mir-1285-2 0.0700307
hsa-mir-103a-2 hsa-mir-1322 0.0625594
hsa-mir-103a-2 hsa-mir-1207 0.00876632
hsa-mir-103a-2 hsa-mir-1273c 0.100493
hsa-mir-103a-2 hsa-mir-1303 0.224913
hsa-mir-103a-2 hsa-mir-567 0.100493
hsa-mir-103a-2 hsa-mir-941-1 0.01241
hsa-mir-103a-2 hsa-mir-941-3 0.01241
hsa-mir-103a-2 hsa-mir-941-4 0.01241
hsa-mir-103a-2 hsa-mir-592 0.0122899
hsa-mir-103a-2 hsa-mir-598 0.0366937
hsa-mir-103a-2 hsa-mir-760 0.166101
hsa-mir-103a-2 hsa-mir-151b 0.371113
hsa-mir-103a-2 hsa-mir-4792 0.0410451
hsa-mir-103a-2 hsa-mir-551a 0.105079
hsa-mir-103a-2 hsa-mir-564 0.0431485
hsa-mir-103a-2 hsa-mir-3151 0.0454576
hsa-mir-103a-2 hsa-mir-938 0.105079
hsa-mir-103a-2 hsa-mir-2861 0.0586201
hsa-mir-103a-2 hsa-mir-3196 0.0586201
hsa-mir-103a-2 hsa-mir-378b 0.194384
hsa-mir-103a-2 hsa-mir-378c 0.194384
hsa-mir-103a-2 hsa-mir-378d-1 0.194384
hsa-mir-103a-2 hsa-mir-378d-2 0.194384
hsa-mir-103a-2 hsa-mir-378e 0.194384
hsa-mir-103a-2 hsa-mir-378f 0.194384
hsa-mir-103a-2 hsa-mir-378g 0.194384
hsa-mir-103a-2 hsa-mir-378h 0.194384
hsa-mir-103a-2 hsa-mir-378i 0.194384
hsa-mir-103a-2 hsa-mir-633 0.093907
hsa-mir-103a-2 hsa-mir-933 0.104787
hsa-mir-103a-2 hsa-mir-499b 0.185578
hsa-mir-103a-2 hsa-mir-668 0.00661668
hsa-mir-103a-2 hsa-mir-518a-1 0.0416892
hsa-mir-103a-2 hsa-mir-518a-2 0.0416892
hsa-mir-103a-2 hsa-mir-1256 0.0410562
hsa-mir-103a-2 hsa-mir-1231 0.131791
hsa-mir-103a-2 hsa-mir-451b 0.182839
hsa-mir-103a-2 hsa-mir-3179-1 0.00563396
hsa-mir-103a-2 hsa-mir-3179-2 0.00563396
hsa-mir-103a-2 hsa-mir-3179-3 0.00563396
hsa-mir-103a-2 hsa-mir-642b 0.0811833
hsa-mir-103a-2 hsa-mir-544a 0.162278
hsa-mir-103a-2 hsa-mir-544b 0.162278
hsa-mir-103a-2 hsa-mir-944 0.0417918
hsa-mir-103a-2 hsa-mir-1297 0.090068
hsa-mir-103a-2 hsa-mir-511-1 0.090068
hsa-mir-103a-2 hsa-mir-511-2 0.090068
hsa-mir-103a-2 hsa-mir-663b 0.161583
hsa-mir-103a-2 hsa-mir-3940 0.0321768
hsa-mir-103a-2 hsa-mir-190b 0.0400112
hsa-mir-103a-2 hsa-mir-124a-2 0.0700307
hsa-mir-103a-2 hsa-mir-124a-3 0.0700307
hsa-mir-103a-2 hsa-mir-192-2 0.0625594
hsa-mir-103a-2 hsa-mir-26 0.131791
hsa-mir-103a-2 hsa-mir-1228 0.105079
hsa-mir-103a-2 hsa-mir-663 0.00782239
hsa-mir-103a-2 hsa-mir-92 0.131791
hsa-mir-103a-2 hsa-mir-200 0.152133
hsa-mir-103a-2 hsa-mir-181 0.113417
hsa-mir-103a-2 hsa-mir-3148 0.00953426
hsa-mir-103a-2 hsa-mir-371 0.131791
hsa-mir-103a-2 hsa-mir-151 0.0629169
hsa-mir-103a-2 hsa-let-7a 0.133759
hsa-mir-103a-2 hsa-mir-125b 0.113417
hsa-mir-103a-2 hsa-mir-128 0.0615144
hsa-mir-103a-2 hsa-mir-29b 0.090068
hsa-mir-103a-2 hsa-mir-189 0.0198829
hsa-mir-106a hsa-mir-106b 0.688772
hsa-mir-106a hsa-mir-107 0.66753
hsa-mir-106a hsa-mir-10b 0.707204
hsa-mir-106a hsa-mir-1-1 0.539977
hsa-mir-106a hsa-mir-1-2 0.4845
hsa-mir-106a hsa-mir-122 0.530166
hsa-mir-106a hsa-mir-124-1 0.729097
hsa-mir-106a hsa-mir-124-2 0.730076
hsa-mir-106a hsa-mir-124-3 0.716151
hsa-mir-106a hsa-mir-125a 0.667828
hsa-mir-106a hsa-mir-125b-1 0.514452
hsa-mir-106a hsa-mir-125b-2 0.538912
hsa-mir-106a hsa-mir-126 0.611806
hsa-mir-106a hsa-mir-127 0.61705
hsa-mir-106a hsa-mir-128-2 0.564424
hsa-mir-106a hsa-mir-129-2 0.488696
hsa-mir-106a hsa-mir-130a 0.583069
hsa-mir-106a hsa-mir-130b 0.399859
hsa-mir-106a hsa-mir-132 0.479813
hsa-mir-106a hsa-mir-133a-1 0.406303
hsa-mir-106a hsa-mir-133a-2 0.423843
hsa-mir-106a hsa-mir-133b 0.552819
hsa-mir-106a hsa-mir-134 0.330774
hsa-mir-106a hsa-mir-135a-1 0.693025
hsa-mir-106a hsa-mir-135a-2 0.693025
hsa-mir-106a hsa-mir-136 0.0710786
hsa-mir-106a hsa-mir-140 0.516195
hsa-mir-106a hsa-mir-141 0.574807
hsa-mir-106a hsa-mir-142 0.606865
hsa-mir-106a hsa-mir-143 0.661349
hsa-mir-106a hsa-mir-144 0.393152
hsa-mir-106a hsa-mir-145 0.578544
hsa-mir-106a hsa-mir-146a 0.48389
hsa-mir-106a hsa-mir-146b 0.622729
hsa-mir-106a hsa-mir-148a 0.666598
hsa-mir-106a hsa-mir-148b 0.384716
hsa-mir-106a hsa-mir-150 0.591765
hsa-mir-106a hsa-mir-151a 0.615502
hsa-mir-106a hsa-mir-152 0.547216
hsa-mir-106a hsa-mir-154 0.156443
hsa-mir-106a hsa-mir-155 0.419142
hsa-mir-106a hsa-mir-15a 0.558581
hsa-mir-106a hsa-mir-15b 0.600822
hsa-mir-106a hsa-mir-16-1 0.581261
hsa-mir-106a hsa-mir-16-2 0.6178
hsa-mir-106a hsa-mir-17 0.521397
hsa-mir-106a hsa-mir-181a-1 0.586393
hsa-mir-106a hsa-mir-181a-2 0.606831
hsa-mir-106a hsa-mir-181b-1 0.736968
hsa-mir-106a hsa-mir-181b-2 0.713391
hsa-mir-106a hsa-mir-181c 0.470409
hsa-mir-106a hsa-mir-181d 0.49766
hsa-mir-106a hsa-mir-182 0.720051
hsa-mir-106a hsa-mir-183 0.730444
hsa-mir-106a hsa-mir-186 0.481204
hsa-mir-106a hsa-mir-187 0.271925
hsa-mir-106a hsa-mir-18a 0.572413
hsa-mir-106a hsa-mir-18b 0.695832
hsa-mir-106a hsa-mir-191 0.664708
hsa-mir-106a hsa-mir-192 0.536574
hsa-mir-106a hsa-mir-194-1 0.519817
hsa-mir-106a hsa-mir-195 0.599445
hsa-mir-106a hsa-mir-196a-1 0.646025
hsa-mir-106a hsa-mir-196a-2 0.625434
hsa-mir-106a hsa-mir-197 0.486001
hsa-mir-106a hsa-mir-198 0.226472
hsa-mir-106a hsa-mir-199a-1 0.588797
hsa-mir-106a hsa-mir-199a-2 0.560844
hsa-mir-106a hsa-mir-199b 0.618288
hsa-mir-106a hsa-mir-19a 0.509062
hsa-mir-106a hsa-mir-19b-1 0.512729
hsa-mir-106a hsa-mir-19b-2 0.605273
hsa-mir-106a hsa-mir-200a 0.591301
hsa-mir-106a hsa-mir-200b 0.65852
hsa-mir-106a hsa-mir-200c 0.643201
hsa-mir-106a hsa-mir-203 0.60065
hsa-mir-106a hsa-mir-204 0.594625
hsa-mir-106a hsa-mir-205 0.654665
hsa-mir-106a hsa-mir-206 0.5148
hsa-mir-106a hsa-mir-208a 0.294382
hsa-mir-106a hsa-mir-20a 0.532308
hsa-mir-106a hsa-mir-20b 0.660865
hsa-mir-106a hsa-mir-21 0.381237
hsa-mir-106a hsa-mir-210 0.610797
hsa-mir-106a hsa-mir-211 0.440921
hsa-mir-106a hsa-mir-212 0.432804
hsa-mir-106a hsa-mir-214 0.677491
hsa-mir-106a hsa-mir-215 0.468388
hsa-mir-106a hsa-mir-216a 0.323007
hsa-mir-106a hsa-mir-216b 0.248434
hsa-mir-106a hsa-mir-218-1 0.755199
hsa-mir-106a hsa-mir-218-2 0.759517
hsa-mir-106a hsa-mir-219-1 0.505097
hsa-mir-106a hsa-mir-22 0.624172
hsa-mir-106a hsa-mir-221 0.618643
hsa-mir-106a hsa-mir-222 0.631594
hsa-mir-106a hsa-mir-223 0.556629
hsa-mir-106a hsa-mir-224 0.718719
hsa-mir-106a hsa-mir-23a 0.503734
hsa-mir-106a hsa-mir-23b 0.50488
hsa-mir-106a hsa-mir-24-1 0.607023
hsa-mir-106a hsa-mir-24-2 0.612359
hsa-mir-106a hsa-mir-25 0.727985
hsa-mir-106a hsa-mir-26a-1 0.565858
hsa-mir-106a hsa-mir-26a-2 0.565858
hsa-mir-106a hsa-mir-26b 0.499562
hsa-mir-106a hsa-mir-27a 0.634853
hsa-mir-106a hsa-mir-27b 0.620198
hsa-mir-106a hsa-mir-28 0.302072
hsa-mir-106a hsa-mir-296 0.532419
hsa-mir-106a hsa-mir-297 0.0826697
hsa-mir-106a hsa-mir-299 0.101439
hsa-mir-106a hsa-mir-29a 0.608301
hsa-mir-106a hsa-mir-29b-1 0.522
hsa-mir-106a hsa-mir-29b-2 0.500104
hsa-mir-106a hsa-mir-29c 0.549302
hsa-mir-106a hsa-mir-300 0.0599733
hsa-mir-106a hsa-mir-302a 0.545573
hsa-mir-106a hsa-mir-302b 0.659237
hsa-mir-106a hsa-mir-302c 0.598008
hsa-mir-106a hsa-mir-30a 0.661383
hsa-mir-106a hsa-mir-30b 0.384543
hsa-mir-106a hsa-mir-30c-1 0.61628
hsa-mir-106a hsa-mir-30c-2 0.629451
hsa-mir-106a hsa-mir-30d 0.554934
hsa-mir-106a hsa-mir-30e 0.487409
hsa-mir-106a hsa-mir-32 0.429756
hsa-mir-106a hsa-mir-320a 0.427642
hsa-mir-106a hsa-mir-323a 0.239587
hsa-mir-106a hsa-mir-325 0.00288169
hsa-mir-106a hsa-mir-330 0.428975
hsa-mir-106a hsa-mir-331 0.312916
hsa-mir-106a hsa-mir-335 0.624514
hsa-mir-106a hsa-mir-339 0.374038
hsa-mir-106a hsa-mir-33a 0.149706
hsa-mir-106a hsa-mir-33b 0.159172
hsa-mir-106a hsa-mir-340 0.227176
hsa-mir-106a hsa-mir-342 0.466934
hsa-mir-106a hsa-mir-34a 0.564936
hsa-mir-106a hsa-mir-34b 0.64189
hsa-mir-106a hsa-mir-34c 0.642247
hsa-mir-106a hsa-mir-362 0.295675
hsa-mir-106a hsa-mir-365a 0.377262
hsa-mir-106a hsa-mir-365b 0.375661
hsa-mir-106a hsa-mir-367 0.529222
hsa-mir-106a hsa-mir-372 0.526286
hsa-mir-106a hsa-mir-373 0.656583
hsa-mir-106a hsa-mir-375 0.613226
hsa-mir-106a hsa-mir-376c 0.279392
hsa-mir-106a hsa-mir-377 0.00634585
hsa-mir-106a hsa-mir-378a 0.585753
hsa-mir-106a hsa-mir-379 0.19234
hsa-mir-106a hsa-mir-381 0.306232
hsa-mir-106a hsa-mir-382 0.0656688
hsa-mir-106a hsa-mir-423 0.344223
hsa-mir-106a hsa-mir-424 0.294899
hsa-mir-106a hsa-mir-429 0.555789
hsa-mir-106a hsa-mir-432 0.180391
hsa-mir-106a hsa-mir-451a 0.656963
hsa-mir-106a hsa-mir-452 0.414661
hsa-mir-106a hsa-mir-487b 0.184334
hsa-mir-106a hsa-mir-494 0.350107
hsa-mir-106a hsa-mir-495 0.279189
hsa-mir-106a hsa-mir-497 0.62134
hsa-mir-106a hsa-mir-499a 0.458575
hsa-mir-106a hsa-mir-500a 0.103809
hsa-mir-106a hsa-mir-501 0.134779
hsa-mir-106a hsa-mir-507 0.0880134
hsa-mir-106a hsa-mir-512-1 0.122432
hsa-mir-106a hsa-mir-512-2 0.208513
hsa-mir-106a hsa-mir-515-1 0.178019
hsa-mir-106a hsa-mir-515-2 0.178019
hsa-mir-106a hsa-mir-520a 0.24651
hsa-mir-106a hsa-mir-520b 0.303764
hsa-mir-106a hsa-mir-520c 0.260343
hsa-mir-106a hsa-mir-520d 0.261272
hsa-mir-106a hsa-mir-520e 0.162195
hsa-mir-106a hsa-mir-520f 0.00643546
hsa-mir-106a hsa-mir-520g 0.00643546
hsa-mir-106a hsa-mir-520h 0.339072
hsa-mir-106a hsa-mir-523 0.00057597
hsa-mir-106a hsa-mir-525 0.00232106
hsa-mir-106a hsa-mir-526a-1 0.214085
hsa-mir-106a hsa-mir-526a-2 0.214085
hsa-mir-106a hsa-mir-526b 0.102934
hsa-mir-106a hsa-mir-9-1 0.658252
hsa-mir-106a hsa-mir-9-2 0.651609
hsa-mir-106a hsa-mir-92a-1 0.509854
hsa-mir-106a hsa-mir-92a-2 0.577077
hsa-mir-106a hsa-mir-92b 0.556108
hsa-mir-106a hsa-mir-9-3 0.671787
hsa-mir-106a hsa-mir-95 0.484789
hsa-mir-106a hsa-mir-98 0.493229
hsa-mir-106a hsa-mir-99b 0.409937
hsa-mir-106a hsa-mir-31 0.682827
hsa-mir-106a hsa-mir-184 0.452674
hsa-mir-106a hsa-mir-370 0.426609
hsa-mir-106a hsa-mir-99a 0.583203
hsa-mir-106a hsa-mir-93 0.708718
hsa-mir-106a hsa-mir-433 0.116448
hsa-mir-106a hsa-mir-96 0.67859
hsa-mir-106a hsa-mir-128-1 0.412393
hsa-mir-106a hsa-mir-153-2 0.463563
hsa-mir-106a hsa-mir-135b 0.640235
hsa-mir-106a hsa-mir-338 0.572183
hsa-mir-106a hsa-mir-488 0.217339
hsa-mir-106a hsa-mir-302d 0.590439
hsa-mir-106a hsa-mir-383 0.371048
hsa-mir-106a hsa-mir-101-2 0.673693
hsa-mir-106a hsa-mir-10a 0.557139
hsa-mir-106a hsa-mir-149 0.659122
hsa-mir-106a hsa-mir-510 0.138472
hsa-mir-106a hsa-mir-516a-1 0.150867
hsa-mir-106a hsa-mir-516a-2 0.150867
hsa-mir-106a hsa-mir-516b-1 0.165137
hsa-mir-106a hsa-mir-516b-2 0.165137
hsa-mir-106a hsa-mir-7-1 0.653028
hsa-mir-106a hsa-mir-7-2 0.656598
hsa-mir-106a hsa-mir-7-3 0.65708
hsa-mir-106a hsa-mir-196b 0.587184
hsa-mir-106a hsa-mir-363 0.357148
hsa-mir-106a hsa-mir-514a-1 0.138292
hsa-mir-106a hsa-mir-514a-2 0.138292
hsa-mir-106a hsa-mir-514a-3 0.138292
hsa-mir-106a hsa-mir-498 0.323311
hsa-mir-106a hsa-mir-193b 0.58384
hsa-mir-106a hsa-mir-449a 0.441201
hsa-mir-106a hsa-mir-449b 0.393297
hsa-mir-106a hsa-mir-194-2 0.470692
hsa-mir-106a hsa-mir-659 0.00278411
hsa-mir-106a hsa-mir-129-1 0.396649
hsa-mir-106a hsa-mir-139 0.552635
hsa-mir-106a hsa-mir-421 0.296357
hsa-mir-106a hsa-mir-658 0.0809085
hsa-mir-106a hsa-mir-137 0.682992
hsa-mir-106a hsa-mir-455 0.223998
hsa-mir-106a hsa-mir-491 0.383722
hsa-mir-106a hsa-mir-431 0.049815
hsa-mir-106a hsa-mir-448 0.00961799
hsa-mir-106a hsa-mir-454 0.232247
hsa-mir-106a hsa-mir-575 0.0648594
hsa-mir-106a hsa-mir-660 0.0640263
hsa-mir-106a hsa-mir-663a 0.300206
hsa-mir-106a hsa-mir-185 0.544275
hsa-mir-106a hsa-mir-208b 0.176397
hsa-mir-106a hsa-mir-324 0.217685
hsa-mir-106a hsa-mir-346 0.106173
hsa-mir-106a hsa-mir-484 0.192784
hsa-mir-106a hsa-mir-486 0.664251
hsa-mir-106a hsa-mir-518b 0.211339
hsa-mir-106a hsa-mir-518c 0.0798909
hsa-mir-106a hsa-mir-557 0.0316699
hsa-mir-106a hsa-mir-583 0.0497479
hsa-mir-106a hsa-mir-596 0.0907825
hsa-mir-106a hsa-mir-600 0.00119209
hsa-mir-106a hsa-mir-601 0.0809085
hsa-mir-106a hsa-mir-602 0.148832
hsa-mir-106a hsa-mir-608 0.252345
hsa-mir-106a hsa-mir-611 0.00119209
hsa-mir-106a hsa-mir-612 0.103613
hsa-mir-106a hsa-mir-615 0.207389
hsa-mir-106a hsa-mir-622 0.191292
hsa-mir-106a hsa-mir-629 0.540826
hsa-mir-106a hsa-mir-637 0.101459
hsa-mir-106a hsa-mir-638 0.33929
hsa-mir-106a hsa-mir-642a 0.121281
hsa-mir-106a hsa-mir-654 0.00119209
hsa-mir-106a hsa-mir-657 0.103613
hsa-mir-106a hsa-mir-662 0.00119209
hsa-mir-106a hsa-mir-769 0.00119209
hsa-mir-106a hsa-mir-153-1 0.3635
hsa-mir-106a hsa-mir-532 0.374106
hsa-mir-106a hsa-mir-561 0.0841944
hsa-mir-106a hsa-mir-219-2 0.299714
hsa-mir-106a hsa-mir-371a 0.417024
hsa-mir-106a hsa-mir-190a 0.327935
hsa-mir-106a hsa-mir-217 0.291508
hsa-mir-106a hsa-mir-188 0.0668816
hsa-mir-106a hsa-mir-301a 0.422631
hsa-mir-106a hsa-mir-301b 0.175734
hsa-mir-106a hsa-mir-337 0.197261
hsa-mir-106a hsa-mir-376a-1 0.427586
hsa-mir-106a hsa-mir-376a-2 0.427586
hsa-mir-106a hsa-mir-409 0.367056
hsa-mir-106a hsa-mir-411 0.0779442
hsa-mir-106a hsa-mir-376b 0.0576556
hsa-mir-106a hsa-mir-328 0.424346
hsa-mir-106a hsa-mir-521-1 0.0665666
hsa-mir-106a hsa-mir-521-2 0.0665666
hsa-mir-106a hsa-mir-542 0.586592
hsa-mir-106a hsa-mir-298 0.0458091
hsa-mir-106a hsa-mir-640 0.119509
hsa-mir-106a hsa-mir-650 0.285985
hsa-mir-106a hsa-mir-193a 0.659606
hsa-mir-106a hsa-mir-302e 0.200663
hsa-mir-106a hsa-mir-302f 0.237416
hsa-mir-106a hsa-mir-1296 0.0665666
hsa-mir-106a hsa-mir-519d 0.200602
hsa-mir-106a hsa-mir-493 0.276442
hsa-mir-106a hsa-mir-519c 0.301712
hsa-mir-106a hsa-mir-138-1 0.650021
hsa-mir-106a hsa-mir-138-2 0.650021
hsa-mir-106a hsa-mir-320b-1 0.189592
hsa-mir-106a hsa-mir-320b-2 0.189592
hsa-mir-106a hsa-mir-320c-1 0.143871
hsa-mir-106a hsa-mir-320c-2 0.144997
hsa-mir-106a hsa-mir-320d-1 0.181116
hsa-mir-106a hsa-mir-320d-2 0.0847575
hsa-mir-106a hsa-mir-1181 0.00961799
hsa-mir-106a hsa-mir-483 0.436489
hsa-mir-106a hsa-mir-326 0.410388
hsa-mir-106a hsa-mir-599 0.00353745
hsa-mir-106a hsa-mir-661 0.206488
hsa-mir-106a hsa-mir-1224 0.286154
hsa-mir-106a hsa-mir-503 0.26402
hsa-mir-106a hsa-mir-1180 0.00309743
hsa-mir-106a hsa-mir-1184-1 0.00309743
hsa-mir-106a hsa-mir-1246 0.128786
hsa-mir-106a hsa-mir-1247 0.00309743
hsa-mir-106a hsa-mir-1249 0.189072
hsa-mir-106a hsa-mir-1273a 0.00309743
hsa-mir-106a hsa-mir-1280 0.191579
hsa-mir-106a hsa-mir-1302-1 0.00755892
hsa-mir-106a hsa-mir-1302-2 0.00755892
hsa-mir-106a hsa-mir-1302-3 0.00755892
hsa-mir-106a hsa-mir-1302-4 0.00755892
hsa-mir-106a hsa-mir-1302-5 0.00755892
hsa-mir-106a hsa-mir-1302-6 0.00755892
hsa-mir-106a hsa-mir-1302-7 0.00755892
hsa-mir-106a hsa-mir-1302-8 0.00755892
hsa-mir-106a hsa-mir-425 0.369468
hsa-mir-106a hsa-mir-410 0.178828
hsa-mir-106a hsa-mir-492 0.218267
hsa-mir-106a hsa-mir-345 0.344742
hsa-mir-106a hsa-mir-584 0.308986
hsa-mir-106a hsa-mir-708 0.562637
hsa-mir-106a hsa-mir-628 0.0768718
hsa-mir-106a hsa-mir-361 0.376649
hsa-mir-106a hsa-mir-422a 0.190078
hsa-mir-106a hsa-mir-509-3 0.141434
hsa-mir-106a hsa-mir-517a 0.278003
hsa-mir-106a hsa-mir-518e 0.0891973
hsa-mir-106a hsa-mir-519b 0.0897096
hsa-mir-106a hsa-mir-550a-1 0.292065
hsa-mir-106a hsa-mir-550a-2 0.292065
hsa-mir-106a hsa-mir-593 0.132789
hsa-mir-106a hsa-mir-621 0.0891973
hsa-mir-106a hsa-mir-625 0.524748
hsa-mir-106a hsa-mir-646 0.169932
hsa-mir-106a hsa-mir-664 0.136205
hsa-mir-106a hsa-mir-767 0.0905939
hsa-mir-106a hsa-mir-1972-1 0.00309743
hsa-mir-106a hsa-mir-374b 0.0861332
hsa-mir-106a hsa-mir-505 0.0443275
hsa-mir-106a hsa-mir-519a-1 0.169286
hsa-mir-106a hsa-mir-566 0.00309743
hsa-mir-106a hsa-mir-582 0.00309743
hsa-mir-106a hsa-mir-589 0.00309743
hsa-mir-106a hsa-mir-619 0.00309743
hsa-mir-106a hsa-mir-627 0.00309743
hsa-mir-106a hsa-mir-635 0.00309743
hsa-mir-106a hsa-mir-655 0.0545584
hsa-mir-106a hsa-mir-744 0.223339
hsa-mir-106a hsa-mir-942 0.0460801
hsa-mir-106a hsa-mir-489 0.245263
hsa-mir-106a hsa-mir-487a 0.0268291
hsa-mir-106a hsa-mir-384 0.0278259
hsa-mir-106a hsa-mir-552 0.0803
hsa-mir-106a hsa-mir-630 0.196158
hsa-mir-106a hsa-mir-1227 0.025929
hsa-mir-106a hsa-mir-1229 0.025929
hsa-mir-106a hsa-mir-519e 0.215742
hsa-mir-106a hsa-mir-569 0.0055623
hsa-mir-106a hsa-mir-1179 0.0845575
hsa-mir-106a hsa-mir-616 0.0665666
hsa-mir-106a hsa-mir-885 0.257453
hsa-mir-106a hsa-mir-485 0.273717
hsa-mir-106a hsa-mir-1254-1 0.064573
hsa-mir-106a hsa-mir-574 0.364319
hsa-mir-106a hsa-mir-1258 0.103996
hsa-mir-106a hsa-mir-539 0.266688
hsa-mir-106a hsa-mir-519a-2 0.169293
hsa-mir-106a hsa-mir-1202 0.104247
hsa-mir-106a hsa-mir-449c 0.0814165
hsa-mir-106a hsa-mir-202 0.144219
hsa-mir-106a hsa-mir-720 0.0927832
hsa-mir-106a hsa-mir-504 0.26371
hsa-mir-106a hsa-mir-873 0.0937818
hsa-mir-106a hsa-mir-675 0.0654706
hsa-mir-106a hsa-mir-590 0.176066
hsa-mir-106a hsa-mir-1271 0.149961
hsa-mir-106a hsa-mir-671 0.0940754
hsa-mir-106a hsa-mir-1827 0.0550009
hsa-mir-106a hsa-mir-647 0.0665666
hsa-mir-106a hsa-mir-632 0.0448798
hsa-mir-106a hsa-mir-636 0.145381
hsa-mir-106a hsa-mir-1275 0.0845575
hsa-mir-106a hsa-mir-617 0.0460642
hsa-mir-106a hsa-mir-758 0.0460642
hsa-mir-106a hsa-mir-766 0.0460642
hsa-mir-106a hsa-mir-1286 0.0460642
hsa-mir-106a hsa-mir-548d-1 0.214586
hsa-mir-106a hsa-mir-548d-2 0.214586
hsa-mir-106a hsa-mir-374a 0.178269
hsa-mir-106a hsa-mir-652 0.128141
hsa-mir-106a hsa-mir-502 0.208762
hsa-mir-106a hsa-mir-874 0.189876
hsa-mir-106a hsa-mir-147b 0.127617
hsa-mir-106a hsa-mir-105-1 0.144447
hsa-mir-106a hsa-mir-105-2 0.144447
hsa-mir-106a hsa-mir-506 0.206426
hsa-mir-106a hsa-mir-508 0.230933
hsa-mir-106a hsa-mir-509-1 0.140505
hsa-mir-106a hsa-mir-509-2 0.140505
hsa-mir-106a hsa-mir-513a-1 0.318133
hsa-mir-106a hsa-mir-513a-2 0.318133
hsa-mir-106a hsa-mir-513b 0.22785
hsa-mir-106a hsa-mir-513c 0.22785
hsa-mir-106a hsa-mir-711 0.0369137
hsa-mir-106a hsa-mir-935 0.0943034
hsa-mir-106a hsa-mir-1299 0.034643
hsa-mir-106a hsa-mir-450a-1 0.142852
hsa-mir-106a hsa-mir-450a-2 0.142852
hsa-mir-106a hsa-mir-450b 0.142852
hsa-mir-106a hsa-mir-605 0.0814165
hsa-mir-106a hsa-mir-1293 0.0416552
hsa-mir-106a hsa-mir-1233-1 0.0518201
hsa-mir-106a hsa-mir-1233-2 0.0518201
hsa-mir-106a hsa-mir-1290 0.259488
hsa-mir-106a hsa-mir-1234 0.104247
hsa-mir-106a hsa-mir-522 0.104247
hsa-mir-106a hsa-mir-2110 0.184422
hsa-mir-106a hsa-mir-323b 0.221354
hsa-mir-106a hsa-mir-765 0.143863
hsa-mir-106a hsa-mir-147a 0.145321
hsa-mir-106a hsa-mir-329-1 0.0948287
hsa-mir-106a hsa-mir-329-2 0.0948287
hsa-mir-106a hsa-mir-548b 0.104423
hsa-mir-106a hsa-mir-550a-3 0.10689
hsa-mir-106a hsa-mir-550b-1 0.00454396
hsa-mir-106a hsa-mir-550b-2 0.00454396
hsa-mir-106a hsa-mir-624 0.000636158
hsa-mir-106a hsa-mir-517c 0.104247
hsa-mir-106a hsa-mir-320e 0.142852
hsa-mir-106a hsa-mir-490 0.137088
hsa-mir-106a hsa-mir-527 0.104247
hsa-mir-106a hsa-mir-500b 0.104247
hsa-mir-106a hsa-mir-922 0.043502
hsa-mir-106a hsa-mir-571 0.0651912
hsa-mir-106a hsa-mir-548c 0.00231948
hsa-mir-106a hsa-mir-3163 0.0921471
hsa-mir-106a hsa-mir-1305 0.0921471
hsa-mir-106a hsa-mir-1260a 0.0921471
hsa-mir-106a hsa-mir-545 0.000740583
hsa-mir-106a hsa-mir-369 0.0340913
hsa-mir-106a hsa-mir-577 0.0814165
hsa-mir-106a hsa-mir-518f 0.0814165
hsa-mir-106a hsa-mir-591 0.0814165
hsa-mir-106a hsa-mir-524 0.0814165
hsa-mir-106a hsa-mir-595 0.0814165
hsa-mir-106a hsa-mir-603 0.0837641
hsa-mir-106a hsa-mir-1915 0.12358
hsa-mir-106a hsa-mir-548a-1 0.00103649
hsa-mir-106a hsa-mir-548a-2 0.00103649
hsa-mir-106a hsa-mir-548a-3 0.00103649
hsa-mir-106a hsa-mir-1266 0.00185556
hsa-mir-106a hsa-mir-103b-1 0.275146
hsa-mir-106a hsa-mir-103b-2 0.275146
hsa-mir-106a hsa-mir-1245b 0.041507
hsa-mir-106a hsa-mir-1245a 0.041507
hsa-mir-106a hsa-mir-1301 0.104247
hsa-mir-106a hsa-mir-1183 0.0424748
hsa-mir-106a hsa-mir-1471 0.0829736
hsa-mir-106a hsa-mir-1909 0.0424748
hsa-mir-106a hsa-mir-610 0.0814165
hsa-mir-106a hsa-mir-570 0.0814165
hsa-mir-106a hsa-mir-1236 0.00166313
hsa-mir-106a hsa-mir-614 0.00353745
hsa-mir-106a hsa-mir-572 0.0541528
hsa-mir-106a hsa-mir-648 0.00353745
hsa-mir-106a hsa-mir-4306 0.041507
hsa-mir-106a hsa-mir-4257 0.041507
hsa-mir-106a hsa-mir-1323 0.041507
hsa-mir-106a hsa-mir-718 0.041507
hsa-mir-106a hsa-mir-2355 0.041507
hsa-mir-106a hsa-mir-3186 0.041507
hsa-mir-106a hsa-mir-3130-1 0.041507
hsa-mir-106a hsa-mir-3130-2 0.041507
hsa-mir-106a hsa-mir-1469 0.041507
hsa-mir-106a hsa-mir-1285-1 0.0518201
hsa-mir-106a hsa-mir-1285-2 0.0518201
hsa-mir-106a hsa-mir-1322 0.0460642
hsa-mir-106a hsa-mir-1207 0.00377832
hsa-mir-106a hsa-mir-1273c 0.0845575
hsa-mir-106a hsa-mir-1303 0.184422
hsa-mir-106a hsa-mir-567 0.0845575
hsa-mir-106a hsa-mir-941-1 0.0202586
hsa-mir-106a hsa-mir-941-3 0.0202586
hsa-mir-106a hsa-mir-941-4 0.0202586
hsa-mir-106a hsa-mir-592 0.0121746
hsa-mir-106a hsa-mir-598 0.0306518
hsa-mir-106a hsa-mir-760 0.13384
hsa-mir-106a hsa-mir-151b 0.315269
hsa-mir-106a hsa-mir-4792 0.0354397
hsa-mir-106a hsa-mir-551a 0.0814165
hsa-mir-106a hsa-mir-564 0.0340913
hsa-mir-106a hsa-mir-3151 0.0361887
hsa-mir-106a hsa-mir-938 0.0814165
hsa-mir-106a hsa-mir-2861 0.0510005
hsa-mir-106a hsa-mir-3196 0.0510005
hsa-mir-106a hsa-mir-378b 0.183711
hsa-mir-106a hsa-mir-378c 0.183711
hsa-mir-106a hsa-mir-378d-1 0.183711
hsa-mir-106a hsa-mir-378d-2 0.183711
hsa-mir-106a hsa-mir-378e 0.183711
hsa-mir-106a hsa-mir-378f 0.183711
hsa-mir-106a hsa-mir-378g 0.183711
hsa-mir-106a hsa-mir-378h 0.183711
hsa-mir-106a hsa-mir-378i 0.183711
hsa-mir-106a hsa-mir-633 0.0239598
hsa-mir-106a hsa-mir-933 0.0891973
hsa-mir-106a hsa-mir-499b 0.191994
hsa-mir-106a hsa-mir-668 0.00560681
hsa-mir-106a hsa-mir-518a-1 0.0218361
hsa-mir-106a hsa-mir-518a-2 0.0218361
hsa-mir-106a hsa-mir-1256 0.0665666
hsa-mir-106a hsa-mir-1231 0.104247
hsa-mir-106a hsa-mir-451b 0.174863
hsa-mir-106a hsa-mir-3179-1 0.00454396
hsa-mir-106a hsa-mir-3179-2 0.00454396
hsa-mir-106a hsa-mir-3179-3 0.00454396
hsa-mir-106a hsa-mir-642b 0.0904475
hsa-mir-106a hsa-mir-544a 0.188442
hsa-mir-106a hsa-mir-544b 0.188442
hsa-mir-106a hsa-mir-944 0.025929
hsa-mir-106a hsa-mir-1297 0.0710974
hsa-mir-106a hsa-mir-511-1 0.0710974
hsa-mir-106a hsa-mir-511-2 0.0710974
hsa-mir-106a hsa-mir-663b 0.126058
hsa-mir-106a hsa-mir-3940 0.064573
hsa-mir-106a hsa-mir-190b 0.0412178
hsa-mir-106a hsa-mir-124a-2 0.0518201
hsa-mir-106a hsa-mir-124a-3 0.0518201
hsa-mir-106a hsa-mir-192-2 0.0460642
hsa-mir-106a hsa-mir-26 0.104247
hsa-mir-106a hsa-mir-1228 0.0814165
hsa-mir-106a hsa-mir-663 0.0500373
hsa-mir-106a hsa-mir-92 0.104247
hsa-mir-106a hsa-mir-200 0.131206
hsa-mir-106a hsa-mir-181 0.041507
hsa-mir-106a hsa-mir-3148 0.0055623
hsa-mir-106a hsa-mir-371 0.104247
hsa-mir-106a hsa-mir-151 0.0517505
hsa-mir-106a hsa-let-7a 0.142518
hsa-mir-106a hsa-mir-125b 0.041507
hsa-mir-106a hsa-mir-128 0.11116
hsa-mir-106a hsa-mir-29b 0.0710974
hsa-mir-106a hsa-mir-189 0.00282269
hsa-mir-106b hsa-mir-107 0.594358
hsa-mir-106b hsa-mir-10b 0.711854
hsa-mir-106b hsa-mir-1-1 0.588978
hsa-mir-106b hsa-mir-1-2 0.527368
hsa-mir-106b hsa-mir-122 0.506994
hsa-mir-106b hsa-mir-124-1 0.644927
hsa-mir-106b hsa-mir-124-2 0.63629
hsa-mir-106b hsa-mir-124-3 0.605233
hsa-mir-106b hsa-mir-125a 0.671912
hsa-mir-106b hsa-mir-125b-1 0.579578
hsa-mir-106b hsa-mir-125b-2 0.619312
hsa-mir-106b hsa-mir-126 0.624744
hsa-mir-106b hsa-mir-127 0.593952
hsa-mir-106b hsa-mir-128-2 0.531339
hsa-mir-106b hsa-mir-129-2 0.51281
hsa-mir-106b hsa-mir-130a 0.587722
hsa-mir-106b hsa-mir-130b 0.435193
hsa-mir-106b hsa-mir-132 0.516322
hsa-mir-106b hsa-mir-133a-1 0.467535
hsa-mir-106b hsa-mir-133a-2 0.50559
hsa-mir-106b hsa-mir-133b 0.557714
hsa-mir-106b hsa-mir-134 0.251136
hsa-mir-106b hsa-mir-135a-1 0.630784
hsa-mir-106b hsa-mir-135a-2 0.630784
hsa-mir-106b hsa-mir-136 0.0680996
hsa-mir-106b hsa-mir-140 0.505814
hsa-mir-106b hsa-mir-141 0.618273
hsa-mir-106b hsa-mir-142 0.610155
hsa-mir-106b hsa-mir-143 0.61446
hsa-mir-106b hsa-mir-144 0.411578
hsa-mir-106b hsa-mir-145 0.651582
hsa-mir-106b hsa-mir-146a 0.546962
hsa-mir-106b hsa-mir-146b 0.66875
hsa-mir-106b hsa-mir-148a 0.625221
hsa-mir-106b hsa-mir-148b 0.371396
hsa-mir-106b hsa-mir-150 0.578596
hsa-mir-106b hsa-mir-151a 0.615246
hsa-mir-106b hsa-mir-152 0.519249
hsa-mir-106b hsa-mir-154 0.149455
hsa-mir-106b hsa-mir-155 0.488607
hsa-mir-106b hsa-mir-15a 0.592817
hsa-mir-106b hsa-mir-15b 0.578218
hsa-mir-106b hsa-mir-16-1 0.634507
hsa-mir-106b hsa-mir-16-2 0.666332
hsa-mir-106b hsa-mir-17 0.571232
hsa-mir-106b hsa-mir-181a-1 0.598197
hsa-mir-106b hsa-mir-181a-2 0.595348
hsa-mir-106b hsa-mir-181b-1 0.63768
hsa-mir-106b hsa-mir-181b-2 0.601781
hsa-mir-106b hsa-mir-181c 0.471694
hsa-mir-106b hsa-mir-181d 0.48876
hsa-mir-106b hsa-mir-182 0.713081
hsa-mir-106b hsa-mir-183 0.663938
hsa-mir-106b hsa-mir-186 0.342836
hsa-mir-106b hsa-mir-187 0.335829
hsa-mir-106b hsa-mir-18a 0.614668
hsa-mir-106b hsa-mir-18b 0.678674
hsa-mir-106b hsa-mir-191 0.564337
hsa-mir-106b hsa-mir-192 0.551613
hsa-mir-106b hsa-mir-194-1 0.497889
hsa-mir-106b hsa-mir-195 0.687144
hsa-mir-106b hsa-mir-196a-1 0.591239
hsa-mir-106b hsa-mir-196a-2 0.549057
hsa-mir-106b hsa-mir-197 0.434123
hsa-mir-106b hsa-mir-198 0.185003
hsa-mir-106b hsa-mir-199a-1 0.582669
hsa-mir-106b hsa-mir-199a-2 0.589453
hsa-mir-106b hsa-mir-199b 0.572391
hsa-mir-106b hsa-mir-19a 0.571453
hsa-mir-106b hsa-mir-19b-1 0.562367
hsa-mir-106b hsa-mir-19b-2 0.588172
hsa-mir-106b hsa-mir-200a 0.62571
hsa-mir-106b hsa-mir-200b 0.639609
hsa-mir-106b hsa-mir-200c 0.660279
hsa-mir-106b hsa-mir-203 0.622529
hsa-mir-106b hsa-mir-204 0.616587
hsa-mir-106b hsa-mir-205 0.685745
hsa-mir-106b hsa-mir-206 0.524863
hsa-mir-106b hsa-mir-208a 0.273006
hsa-mir-106b hsa-mir-20a 0.58299
hsa-mir-106b hsa-mir-20b 0.673769
hsa-mir-106b hsa-mir-21 0.447703
hsa-mir-106b hsa-mir-210 0.65066
hsa-mir-106b hsa-mir-211 0.387175
hsa-mir-106b hsa-mir-212 0.373055
hsa-mir-106b hsa-mir-214 0.668318
hsa-mir-106b hsa-mir-215 0.49916
hsa-mir-106b hsa-mir-216a 0.254916
hsa-mir-106b hsa-mir-216b 0.118619
hsa-mir-106b hsa-mir-218-1 0.708877
hsa-mir-106b hsa-mir-218-2 0.673044
hsa-mir-106b hsa-mir-219-1 0.463976
hsa-mir-106b hsa-mir-22 0.611282
hsa-mir-106b hsa-mir-221 0.61422
hsa-mir-106b hsa-mir-222 0.643792
hsa-mir-106b hsa-mir-223 0.601317
hsa-mir-106b hsa-mir-224 0.612737
hsa-mir-106b hsa-mir-23a 0.444682
hsa-mir-106b hsa-mir-23b 0.578776
hsa-mir-106b hsa-mir-24-1 0.679158
hsa-mir-106b hsa-mir-24-2 0.632874
hsa-mir-106b hsa-mir-25 0.642668
hsa-mir-106b hsa-mir-26a-1 0.552448
hsa-mir-106b hsa-mir-26a-2 0.552448
hsa-mir-106b hsa-mir-26b 0.479213
hsa-mir-106b hsa-mir-27a 0.636285
hsa-mir-106b hsa-mir-27b 0.565078
hsa-mir-106b hsa-mir-28 0.306246
hsa-mir-106b hsa-mir-296 0.540052
hsa-mir-106b hsa-mir-297 0.0688482
hsa-mir-106b hsa-mir-299 0.163657
hsa-mir-106b hsa-mir-29a 0.627253
hsa-mir-106b hsa-mir-29b-1 0.59545
hsa-mir-106b hsa-mir-29b-2 0.577788
hsa-mir-106b hsa-mir-29c 0.575783
hsa-mir-106b hsa-mir-300 0.128976
hsa-mir-106b hsa-mir-302a 0.581139
hsa-mir-106b hsa-mir-302b 0.690719
hsa-mir-106b hsa-mir-302c 0.661016
hsa-mir-106b hsa-mir-30a 0.681911
hsa-mir-106b hsa-mir-30b 0.424932
hsa-mir-106b hsa-mir-30c-1 0.605901
hsa-mir-106b hsa-mir-30c-2 0.619301
hsa-mir-106b hsa-mir-30d 0.554914
hsa-mir-106b hsa-mir-30e 0.4739
hsa-mir-106b hsa-mir-32 0.321669
hsa-mir-106b hsa-mir-320a 0.467056
hsa-mir-106b hsa-mir-323a 0.144334
hsa-mir-106b hsa-mir-325 0.0425369
hsa-mir-106b hsa-mir-330 0.338903
hsa-mir-106b hsa-mir-331 0.27839
hsa-mir-106b hsa-mir-335 0.635337
hsa-mir-106b hsa-mir-339 0.480452
hsa-mir-106b hsa-mir-33a 0.0643921
hsa-mir-106b hsa-mir-33b 0.0742263
hsa-mir-106b hsa-mir-340 0.255222
hsa-mir-106b hsa-mir-342 0.468035
hsa-mir-106b hsa-mir-34a 0.62036
hsa-mir-106b hsa-mir-34b 0.653223
hsa-mir-106b hsa-mir-34c 0.668587
hsa-mir-106b hsa-mir-362 0.197861
hsa-mir-106b hsa-mir-365a 0.421322
hsa-mir-106b hsa-mir-365b 0.393815
hsa-mir-106b hsa-mir-367 0.526011
hsa-mir-106b hsa-mir-372 0.51112
hsa-mir-106b hsa-mir-373 0.648332
hsa-mir-106b hsa-mir-375 0.65021
hsa-mir-106b hsa-mir-376c 0.303089
hsa-mir-106b hsa-mir-377 0.0466491
hsa-mir-106b hsa-mir-378a 0.590423
hsa-mir-106b hsa-mir-379 0.132203
hsa-mir-106b hsa-mir-381 0.281576
hsa-mir-106b hsa-mir-382 0.102218
hsa-mir-106b hsa-mir-423 0.409561
hsa-mir-106b hsa-mir-424 0.271852
hsa-mir-106b hsa-mir-429 0.548018
hsa-mir-106b hsa-mir-432 0.205228
hsa-mir-106b hsa-mir-451a 0.568853
hsa-mir-106b hsa-mir-452 0.402773
hsa-mir-106b hsa-mir-487b 0.154441
hsa-mir-106b hsa-mir-494 0.297946
hsa-mir-106b hsa-mir-495 0.248208
hsa-mir-106b hsa-mir-497 0.541811
hsa-mir-106b hsa-mir-499a 0.474897
hsa-mir-106b hsa-mir-500a 0.129913
hsa-mir-106b hsa-mir-501 0.113182
hsa-mir-106b hsa-mir-507 0.112275
hsa-mir-106b hsa-mir-512-1 0.14735
hsa-mir-106b hsa-mir-512-2 0.186578
hsa-mir-106b hsa-mir-515-1 0.223082
hsa-mir-106b hsa-mir-515-2 0.223082
hsa-mir-106b hsa-mir-520a 0.21246
hsa-mir-106b hsa-mir-520b 0.308511
hsa-mir-106b hsa-mir-520c 0.265472
hsa-mir-106b hsa-mir-520d 0.269101
hsa-mir-106b hsa-mir-520e 0.148138
hsa-mir-106b hsa-mir-520f 0.0461364
hsa-mir-106b hsa-mir-520g 0.0461364
hsa-mir-106b hsa-mir-520h 0.317374
hsa-mir-106b hsa-mir-523 0.0392893
hsa-mir-106b hsa-mir-525 0.0407093
hsa-mir-106b hsa-mir-526a-1 0.250958
hsa-mir-106b hsa-mir-526a-2 0.250958
hsa-mir-106b hsa-mir-526b 0.127171
hsa-mir-106b hsa-mir-9-1 0.673366
hsa-mir-106b hsa-mir-9-2 0.641568
hsa-mir-106b hsa-mir-92a-1 0.575809
hsa-mir-106b hsa-mir-92a-2 0.644088
hsa-mir-106b hsa-mir-92b 0.537048
hsa-mir-106b hsa-mir-9-3 0.647662
hsa-mir-106b hsa-mir-95 0.281785
hsa-mir-106b hsa-mir-98 0.465227
hsa-mir-106b hsa-mir-99b 0.434849
hsa-mir-106b hsa-mir-31 0.675338
hsa-mir-106b hsa-mir-184 0.425708
hsa-mir-106b hsa-mir-370 0.453597
hsa-mir-106b hsa-mir-99a 0.571048
hsa-mir-106b hsa-mir-93 0.753639
hsa-mir-106b hsa-mir-433 0.133501
hsa-mir-106b hsa-mir-96 0.60366
hsa-mir-106b hsa-mir-128-1 0.442603
hsa-mir-106b hsa-mir-153-2 0.442702
hsa-mir-106b hsa-mir-135b 0.535116
hsa-mir-106b hsa-mir-338 0.473803
hsa-mir-106b hsa-mir-488 0.258616
hsa-mir-106b hsa-mir-302d 0.566258
hsa-mir-106b hsa-mir-383 0.346016
hsa-mir-106b hsa-mir-101-2 0.64456
hsa-mir-106b hsa-mir-10a 0.505306
hsa-mir-106b hsa-mir-149 0.550602
hsa-mir-106b hsa-mir-510 0.148553
hsa-mir-106b hsa-mir-516a-1 0.197622
hsa-mir-106b hsa-mir-516a-2 0.197622
hsa-mir-106b hsa-mir-516b-1 0.177561
hsa-mir-106b hsa-mir-516b-2 0.177561
hsa-mir-106b hsa-mir-7-1 0.653146
hsa-mir-106b hsa-mir-7-2 0.632743
hsa-mir-106b hsa-mir-7-3 0.613196
hsa-mir-106b hsa-mir-196b 0.494498
hsa-mir-106b hsa-mir-363 0.399654
hsa-mir-106b hsa-mir-514a-1 0.156827
hsa-mir-106b hsa-mir-514a-2 0.156827
hsa-mir-106b hsa-mir-514a-3 0.156827
hsa-mir-106b hsa-mir-498 0.284251
hsa-mir-106b hsa-mir-193b 0.571902
hsa-mir-106b hsa-mir-449a 0.402957
hsa-mir-106b hsa-mir-449b 0.36793
hsa-mir-106b hsa-mir-194-2 0.447784
hsa-mir-106b hsa-mir-659 0.00827368
hsa-mir-106b hsa-mir-129-1 0.361538
hsa-mir-106b hsa-mir-139 0.586935
hsa-mir-106b hsa-mir-421 0.258846
hsa-mir-106b hsa-mir-658 0.0649939
hsa-mir-106b hsa-mir-137 0.641109
hsa-mir-106b hsa-mir-455 0.195997
hsa-mir-106b hsa-mir-491 0.313046
hsa-mir-106b hsa-mir-431 0.0496253
hsa-mir-106b hsa-mir-448 0.00670976
hsa-mir-106b hsa-mir-454 0.204455
hsa-mir-106b hsa-mir-575 0.0634267
hsa-mir-106b hsa-mir-660 0.0613606
hsa-mir-106b hsa-mir-663a 0.322835
hsa-mir-106b hsa-mir-185 0.452349
hsa-mir-106b hsa-mir-208b 0.171115
hsa-mir-106b hsa-mir-324 0.193262
hsa-mir-106b hsa-mir-346 0.096265
hsa-mir-106b hsa-mir-484 0.213805
hsa-mir-106b hsa-mir-486 0.593681
hsa-mir-106b hsa-mir-518b 0.190546
hsa-mir-106b hsa-mir-518c 0.0622845
hsa-mir-106b hsa-mir-557 0.0648424
hsa-mir-106b hsa-mir-583 0.0411063
hsa-mir-106b hsa-mir-596 0.0796247
hsa-mir-106b hsa-mir-600 0.00241151
hsa-mir-106b hsa-mir-601 0.0649939
hsa-mir-106b hsa-mir-602 0.127701
hsa-mir-106b hsa-mir-608 0.220792
hsa-mir-106b hsa-mir-611 0.00241151
hsa-mir-106b hsa-mir-612 0.0913104
hsa-mir-106b hsa-mir-615 0.174662
hsa-mir-106b hsa-mir-622 0.141987
hsa-mir-106b hsa-mir-629 0.516213
hsa-mir-106b hsa-mir-637 0.0940375
hsa-mir-106b hsa-mir-638 0.308598
hsa-mir-106b hsa-mir-642a 0.148044
hsa-mir-106b hsa-mir-654 0.00241151
hsa-mir-106b hsa-mir-657 0.0913104
hsa-mir-106b hsa-mir-662 0.00241151
hsa-mir-106b hsa-mir-769 0.00241151
hsa-mir-106b hsa-mir-153-1 0.287292
hsa-mir-106b hsa-mir-532 0.323764
hsa-mir-106b hsa-mir-561 0.070017
hsa-mir-106b hsa-mir-219-2 0.273744
hsa-mir-106b hsa-mir-371a 0.436808
hsa-mir-106b hsa-mir-190a 0.249555
hsa-mir-106b hsa-mir-217 0.254377
hsa-mir-106b hsa-mir-188 0.0514891
hsa-mir-106b hsa-mir-301a 0.388177
hsa-mir-106b hsa-mir-301b 0.228012
hsa-mir-106b hsa-mir-337 0.111321
hsa-mir-106b hsa-mir-376a-1 0.317723
hsa-mir-106b hsa-mir-376a-2 0.317723
hsa-mir-106b hsa-mir-409 0.321939
hsa-mir-106b hsa-mir-411 0.112571
hsa-mir-106b hsa-mir-376b 0.0972988
hsa-mir-106b hsa-mir-328 0.3656
hsa-mir-106b hsa-mir-521-1 0.0593087
hsa-mir-106b hsa-mir-521-2 0.0593087
hsa-mir-106b hsa-mir-542 0.571785
hsa-mir-106b hsa-mir-298 0.0830507
hsa-mir-106b hsa-mir-640 0.135068
hsa-mir-106b hsa-mir-650 0.311826
hsa-mir-106b hsa-mir-193a 0.5459
hsa-mir-106b hsa-mir-302e 0.213341
hsa-mir-106b hsa-mir-302f 0.242929
hsa-mir-106b hsa-mir-1296 0.0593087
hsa-mir-106b hsa-mir-519d 0.21325
hsa-mir-106b hsa-mir-493 0.274243
hsa-mir-106b hsa-mir-519c 0.285346
hsa-mir-106b hsa-mir-138-1 0.664386
hsa-mir-106b hsa-mir-138-2 0.664386
hsa-mir-106b hsa-mir-320b-1 0.238447
hsa-mir-106b hsa-mir-320b-2 0.238447
hsa-mir-106b hsa-mir-320c-1 0.162277
hsa-mir-106b hsa-mir-320c-2 0.162643
hsa-mir-106b hsa-mir-320d-1 0.197201
hsa-mir-106b hsa-mir-320d-2 0.113512
hsa-mir-106b hsa-mir-1181 0.00670976
hsa-mir-106b hsa-mir-483 0.347051
hsa-mir-106b hsa-mir-326 0.337546
hsa-mir-106b hsa-mir-599 0.00545675
hsa-mir-106b hsa-mir-661 0.213849
hsa-mir-106b hsa-mir-1224 0.251368
hsa-mir-106b hsa-mir-503 0.254461
hsa-mir-106b hsa-mir-1180 0.00267426
hsa-mir-106b hsa-mir-1184-1 0.00267426
hsa-mir-106b hsa-mir-1246 0.0714493
hsa-mir-106b hsa-mir-1247 0.00267426
hsa-mir-106b hsa-mir-1249 0.162373
hsa-mir-106b hsa-mir-1273a 0.00267426
hsa-mir-106b hsa-mir-1280 0.129704
hsa-mir-106b hsa-mir-1302-1 0.00888822
hsa-mir-106b hsa-mir-1302-2 0.00888822
hsa-mir-106b hsa-mir-1302-3 0.00888822
hsa-mir-106b hsa-mir-1302-4 0.00888822
hsa-mir-106b hsa-mir-1302-5 0.00888822
hsa-mir-106b hsa-mir-1302-6 0.00888822
hsa-mir-106b hsa-mir-1302-7 0.00888822
hsa-mir-106b hsa-mir-1302-8 0.00888822
hsa-mir-106b hsa-mir-425 0.324789
hsa-mir-106b hsa-mir-410 0.211671
hsa-mir-106b hsa-mir-492 0.156674
hsa-mir-106b hsa-mir-345 0.279691
hsa-mir-106b hsa-mir-584 0.260248
hsa-mir-106b hsa-mir-708 0.53295
hsa-mir-106b hsa-mir-628 0.0997557
hsa-mir-106b hsa-mir-361 0.266853
hsa-mir-106b hsa-mir-422a 0.161152
hsa-mir-106b hsa-mir-509-3 0.16288
hsa-mir-106b hsa-mir-517a 0.241679
hsa-mir-106b hsa-mir-518e 0.0751658
hsa-mir-106b hsa-mir-519b 0.0815427
hsa-mir-106b hsa-mir-550a-1 0.267815
hsa-mir-106b hsa-mir-550a-2 0.267815
hsa-mir-106b hsa-mir-593 0.110748
hsa-mir-106b hsa-mir-621 0.0751658
hsa-mir-106b hsa-mir-625 0.479165
hsa-mir-106b hsa-mir-646 0.104485
hsa-mir-106b hsa-mir-664 0.120767
hsa-mir-106b hsa-mir-767 0.0787044
hsa-mir-106b hsa-mir-1972-1 0.00267426
hsa-mir-106b hsa-mir-374b 0.074016
hsa-mir-106b hsa-mir-505 0.0743823
hsa-mir-106b hsa-mir-519a-1 0.148189
hsa-mir-106b hsa-mir-566 0.00267426
hsa-mir-106b hsa-mir-582 0.00267426
hsa-mir-106b hsa-mir-589 0.00267426
hsa-mir-106b hsa-mir-619 0.00267426
hsa-mir-106b hsa-mir-627 0.00267426
hsa-mir-106b hsa-mir-635 0.00267426
hsa-mir-106b hsa-mir-655 0.0859505
hsa-mir-106b hsa-mir-744 0.193093
hsa-mir-106b hsa-mir-942 0.0370616
hsa-mir-106b hsa-mir-489 0.22482
hsa-mir-106b hsa-mir-487a 0.0568778
hsa-mir-106b hsa-mir-384 0.066989
hsa-mir-106b hsa-mir-552 0.0577461
hsa-mir-106b hsa-mir-630 0.117227
hsa-mir-106b hsa-mir-1227 0.0273278
hsa-mir-106b hsa-mir-1229 0.0273278
hsa-mir-106b hsa-mir-519e 0.217941
hsa-mir-106b hsa-mir-569 0.00808664
hsa-mir-106b hsa-mir-1179 0.0309006
hsa-mir-106b hsa-mir-616 0.0593087
hsa-mir-106b hsa-mir-885 0.225436
hsa-mir-106b hsa-mir-485 0.213606
hsa-mir-106b hsa-mir-1254-1 0.0192372
hsa-mir-106b hsa-mir-574 0.239332
hsa-mir-106b hsa-mir-1258 0.0906725
hsa-mir-106b hsa-mir-539 0.171585
hsa-mir-106b hsa-mir-519a-2 0.147733
hsa-mir-106b hsa-mir-1202 0.0901914
hsa-mir-106b hsa-mir-449c 0.0637126
hsa-mir-106b hsa-mir-202 0.162894
hsa-mir-106b hsa-mir-720 0.0718369
hsa-mir-106b hsa-mir-504 0.164267
hsa-mir-106b hsa-mir-873 0.0429326
hsa-mir-106b hsa-mir-675 0.124995
hsa-mir-106b hsa-mir-590 0.180675
hsa-mir-106b hsa-mir-1271 0.134419
hsa-mir-106b hsa-mir-671 0.0774157
hsa-mir-106b hsa-mir-1827 0.0554715
hsa-mir-106b hsa-mir-647 0.0593087
hsa-mir-106b hsa-mir-632 0.0759892
hsa-mir-106b hsa-mir-636 0.134516
hsa-mir-106b hsa-mir-1275 0.0309006
hsa-mir-106b hsa-mir-617 0.0372465
hsa-mir-106b hsa-mir-758 0.0372465
hsa-mir-106b hsa-mir-766 0.0372465
hsa-mir-106b hsa-mir-1286 0.0372465
hsa-mir-106b hsa-mir-548d-1 0.114857
hsa-mir-106b hsa-mir-548d-2 0.114857
hsa-mir-106b hsa-mir-374a 0.152831
hsa-mir-106b hsa-mir-652 0.0756499
hsa-mir-106b hsa-mir-502 0.206757
hsa-mir-106b hsa-mir-874 0.211055
hsa-mir-106b hsa-mir-147b 0.0696204
hsa-mir-106b hsa-mir-105-1 0.122664
hsa-mir-106b hsa-mir-105-2 0.122664
hsa-mir-106b hsa-mir-506 0.199711
hsa-mir-106b hsa-mir-508 0.272919
hsa-mir-106b hsa-mir-509-1 0.160471
hsa-mir-106b hsa-mir-509-2 0.160471
hsa-mir-106b hsa-mir-513a-1 0.274154
hsa-mir-106b hsa-mir-513a-2 0.274154
hsa-mir-106b hsa-mir-513b 0.186062
hsa-mir-106b hsa-mir-513c 0.186062
hsa-mir-106b hsa-mir-711 0.0368504
hsa-mir-106b hsa-mir-935 0.0431053
hsa-mir-106b hsa-mir-1299 0.0672564
hsa-mir-106b hsa-mir-450a-1 0.160056
hsa-mir-106b hsa-mir-450a-2 0.160056
hsa-mir-106b hsa-mir-450b 0.160056
hsa-mir-106b hsa-mir-605 0.0637126
hsa-mir-106b hsa-mir-1293 0.0390511
hsa-mir-106b hsa-mir-1233-1 0.0845401
hsa-mir-106b hsa-mir-1233-2 0.0845401
hsa-mir-106b hsa-mir-1290 0.287034
hsa-mir-106b hsa-mir-1234 0.0901914
hsa-mir-106b hsa-mir-522 0.0901914
hsa-mir-106b hsa-mir-2110 0.119121
hsa-mir-106b hsa-mir-323b 0.156415
hsa-mir-106b hsa-mir-765 0.115138
hsa-mir-106b hsa-mir-147a 0.165382
hsa-mir-106b hsa-mir-329-1 0.0430444
hsa-mir-106b hsa-mir-329-2 0.0430444
hsa-mir-106b hsa-mir-548b 0.0562725
hsa-mir-106b hsa-mir-550a-3 0.0942778
hsa-mir-106b hsa-mir-550b-1 0.00543649
hsa-mir-106b hsa-mir-550b-2 0.00543649
hsa-mir-106b hsa-mir-624 0.00524981
hsa-mir-106b hsa-mir-517c 0.0901914
hsa-mir-106b hsa-mir-320e 0.160056
hsa-mir-106b hsa-mir-490 0.15393
hsa-mir-106b hsa-mir-527 0.0901914
hsa-mir-106b hsa-mir-500b 0.0901914
hsa-mir-106b hsa-mir-922 0.0775191
hsa-mir-106b hsa-mir-571 0.0952341
hsa-mir-106b hsa-mir-548c 0.00588269
hsa-mir-106b hsa-mir-3163 0.0378923
hsa-mir-106b hsa-mir-1305 0.0378923
hsa-mir-106b hsa-mir-1260a 0.0378923
hsa-mir-106b hsa-mir-545 0.000645455
hsa-mir-106b hsa-mir-369 0.0327688
hsa-mir-106b hsa-mir-577 0.0637126
hsa-mir-106b hsa-mir-518f 0.0637126
hsa-mir-106b hsa-mir-591 0.0637126
hsa-mir-106b hsa-mir-524 0.0637126
hsa-mir-106b hsa-mir-595 0.0637126
hsa-mir-106b hsa-mir-603 0.0372025
hsa-mir-106b hsa-mir-1915 0.102113
hsa-mir-106b hsa-mir-548a-1 0.00588352
hsa-mir-106b hsa-mir-548a-2 0.00588352
hsa-mir-106b hsa-mir-548a-3 0.00588352
hsa-mir-106b hsa-mir-1266 0.00401809
hsa-mir-106b hsa-mir-103b-1 0.184599
hsa-mir-106b hsa-mir-103b-2 0.184599
hsa-mir-106b hsa-mir-1245b 0.0728886
hsa-mir-106b hsa-mir-1245a 0.0728886
hsa-mir-106b hsa-mir-1301 0.0901914
hsa-mir-106b hsa-mir-1183 0.0268071
hsa-mir-106b hsa-mir-1471 0.0981028
hsa-mir-106b hsa-mir-1909 0.0268071
hsa-mir-106b hsa-mir-610 0.0637126
hsa-mir-106b hsa-mir-570 0.0637126
hsa-mir-106b hsa-mir-1236 0.00142277
hsa-mir-106b hsa-mir-614 0.00545675
hsa-mir-106b hsa-mir-572 0.0884388
hsa-mir-106b hsa-mir-648 0.00545675
hsa-mir-106b hsa-mir-4306 0.0728886
hsa-mir-106b hsa-mir-4257 0.0728886
hsa-mir-106b hsa-mir-1323 0.0728886
hsa-mir-106b hsa-mir-718 0.0728886
hsa-mir-106b hsa-mir-2355 0.0728886
hsa-mir-106b hsa-mir-3186 0.0728886
hsa-mir-106b hsa-mir-3130-1 0.0728886
hsa-mir-106b hsa-mir-3130-2 0.0728886
hsa-mir-106b hsa-mir-1469 0.0728886
hsa-mir-106b hsa-mir-1285-1 0.0845401
hsa-mir-106b hsa-mir-1285-2 0.0845401
hsa-mir-106b hsa-mir-1322 0.0372465
hsa-mir-106b hsa-mir-1207 0.00618493
hsa-mir-106b hsa-mir-1273c 0.0309006
hsa-mir-106b hsa-mir-1303 0.119121
hsa-mir-106b hsa-mir-567 0.0309006
hsa-mir-106b hsa-mir-941-1 0.00665946
hsa-mir-106b hsa-mir-941-3 0.00665946
hsa-mir-106b hsa-mir-941-4 0.00665946
hsa-mir-106b hsa-mir-592 0.0425956
hsa-mir-106b hsa-mir-598 0.06355
hsa-mir-106b hsa-mir-760 0.1137
hsa-mir-106b hsa-mir-151b 0.314824
hsa-mir-106b hsa-mir-4792 0.0665209
hsa-mir-106b hsa-mir-551a 0.0637126
hsa-mir-106b hsa-mir-564 0.0327688
hsa-mir-106b hsa-mir-3151 0.0341465
hsa-mir-106b hsa-mir-938 0.0637126
hsa-mir-106b hsa-mir-2861 0.0843003
hsa-mir-106b hsa-mir-3196 0.0843003
hsa-mir-106b hsa-mir-378b 0.240648
hsa-mir-106b hsa-mir-378c 0.240648
hsa-mir-106b hsa-mir-378d-1 0.240648
hsa-mir-106b hsa-mir-378d-2 0.240648
hsa-mir-106b hsa-mir-378e 0.240648
hsa-mir-106b hsa-mir-378f 0.240648
hsa-mir-106b hsa-mir-378g 0.240648
hsa-mir-106b hsa-mir-378h 0.240648
hsa-mir-106b hsa-mir-378i 0.240648
hsa-mir-106b hsa-mir-633 0.0250837
hsa-mir-106b hsa-mir-933 0.0751658
hsa-mir-106b hsa-mir-499b 0.172185
hsa-mir-106b hsa-mir-668 0.0066462
hsa-mir-106b hsa-mir-518a-1 0.0228697
hsa-mir-106b hsa-mir-518a-2 0.0228697
hsa-mir-106b hsa-mir-1256 0.0593087
hsa-mir-106b hsa-mir-1231 0.0901914
hsa-mir-106b hsa-mir-451b 0.0876621
hsa-mir-106b hsa-mir-3179-1 0.00543649
hsa-mir-106b hsa-mir-3179-2 0.00543649
hsa-mir-106b hsa-mir-3179-3 0.00543649
hsa-mir-106b hsa-mir-642b 0.0850997
hsa-mir-106b hsa-mir-544a 0.146028
hsa-mir-106b hsa-mir-544b 0.146028
hsa-mir-106b hsa-mir-944 0.0273278
hsa-mir-106b hsa-mir-1297 0.0280619
hsa-mir-106b hsa-mir-511-1 0.0280619
hsa-mir-106b hsa-mir-511-2 0.0280619
hsa-mir-106b hsa-mir-663b 0.111743
hsa-mir-106b hsa-mir-3940 0.0192372
hsa-mir-106b hsa-mir-190b 0.0677434
hsa-mir-106b hsa-mir-124a-2 0.0845401
hsa-mir-106b hsa-mir-124a-3 0.0845401
hsa-mir-106b hsa-mir-192-2 0.0372465
hsa-mir-106b hsa-mir-26 0.0901914
hsa-mir-106b hsa-mir-1228 0.0637126
hsa-mir-106b hsa-mir-663 0.0396879
hsa-mir-106b hsa-mir-92 0.0901914
hsa-mir-106b hsa-mir-200 0.109146
hsa-mir-106b hsa-mir-181 0.0728886
hsa-mir-106b hsa-mir-3148 0.00808664
hsa-mir-106b hsa-mir-371 0.0901914
hsa-mir-106b hsa-mir-151 0.0502496
hsa-mir-106b hsa-let-7a 0.0816077
hsa-mir-106b hsa-mir-125b 0.0728886
hsa-mir-106b hsa-mir-128 0.0849432
hsa-mir-106b hsa-mir-29b 0.0280619
hsa-mir-106b hsa-mir-189 0.00499149
hsa-mir-107 hsa-mir-10b 0.637071
hsa-mir-107 hsa-mir-1-1 0.603889
hsa-mir-107 hsa-mir-1-2 0.545045
hsa-mir-107 hsa-mir-122 0.529253
hsa-mir-107 hsa-mir-124-1 0.667307
hsa-mir-107 hsa-mir-124-2 0.678615
hsa-mir-107 hsa-mir-124-3 0.706111
hsa-mir-107 hsa-mir-125a 0.616755
hsa-mir-107 hsa-mir-125b-1 0.487447
hsa-mir-107 hsa-mir-125b-2 0.522585
hsa-mir-107 hsa-mir-126 0.593878
hsa-mir-107 hsa-mir-127 0.652058
hsa-mir-107 hsa-mir-128-2 0.595502
hsa-mir-107 hsa-mir-129-2 0.557168
hsa-mir-107 hsa-mir-130a 0.645084
hsa-mir-107 hsa-mir-130b 0.507769
hsa-mir-107 hsa-mir-132 0.618853
hsa-mir-107 hsa-mir-133a-1 0.486703
hsa-mir-107 hsa-mir-133a-2 0.493323
hsa-mir-107 hsa-mir-133b 0.635832
hsa-mir-107 hsa-mir-134 0.298118
hsa-mir-107 hsa-mir-135a-1 0.609983
hsa-mir-107 hsa-mir-135a-2 0.609983
hsa-mir-107 hsa-mir-136 0.140521
hsa-mir-107 hsa-mir-140 0.589056
hsa-mir-107 hsa-mir-141 0.608118
hsa-mir-107 hsa-mir-142 0.634978
hsa-mir-107 hsa-mir-143 0.600267
hsa-mir-107 hsa-mir-144 0.471396
hsa-mir-107 hsa-mir-145 0.517288
hsa-mir-107 hsa-mir-146a 0.494768
hsa-mir-107 hsa-mir-146b 0.689717
hsa-mir-107 hsa-mir-148a 0.70303
hsa-mir-107 hsa-mir-148b 0.468106
hsa-mir-107 hsa-mir-150 0.521487
hsa-mir-107 hsa-mir-151a 0.618374
hsa-mir-107 hsa-mir-152 0.604218
hsa-mir-107 hsa-mir-154 0.244201
hsa-mir-107 hsa-mir-155 0.378657
hsa-mir-107 hsa-mir-15a 0.539725
hsa-mir-107 hsa-mir-15b 0.67313
hsa-mir-107 hsa-mir-16-1 0.496837
hsa-mir-107 hsa-mir-16-2 0.536239
hsa-mir-107 hsa-mir-17 0.439477
hsa-mir-107 hsa-mir-181a-1 0.511757
hsa-mir-107 hsa-mir-181a-2 0.509922
hsa-mir-107 hsa-mir-181b-1 0.615488
hsa-mir-107 hsa-mir-181b-2 0.635616
hsa-mir-107 hsa-mir-181c 0.484196
hsa-mir-107 hsa-mir-181d 0.433093
hsa-mir-107 hsa-mir-182 0.592702
hsa-mir-107 hsa-mir-183 0.629407
hsa-mir-107 hsa-mir-186 0.503724
hsa-mir-107 hsa-mir-187 0.386204
hsa-mir-107 hsa-mir-18a 0.480807
hsa-mir-107 hsa-mir-18b 0.683245
hsa-mir-107 hsa-mir-191 0.707369
hsa-mir-107 hsa-mir-192 0.588682
hsa-mir-107 hsa-mir-194-1 0.566122
hsa-mir-107 hsa-mir-195 0.668562
hsa-mir-107 hsa-mir-196a-1 0.674921
hsa-mir-107 hsa-mir-196a-2 0.683901
hsa-mir-107 hsa-mir-197 0.565758
hsa-mir-107 hsa-mir-198 0.256121
hsa-mir-107 hsa-mir-199a-1 0.642861
hsa-mir-107 hsa-mir-199a-2 0.613398
hsa-mir-107 hsa-mir-199b 0.656108
hsa-mir-107 hsa-mir-19a 0.454654
hsa-mir-107 hsa-mir-19b-1 0.438591
hsa-mir-107 hsa-mir-19b-2 0.472662
hsa-mir-107 hsa-mir-200a 0.583209
hsa-mir-107 hsa-mir-200b 0.593579
hsa-mir-107 hsa-mir-200c 0.625756
hsa-mir-107 hsa-mir-203 0.5739
hsa-mir-107 hsa-mir-204 0.658942
hsa-mir-107 hsa-mir-205 0.598897
hsa-mir-107 hsa-mir-206 0.5703
hsa-mir-107 hsa-mir-208a 0.410983
hsa-mir-107 hsa-mir-20a 0.427489
hsa-mir-107 hsa-mir-20b 0.563823
hsa-mir-107 hsa-mir-21 0.352044
hsa-mir-107 hsa-mir-210 0.558498
hsa-mir-107 hsa-mir-211 0.535866
hsa-mir-107 hsa-mir-212 0.507233
hsa-mir-107 hsa-mir-214 0.586884
hsa-mir-107 hsa-mir-215 0.520224
hsa-mir-107 hsa-mir-216a 0.385713
hsa-mir-107 hsa-mir-216b 0.294656
hsa-mir-107 hsa-mir-218-1 0.679991
hsa-mir-107 hsa-mir-218-2 0.681479
hsa-mir-107 hsa-mir-219-1 0.533343
hsa-mir-107 hsa-mir-22 0.726484
hsa-mir-107 hsa-mir-221 0.615955
hsa-mir-107 hsa-mir-222 0.605695
hsa-mir-107 hsa-mir-223 0.573452
hsa-mir-107 hsa-mir-224 0.659546
hsa-mir-107 hsa-mir-23a 0.553607
hsa-mir-107 hsa-mir-23b 0.553794
hsa-mir-107 hsa-mir-24-1 0.629995
hsa-mir-107 hsa-mir-24-2 0.620935
hsa-mir-107 hsa-mir-25 0.633766
hsa-mir-107 hsa-mir-26a-1 0.591333
hsa-mir-107 hsa-mir-26a-2 0.591333
hsa-mir-107 hsa-mir-26b 0.563567
hsa-mir-107 hsa-mir-27a 0.641692
hsa-mir-107 hsa-mir-27b 0.6603
hsa-mir-107 hsa-mir-28 0.400876
hsa-mir-107 hsa-mir-296 0.648419
hsa-mir-107 hsa-mir-297 0.143529
hsa-mir-107 hsa-mir-299 0.252549
hsa-mir-107 hsa-mir-29a 0.585736
hsa-mir-107 hsa-mir-29b-1 0.567893
hsa-mir-107 hsa-mir-29b-2 0.512237
hsa-mir-107 hsa-mir-29c 0.559055
hsa-mir-107 hsa-mir-300 0.171887
hsa-mir-107 hsa-mir-302a 0.590094
hsa-mir-107 hsa-mir-302b 0.642287
hsa-mir-107 hsa-mir-302c 0.623241
hsa-mir-107 hsa-mir-30a 0.595388
hsa-mir-107 hsa-mir-30b 0.494231
hsa-mir-107 hsa-mir-30c-1 0.627967
hsa-mir-107 hsa-mir-30c-2 0.630195
hsa-mir-107 hsa-mir-30d 0.52637
hsa-mir-107 hsa-mir-30e 0.462409
hsa-mir-107 hsa-mir-32 0.528455
hsa-mir-107 hsa-mir-320a 0.61936
hsa-mir-107 hsa-mir-323a 0.17472
hsa-mir-107 hsa-mir-325 0.0514147
hsa-mir-107 hsa-mir-330 0.506325
hsa-mir-107 hsa-mir-331 0.310643
hsa-mir-107 hsa-mir-335 0.690192
hsa-mir-107 hsa-mir-339 0.458
hsa-mir-107 hsa-mir-33a 0.219526
hsa-mir-107 hsa-mir-33b 0.174045
hsa-mir-107 hsa-mir-340 0.344102
hsa-mir-107 hsa-mir-342 0.54741
hsa-mir-107 hsa-mir-34a 0.525334
hsa-mir-107 hsa-mir-34b 0.651747
hsa-mir-107 hsa-mir-34c 0.656076
hsa-mir-107 hsa-mir-362 0.367754
hsa-mir-107 hsa-mir-365a 0.476949
hsa-mir-107 hsa-mir-365b 0.474885
hsa-mir-107 hsa-mir-367 0.547499
hsa-mir-107 hsa-mir-372 0.527221
hsa-mir-107 hsa-mir-373 0.606753
hsa-mir-107 hsa-mir-375 0.658935
hsa-mir-107 hsa-mir-376c 0.376583
hsa-mir-107 hsa-mir-377 0.0643416
hsa-mir-107 hsa-mir-378a 0.596046
hsa-mir-107 hsa-mir-379 0.204473
hsa-mir-107 hsa-mir-381 0.405791
hsa-mir-107 hsa-mir-382 0.120388
hsa-mir-107 hsa-mir-423 0.393185
hsa-mir-107 hsa-mir-424 0.292197
hsa-mir-107 hsa-mir-429 0.590972
hsa-mir-107 hsa-mir-432 0.284251
hsa-mir-107 hsa-mir-451a 0.623149
hsa-mir-107 hsa-mir-452 0.52018
hsa-mir-107 hsa-mir-487b 0.252753
hsa-mir-107 hsa-mir-494 0.416978
hsa-mir-107 hsa-mir-495 0.3575
hsa-mir-107 hsa-mir-497 0.667023
hsa-mir-107 hsa-mir-499a 0.52609
hsa-mir-107 hsa-mir-500a 0.156824
hsa-mir-107 hsa-mir-501 0.147715
hsa-mir-107 hsa-mir-507 0.132558
hsa-mir-107 hsa-mir-512-1 0.178766
hsa-mir-107 hsa-mir-512-2 0.220318
hsa-mir-107 hsa-mir-515-1 0.278918
hsa-mir-107 hsa-mir-515-2 0.278918
hsa-mir-107 hsa-mir-520a 0.341357
hsa-mir-107 hsa-mir-520b 0.343053
hsa-mir-107 hsa-mir-520c 0.343599
hsa-mir-107 hsa-mir-520d 0.341917
hsa-mir-107 hsa-mir-520e 0.183682
hsa-mir-107 hsa-mir-520f 0.060206
hsa-mir-107 hsa-mir-520g 0.060206
hsa-mir-107 hsa-mir-520h 0.412066
hsa-mir-107 hsa-mir-523 0.0477805
hsa-mir-107 hsa-mir-525 0.0498216
hsa-mir-107 hsa-mir-526a-1 0.327103
hsa-mir-107 hsa-mir-526a-2 0.327103
hsa-mir-107 hsa-mir-526b 0.151795
hsa-mir-107 hsa-mir-9-1 0.617806
hsa-mir-107 hsa-mir-9-2 0.636391
hsa-mir-107 hsa-mir-92a-1 0.427536
hsa-mir-107 hsa-mir-92a-2 0.449572
hsa-mir-107 hsa-mir-92b 0.513464
hsa-mir-107 hsa-mir-9-3 0.618327
hsa-mir-107 hsa-mir-95 0.496544
hsa-mir-107 hsa-mir-98 0.527257
hsa-mir-107 hsa-mir-99b 0.482168
hsa-mir-107 hsa-mir-31 0.60193
hsa-mir-107 hsa-mir-184 0.345265
hsa-mir-107 hsa-mir-370 0.429889
hsa-mir-107 hsa-mir-99a 0.634437
hsa-mir-107 hsa-mir-93 0.625901
hsa-mir-107 hsa-mir-433 0.160911
hsa-mir-107 hsa-mir-96 0.64652
hsa-mir-107 hsa-mir-128-1 0.439571
hsa-mir-107 hsa-mir-153-2 0.486641
hsa-mir-107 hsa-mir-135b 0.655557
hsa-mir-107 hsa-mir-338 0.612234
hsa-mir-107 hsa-mir-488 0.293242
hsa-mir-107 hsa-mir-302d 0.558775
hsa-mir-107 hsa-mir-383 0.37024
hsa-mir-107 hsa-mir-101-2 0.624697
hsa-mir-107 hsa-mir-10a 0.48624
hsa-mir-107 hsa-mir-149 0.608928
hsa-mir-107 hsa-mir-510 0.192451
hsa-mir-107 hsa-mir-516a-1 0.246763
hsa-mir-107 hsa-mir-516a-2 0.246763
hsa-mir-107 hsa-mir-516b-1 0.247503
hsa-mir-107 hsa-mir-516b-2 0.247503
hsa-mir-107 hsa-mir-7-1 0.641855
hsa-mir-107 hsa-mir-7-2 0.6508
hsa-mir-107 hsa-mir-7-3 0.65908
hsa-mir-107 hsa-mir-196b 0.593574
hsa-mir-107 hsa-mir-363 0.376484
hsa-mir-107 hsa-mir-514a-1 0.140889
hsa-mir-107 hsa-mir-514a-2 0.140889
hsa-mir-107 hsa-mir-514a-3 0.140889
hsa-mir-107 hsa-mir-498 0.309815
hsa-mir-107 hsa-mir-193b 0.582774
hsa-mir-107 hsa-mir-449a 0.463156
hsa-mir-107 hsa-mir-449b 0.365488
hsa-mir-107 hsa-mir-194-2 0.526239
hsa-mir-107 hsa-mir-659 0.0183182
hsa-mir-107 hsa-mir-129-1 0.478362
hsa-mir-107 hsa-mir-139 0.612521
hsa-mir-107 hsa-mir-421 0.283447
hsa-mir-107 hsa-mir-658 0.100655
hsa-mir-107 hsa-mir-137 0.648191
hsa-mir-107 hsa-mir-455 0.247329
hsa-mir-107 hsa-mir-491 0.410551
hsa-mir-107 hsa-mir-431 0.0482546
hsa-mir-107 hsa-mir-448 0.00809554
hsa-mir-107 hsa-mir-454 0.266617
hsa-mir-107 hsa-mir-575 0.0656415
hsa-mir-107 hsa-mir-660 0.063489
hsa-mir-107 hsa-mir-663a 0.316807
hsa-mir-107 hsa-mir-185 0.51602
hsa-mir-107 hsa-mir-208b 0.159737
hsa-mir-107 hsa-mir-324 0.29117
hsa-mir-107 hsa-mir-346 0.113929
hsa-mir-107 hsa-mir-484 0.212811
hsa-mir-107 hsa-mir-486 0.666388
hsa-mir-107 hsa-mir-518b 0.229942
hsa-mir-107 hsa-mir-518c 0.0987001
hsa-mir-107 hsa-mir-557 0.0314106
hsa-mir-107 hsa-mir-583 0.0107988
hsa-mir-107 hsa-mir-596 0.100007
hsa-mir-107 hsa-mir-600 0.00255116
hsa-mir-107 hsa-mir-601 0.100655
hsa-mir-107 hsa-mir-602 0.114261
hsa-mir-107 hsa-mir-608 0.315093
hsa-mir-107 hsa-mir-611 0.00255116
hsa-mir-107 hsa-mir-612 0.108174
hsa-mir-107 hsa-mir-615 0.224851
hsa-mir-107 hsa-mir-622 0.236011
hsa-mir-107 hsa-mir-629 0.591499
hsa-mir-107 hsa-mir-637 0.110577
hsa-mir-107 hsa-mir-638 0.37158
hsa-mir-107 hsa-mir-642a 0.199837
hsa-mir-107 hsa-mir-654 0.00255116
hsa-mir-107 hsa-mir-657 0.108174
hsa-mir-107 hsa-mir-662 0.00255116
hsa-mir-107 hsa-mir-769 0.00255116
hsa-mir-107 hsa-mir-153-1 0.344843
hsa-mir-107 hsa-mir-532 0.360202
hsa-mir-107 hsa-mir-561 0.0990876
hsa-mir-107 hsa-mir-219-2 0.280329
hsa-mir-107 hsa-mir-371a 0.406003
hsa-mir-107 hsa-mir-190a 0.35958
hsa-mir-107 hsa-mir-217 0.306215
hsa-mir-107 hsa-mir-188 0.0918895
hsa-mir-107 hsa-mir-301a 0.527528
hsa-mir-107 hsa-mir-301b 0.247923
hsa-mir-107 hsa-mir-337 0.204487
hsa-mir-107 hsa-mir-376a-1 0.354966
hsa-mir-107 hsa-mir-376a-2 0.354966
hsa-mir-107 hsa-mir-409 0.410036
hsa-mir-107 hsa-mir-411 0.131344
hsa-mir-107 hsa-mir-376b 0.0663826
hsa-mir-107 hsa-mir-328 0.493512
hsa-mir-107 hsa-mir-521-1 0.07935
hsa-mir-107 hsa-mir-521-2 0.07935
hsa-mir-107 hsa-mir-542 0.503421
hsa-mir-107 hsa-mir-298 0.115288
hsa-mir-107 hsa-mir-640 0.177305
hsa-mir-107 hsa-mir-650 0.376652
hsa-mir-107 hsa-mir-193a 0.599979
hsa-mir-107 hsa-mir-302e 0.260169
hsa-mir-107 hsa-mir-302f 0.312896
hsa-mir-107 hsa-mir-1296 0.07935
hsa-mir-107 hsa-mir-519d 0.271201
hsa-mir-107 hsa-mir-493 0.39877
hsa-mir-107 hsa-mir-519c 0.370913
hsa-mir-107 hsa-mir-138-1 0.567073
hsa-mir-107 hsa-mir-138-2 0.567073
hsa-mir-107 hsa-mir-320b-1 0.251124
hsa-mir-107 hsa-mir-320b-2 0.251124
hsa-mir-107 hsa-mir-320c-1 0.205045
hsa-mir-107 hsa-mir-320c-2 0.202933
hsa-mir-107 hsa-mir-320d-1 0.23578
hsa-mir-107 hsa-mir-320d-2 0.139264
hsa-mir-107 hsa-mir-1181 0.00809554
hsa-mir-107 hsa-mir-483 0.447103
hsa-mir-107 hsa-mir-326 0.432857
hsa-mir-107 hsa-mir-599 0.0109219
hsa-mir-107 hsa-mir-661 0.231058
hsa-mir-107 hsa-mir-1224 0.326094
hsa-mir-107 hsa-mir-503 0.35304
hsa-mir-107 hsa-mir-1180 0.00134137
hsa-mir-107 hsa-mir-1184-1 0.00134137
hsa-mir-107 hsa-mir-1246 0.169894
hsa-mir-107 hsa-mir-1247 0.00134137
hsa-mir-107 hsa-mir-1249 0.190715
hsa-mir-107 hsa-mir-1273a 0.00134137
hsa-mir-107 hsa-mir-1280 0.25754
hsa-mir-107 hsa-mir-1302-1 0.0104624
hsa-mir-107 hsa-mir-1302-2 0.0104624
hsa-mir-107 hsa-mir-1302-3 0.0104624
hsa-mir-107 hsa-mir-1302-4 0.0104624
hsa-mir-107 hsa-mir-1302-5 0.0104624
hsa-mir-107 hsa-mir-1302-6 0.0104624
hsa-mir-107 hsa-mir-1302-7 0.0104624
hsa-mir-107 hsa-mir-1302-8 0.0104624
hsa-mir-107 hsa-mir-425 0.411908
hsa-mir-107 hsa-mir-410 0.164736
hsa-mir-107 hsa-mir-492 0.236465
hsa-mir-107 hsa-mir-345 0.373847
hsa-mir-107 hsa-mir-584 0.382554
hsa-mir-107 hsa-mir-708 0.557189
hsa-mir-107 hsa-mir-628 0.071054
hsa-mir-107 hsa-mir-361 0.291053
hsa-mir-107 hsa-mir-422a 0.22124
hsa-mir-107 hsa-mir-509-3 0.151689
hsa-mir-107 hsa-mir-517a 0.344843
hsa-mir-107 hsa-mir-518e 0.0881096
hsa-mir-107 hsa-mir-519b 0.0978968
hsa-mir-107 hsa-mir-550a-1 0.296473
hsa-mir-107 hsa-mir-550a-2 0.296473
hsa-mir-107 hsa-mir-593 0.153709
hsa-mir-107 hsa-mir-621 0.0881096
hsa-mir-107 hsa-mir-625 0.544051
hsa-mir-107 hsa-mir-646 0.185121
hsa-mir-107 hsa-mir-664 0.148688
hsa-mir-107 hsa-mir-767 0.0898787
hsa-mir-107 hsa-mir-1972-1 0.00134137
hsa-mir-107 hsa-mir-374b 0.1179
hsa-mir-107 hsa-mir-505 0.0970566
hsa-mir-107 hsa-mir-519a-1 0.146827
hsa-mir-107 hsa-mir-566 0.00134137
hsa-mir-107 hsa-mir-582 0.00134137
hsa-mir-107 hsa-mir-589 0.00134137
hsa-mir-107 hsa-mir-619 0.00134137
hsa-mir-107 hsa-mir-627 0.00134137
hsa-mir-107 hsa-mir-635 0.00134137
hsa-mir-107 hsa-mir-655 0.0569318
hsa-mir-107 hsa-mir-744 0.294487
hsa-mir-107 hsa-mir-942 0.0591995
hsa-mir-107 hsa-mir-489 0.21239
hsa-mir-107 hsa-mir-487a 0.0358224
hsa-mir-107 hsa-mir-384 0.0431831
hsa-mir-107 hsa-mir-552 0.0952475
hsa-mir-107 hsa-mir-630 0.241528
hsa-mir-107 hsa-mir-1227 0.0806736
hsa-mir-107 hsa-mir-1229 0.0806736
hsa-mir-107 hsa-mir-519e 0.291368
hsa-mir-107 hsa-mir-569 0.00773124
hsa-mir-107 hsa-mir-1179 0.101358
hsa-mir-107 hsa-mir-616 0.07935
hsa-mir-107 hsa-mir-885 0.218538
hsa-mir-107 hsa-mir-485 0.237648
hsa-mir-107 hsa-mir-1254-1 0.0275602
hsa-mir-107 hsa-mir-574 0.439806
hsa-mir-107 hsa-mir-1258 0.122622
hsa-mir-107 hsa-mir-539 0.17608
hsa-mir-107 hsa-mir-519a-2 0.147544
hsa-mir-107 hsa-mir-1202 0.107543
hsa-mir-107 hsa-mir-449c 0.1001
hsa-mir-107 hsa-mir-202 0.203391
hsa-mir-107 hsa-mir-720 0.131738
hsa-mir-107 hsa-mir-504 0.138672
hsa-mir-107 hsa-mir-873 0.0532246
hsa-mir-107 hsa-mir-675 0.0705509
hsa-mir-107 hsa-mir-590 0.239874
hsa-mir-107 hsa-mir-1271 0.209766
hsa-mir-107 hsa-mir-671 0.121896
hsa-mir-107 hsa-mir-1827 0.0468242
hsa-mir-107 hsa-mir-647 0.07935
hsa-mir-107 hsa-mir-632 0.0997463
hsa-mir-107 hsa-mir-636 0.14932
hsa-mir-107 hsa-mir-1275 0.101358
hsa-mir-107 hsa-mir-617 0.0687399
hsa-mir-107 hsa-mir-758 0.0687399
hsa-mir-107 hsa-mir-766 0.0687399
hsa-mir-107 hsa-mir-1286 0.0687399
hsa-mir-107 hsa-mir-548d-1 0.21093
hsa-mir-107 hsa-mir-548d-2 0.21093
hsa-mir-107 hsa-mir-374a 0.224339
hsa-mir-107 hsa-mir-652 0.143794
hsa-mir-107 hsa-mir-502 0.260687
hsa-mir-107 hsa-mir-874 0.186492
hsa-mir-107 hsa-mir-147b 0.157911
hsa-mir-107 hsa-mir-105-1 0.161906
hsa-mir-107 hsa-mir-105-2 0.161906
hsa-mir-107 hsa-mir-506 0.271068
hsa-mir-107 hsa-mir-508 0.277556
hsa-mir-107 hsa-mir-509-1 0.14741
hsa-mir-107 hsa-mir-509-2 0.14741
hsa-mir-107 hsa-mir-513a-1 0.383802
hsa-mir-107 hsa-mir-513a-2 0.383802
hsa-mir-107 hsa-mir-513b 0.242727
hsa-mir-107 hsa-mir-513c 0.242727
hsa-mir-107 hsa-mir-711 0.037976
hsa-mir-107 hsa-mir-935 0.0480136
hsa-mir-107 hsa-mir-1299 0.0516664
hsa-mir-107 hsa-mir-450a-1 0.199927
hsa-mir-107 hsa-mir-450a-2 0.199927
hsa-mir-107 hsa-mir-450b 0.199927
hsa-mir-107 hsa-mir-605 0.1001
hsa-mir-107 hsa-mir-1293 0.0377345
hsa-mir-107 hsa-mir-1233-1 0.0559805
hsa-mir-107 hsa-mir-1233-2 0.0559805
hsa-mir-107 hsa-mir-1290 0.327947
hsa-mir-107 hsa-mir-1234 0.107543
hsa-mir-107 hsa-mir-522 0.107543
hsa-mir-107 hsa-mir-2110 0.203668
hsa-mir-107 hsa-mir-323b 0.198171
hsa-mir-107 hsa-mir-765 0.160754
hsa-mir-107 hsa-mir-147a 0.210034
hsa-mir-107 hsa-mir-329-1 0.0503244
hsa-mir-107 hsa-mir-329-2 0.0503244
hsa-mir-107 hsa-mir-548b 0.108462
hsa-mir-107 hsa-mir-550a-3 0.109982
hsa-mir-107 hsa-mir-550b-1 0.00443019
hsa-mir-107 hsa-mir-550b-2 0.00443019
hsa-mir-107 hsa-mir-624 0.00403086
hsa-mir-107 hsa-mir-517c 0.107543
hsa-mir-107 hsa-mir-320e 0.199927
hsa-mir-107 hsa-mir-490 0.13703
hsa-mir-107 hsa-mir-527 0.107543
hsa-mir-107 hsa-mir-500b 0.107543
hsa-mir-107 hsa-mir-922 0.111228
hsa-mir-107 hsa-mir-571 0.0841583
hsa-mir-107 hsa-mir-548c 0.0158246
hsa-mir-107 hsa-mir-3163 0.0463352
hsa-mir-107 hsa-mir-1305 0.0463352
hsa-mir-107 hsa-mir-1260a 0.0463352
hsa-mir-107 hsa-mir-545 0.000424932
hsa-mir-107 hsa-mir-369 0.0341092
hsa-mir-107 hsa-mir-577 0.1001
hsa-mir-107 hsa-mir-518f 0.1001
hsa-mir-107 hsa-mir-591 0.1001
hsa-mir-107 hsa-mir-524 0.1001
hsa-mir-107 hsa-mir-595 0.1001
hsa-mir-107 hsa-mir-603 0.103564
hsa-mir-107 hsa-mir-1915 0.194147
hsa-mir-107 hsa-mir-548a-1 0.00176108
hsa-mir-107 hsa-mir-548a-2 0.00176108
hsa-mir-107 hsa-mir-548a-3 0.00176108
hsa-mir-107 hsa-mir-1266 0.00413018
hsa-mir-107 hsa-mir-103b-1 0.369334
hsa-mir-107 hsa-mir-103b-2 0.369334
hsa-mir-107 hsa-mir-1245b 0.0975869
hsa-mir-107 hsa-mir-1245a 0.0975869
hsa-mir-107 hsa-mir-1301 0.107543
hsa-mir-107 hsa-mir-1183 0.0567863
hsa-mir-107 hsa-mir-1471 0.151171
hsa-mir-107 hsa-mir-1909 0.0567863
hsa-mir-107 hsa-mir-610 0.1001
hsa-mir-107 hsa-mir-570 0.1001
hsa-mir-107 hsa-mir-1236 0.00163725
hsa-mir-107 hsa-mir-614 0.0109219
hsa-mir-107 hsa-mir-572 0.0539319
hsa-mir-107 hsa-mir-648 0.0109219
hsa-mir-107 hsa-mir-4306 0.0975869
hsa-mir-107 hsa-mir-4257 0.0975869
hsa-mir-107 hsa-mir-1323 0.0975869
hsa-mir-107 hsa-mir-718 0.0975869
hsa-mir-107 hsa-mir-2355 0.0975869
hsa-mir-107 hsa-mir-3186 0.0975869
hsa-mir-107 hsa-mir-3130-1 0.0975869
hsa-mir-107 hsa-mir-3130-2 0.0975869
hsa-mir-107 hsa-mir-1469 0.0975869
hsa-mir-107 hsa-mir-1285-1 0.0559805
hsa-mir-107 hsa-mir-1285-2 0.0559805
hsa-mir-107 hsa-mir-1322 0.0687399
hsa-mir-107 hsa-mir-1207 0.0102551
hsa-mir-107 hsa-mir-1273c 0.101358
hsa-mir-107 hsa-mir-1303 0.203668
hsa-mir-107 hsa-mir-567 0.101358
hsa-mir-107 hsa-mir-941-1 0.0200359
hsa-mir-107 hsa-mir-941-3 0.0200359
hsa-mir-107 hsa-mir-941-4 0.0200359
hsa-mir-107 hsa-mir-592 0.0142116
hsa-mir-107 hsa-mir-598 0.0290367
hsa-mir-107 hsa-mir-760 0.154147
hsa-mir-107 hsa-mir-151b 0.379424
hsa-mir-107 hsa-mir-4792 0.0324312
hsa-mir-107 hsa-mir-551a 0.1001
hsa-mir-107 hsa-mir-564 0.0341092
hsa-mir-107 hsa-mir-3151 0.0358692
hsa-mir-107 hsa-mir-938 0.1001
hsa-mir-107 hsa-mir-2861 0.0434315
hsa-mir-107 hsa-mir-3196 0.0434315
hsa-mir-107 hsa-mir-378b 0.239892
hsa-mir-107 hsa-mir-378c 0.239892
hsa-mir-107 hsa-mir-378d-1 0.239892
hsa-mir-107 hsa-mir-378d-2 0.239892
hsa-mir-107 hsa-mir-378e 0.239892
hsa-mir-107 hsa-mir-378f 0.239892
hsa-mir-107 hsa-mir-378g 0.239892
hsa-mir-107 hsa-mir-378h 0.239892
hsa-mir-107 hsa-mir-378i 0.239892
hsa-mir-107 hsa-mir-633 0.0341536
hsa-mir-107 hsa-mir-933 0.0881096
hsa-mir-107 hsa-mir-499b 0.148162
hsa-mir-107 hsa-mir-668 0.00518143
hsa-mir-107 hsa-mir-518a-1 0.0313029
hsa-mir-107 hsa-mir-518a-2 0.0313029
hsa-mir-107 hsa-mir-1256 0.07935
hsa-mir-107 hsa-mir-1231 0.107543
hsa-mir-107 hsa-mir-451b 0.159118
hsa-mir-107 hsa-mir-3179-1 0.00443019
hsa-mir-107 hsa-mir-3179-2 0.00443019
hsa-mir-107 hsa-mir-3179-3 0.00443019
hsa-mir-107 hsa-mir-642b 0.155832
hsa-mir-107 hsa-mir-544a 0.196188
hsa-mir-107 hsa-mir-544b 0.196188
hsa-mir-107 hsa-mir-944 0.0806736
hsa-mir-107 hsa-mir-1297 0.0759584
hsa-mir-107 hsa-mir-511-1 0.0759584
hsa-mir-107 hsa-mir-511-2 0.0759584
hsa-mir-107 hsa-mir-663b 0.0966945
hsa-mir-107 hsa-mir-3940 0.0275602
hsa-mir-107 hsa-mir-190b 0.0360908
hsa-mir-107 hsa-mir-124a-2 0.0559805
hsa-mir-107 hsa-mir-124a-3 0.0559805
hsa-mir-107 hsa-mir-192-2 0.0687399
hsa-mir-107 hsa-mir-26 0.107543
hsa-mir-107 hsa-mir-1228 0.1001
hsa-mir-107 hsa-mir-663 0.00832348
hsa-mir-107 hsa-mir-92 0.107543
hsa-mir-107 hsa-mir-200 0.141018
hsa-mir-107 hsa-mir-181 0.0975869
hsa-mir-107 hsa-mir-3148 0.00773124
hsa-mir-107 hsa-mir-371 0.107543
hsa-mir-107 hsa-mir-151 0.0428868
hsa-mir-107 hsa-let-7a 0.125142
hsa-mir-107 hsa-mir-125b 0.0975869
hsa-mir-107 hsa-mir-128 0.100776
hsa-mir-107 hsa-mir-29b 0.0759584
hsa-mir-107 hsa-mir-189 0.0158342
hsa-mir-10b hsa-mir-1-1 0.627716
hsa-mir-10b hsa-mir-1-2 0.568169
hsa-mir-10b hsa-mir-122 0.543488
hsa-mir-10b hsa-mir-124-1 0.721386
hsa-mir-10b hsa-mir-124-2 0.722152
hsa-mir-10b hsa-mir-124-3 0.698475
hsa-mir-10b hsa-mir-125a 0.700284
hsa-mir-10b hsa-mir-125b-1 0.606675
hsa-mir-10b hsa-mir-125b-2 0.640592
hsa-mir-10b hsa-mir-126 0.709544
hsa-mir-10b hsa-mir-127 0.724938
hsa-mir-10b hsa-mir-128-2 0.564763
hsa-mir-10b hsa-mir-129-2 0.578312
hsa-mir-10b hsa-mir-130a 0.612863
hsa-mir-10b hsa-mir-130b 0.423706
hsa-mir-10b hsa-mir-132 0.48176
hsa-mir-10b hsa-mir-133a-1 0.478269
hsa-mir-10b hsa-mir-133a-2 0.499551
hsa-mir-10b hsa-mir-133b 0.668688
hsa-mir-10b hsa-mir-134 0.303499
hsa-mir-10b hsa-mir-135a-1 0.736941
hsa-mir-10b hsa-mir-135a-2 0.736941
hsa-mir-10b hsa-mir-136 0.100122
hsa-mir-10b hsa-mir-140 0.573567
hsa-mir-10b hsa-mir-141 0.698739
hsa-mir-10b hsa-mir-142 0.696401
hsa-mir-10b hsa-mir-143 0.686764
hsa-mir-10b hsa-mir-144 0.455316
hsa-mir-10b hsa-mir-145 0.688956
hsa-mir-10b hsa-mir-146a 0.548415
hsa-mir-10b hsa-mir-146b 0.690877
hsa-mir-10b hsa-mir-148a 0.663947
hsa-mir-10b hsa-mir-148b 0.438401
hsa-mir-10b hsa-mir-150 0.593724
hsa-mir-10b hsa-mir-151a 0.653148
hsa-mir-10b hsa-mir-152 0.575936
hsa-mir-10b hsa-mir-154 0.156264
hsa-mir-10b hsa-mir-155 0.501963
hsa-mir-10b hsa-mir-15a 0.571244
hsa-mir-10b hsa-mir-15b 0.564437
hsa-mir-10b hsa-mir-16-1 0.604317
hsa-mir-10b hsa-mir-16-2 0.641506
hsa-mir-10b hsa-mir-17 0.573814
hsa-mir-10b hsa-mir-181a-1 0.59658
hsa-mir-10b hsa-mir-181a-2 0.574437
hsa-mir-10b hsa-mir-181b-1 0.715651
hsa-mir-10b hsa-mir-181b-2 0.722691
hsa-mir-10b hsa-mir-181c 0.41674
hsa-mir-10b hsa-mir-181d 0.494019
hsa-mir-10b hsa-mir-182 0.739561
hsa-mir-10b hsa-mir-183 0.759568
hsa-mir-10b hsa-mir-186 0.442832
hsa-mir-10b hsa-mir-187 0.317487
hsa-mir-10b hsa-mir-18a 0.621276
hsa-mir-10b hsa-mir-18b 0.675695
hsa-mir-10b hsa-mir-191 0.641535
hsa-mir-10b hsa-mir-192 0.650219
hsa-mir-10b hsa-mir-194-1 0.540044
hsa-mir-10b hsa-mir-195 0.680645
hsa-mir-10b hsa-mir-196a-1 0.660693
hsa-mir-10b hsa-mir-196a-2 0.648122
hsa-mir-10b hsa-mir-197 0.528467
hsa-mir-10b hsa-mir-198 0.186498
hsa-mir-10b hsa-mir-199a-1 0.647739
hsa-mir-10b hsa-mir-199a-2 0.615827
hsa-mir-10b hsa-mir-199b 0.70945
hsa-mir-10b hsa-mir-19a 0.600587
hsa-mir-10b hsa-mir-19b-1 0.552455
hsa-mir-10b hsa-mir-19b-2 0.572514
hsa-mir-10b hsa-mir-200a 0.735279
hsa-mir-10b hsa-mir-200b 0.733054
hsa-mir-10b hsa-mir-200c 0.755655
hsa-mir-10b hsa-mir-203 0.687143
hsa-mir-10b hsa-mir-204 0.642257
hsa-mir-10b hsa-mir-205 0.744121
hsa-mir-10b hsa-mir-206 0.540611
hsa-mir-10b hsa-mir-208a 0.339808
hsa-mir-10b hsa-mir-20a 0.608969
hsa-mir-10b hsa-mir-20b 0.614232
hsa-mir-10b hsa-mir-21 0.462325
hsa-mir-10b hsa-mir-210 0.71769
hsa-mir-10b hsa-mir-211 0.405476
hsa-mir-10b hsa-mir-212 0.428031
hsa-mir-10b hsa-mir-214 0.677268
hsa-mir-10b hsa-mir-215 0.534982
hsa-mir-10b hsa-mir-216a 0.295653
hsa-mir-10b hsa-mir-216b 0.257611
hsa-mir-10b hsa-mir-218-1 0.820639
hsa-mir-10b hsa-mir-218-2 0.840641
hsa-mir-10b hsa-mir-219-1 0.523779
hsa-mir-10b hsa-mir-22 0.674478
hsa-mir-10b hsa-mir-221 0.646985
hsa-mir-10b hsa-mir-222 0.666293
hsa-mir-10b hsa-mir-223 0.654597
hsa-mir-10b hsa-mir-224 0.741303
hsa-mir-10b hsa-mir-23a 0.527487
hsa-mir-10b hsa-mir-23b 0.525096
hsa-mir-10b hsa-mir-24-1 0.699006
hsa-mir-10b hsa-mir-24-2 0.691215
hsa-mir-10b hsa-mir-25 0.703764
hsa-mir-10b hsa-mir-26a-1 0.605409
hsa-mir-10b hsa-mir-26a-2 0.605409
hsa-mir-10b hsa-mir-26b 0.543949
hsa-mir-10b hsa-mir-27a 0.717213
hsa-mir-10b hsa-mir-27b 0.625999
hsa-mir-10b hsa-mir-28 0.309491
hsa-mir-10b hsa-mir-296 0.575327
hsa-mir-10b hsa-mir-297 0.108707
hsa-mir-10b hsa-mir-299 0.16819
hsa-mir-10b hsa-mir-29a 0.628519
hsa-mir-10b hsa-mir-29b-1 0.568228
hsa-mir-10b hsa-mir-29b-2 0.504003
hsa-mir-10b hsa-mir-29c 0.662682
hsa-mir-10b hsa-mir-300 0.174138
hsa-mir-10b hsa-mir-302a 0.610232
hsa-mir-10b hsa-mir-302b 0.774247
hsa-mir-10b hsa-mir-302c 0.699759
hsa-mir-10b hsa-mir-30a 0.726821
hsa-mir-10b hsa-mir-30b 0.453039
hsa-mir-10b hsa-mir-30c-1 0.650923
hsa-mir-10b hsa-mir-30c-2 0.685875
hsa-mir-10b hsa-mir-30d 0.568429
hsa-mir-10b hsa-mir-30e 0.415162
hsa-mir-10b hsa-mir-32 0.390881
hsa-mir-10b hsa-mir-320a 0.469045
hsa-mir-10b hsa-mir-323a 0.240504
hsa-mir-10b hsa-mir-325 0.0437461
hsa-mir-10b hsa-mir-330 0.35835
hsa-mir-10b hsa-mir-331 0.245778
hsa-mir-10b hsa-mir-335 0.657685
hsa-mir-10b hsa-mir-339 0.451167
hsa-mir-10b hsa-mir-33a 0.12613
hsa-mir-10b hsa-mir-33b 0.134767
hsa-mir-10b hsa-mir-340 0.30403
hsa-mir-10b hsa-mir-342 0.447452
hsa-mir-10b hsa-mir-34a 0.666689
hsa-mir-10b hsa-mir-34b 0.719548
hsa-mir-10b hsa-mir-34c 0.734914
hsa-mir-10b hsa-mir-362 0.199457
hsa-mir-10b hsa-mir-365a 0.437617
hsa-mir-10b hsa-mir-365b 0.439529
hsa-mir-10b hsa-mir-367 0.57434
hsa-mir-10b hsa-mir-372 0.551591
hsa-mir-10b hsa-mir-373 0.656818
hsa-mir-10b hsa-mir-375 0.743005
hsa-mir-10b hsa-mir-376c 0.319901
hsa-mir-10b hsa-mir-377 0.0503431
hsa-mir-10b hsa-mir-378a 0.552298
hsa-mir-10b hsa-mir-379 0.170882
hsa-mir-10b hsa-mir-381 0.338766
hsa-mir-10b hsa-mir-382 0.0973431
hsa-mir-10b hsa-mir-423 0.439808
hsa-mir-10b hsa-mir-424 0.274762
hsa-mir-10b hsa-mir-429 0.653942
hsa-mir-10b hsa-mir-432 0.198801
hsa-mir-10b hsa-mir-451a 0.656719
hsa-mir-10b hsa-mir-452 0.443934
hsa-mir-10b hsa-mir-487b 0.192776
hsa-mir-10b hsa-mir-494 0.346845
hsa-mir-10b hsa-mir-495 0.284185
hsa-mir-10b hsa-mir-497 0.611961
hsa-mir-10b hsa-mir-499a 0.525352
hsa-mir-10b hsa-mir-500a 0.138076
hsa-mir-10b hsa-mir-501 0.0446065
hsa-mir-10b hsa-mir-507 0.0782624
hsa-mir-10b hsa-mir-512-1 0.157018
hsa-mir-10b hsa-mir-512-2 0.228605
hsa-mir-10b hsa-mir-515-1 0.229898
hsa-mir-10b hsa-mir-515-2 0.229898
hsa-mir-10b hsa-mir-520a 0.290298
hsa-mir-10b hsa-mir-520b 0.349006
hsa-mir-10b hsa-mir-520c 0.275933
hsa-mir-10b hsa-mir-520d 0.309463
hsa-mir-10b hsa-mir-520e 0.188358
hsa-mir-10b hsa-mir-520f 0.0827454
hsa-mir-10b hsa-mir-520g 0.0827454
hsa-mir-10b hsa-mir-520h 0.406824
hsa-mir-10b hsa-mir-523 0.0416323
hsa-mir-10b hsa-mir-525 0.0432622
hsa-mir-10b hsa-mir-526a-1 0.269856
hsa-mir-10b hsa-mir-526a-2 0.269856
hsa-mir-10b hsa-mir-526b 0.135321
hsa-mir-10b hsa-mir-9-1 0.770554
hsa-mir-10b hsa-mir-9-2 0.73891
hsa-mir-10b hsa-mir-92a-1 0.616256
hsa-mir-10b hsa-mir-92a-2 0.681682
hsa-mir-10b hsa-mir-92b 0.590343
hsa-mir-10b hsa-mir-9-3 0.72059
hsa-mir-10b hsa-mir-95 0.445517
hsa-mir-10b hsa-mir-98 0.492802
hsa-mir-10b hsa-mir-99b 0.492255
hsa-mir-10b hsa-mir-31 0.766661
hsa-mir-10b hsa-mir-184 0.434447
hsa-mir-10b hsa-mir-370 0.524912
hsa-mir-10b hsa-mir-99a 0.689658
hsa-mir-10b hsa-mir-93 0.723149
hsa-mir-10b hsa-mir-433 0.1396
hsa-mir-10b hsa-mir-96 0.661521
hsa-mir-10b hsa-mir-128-1 0.422819
hsa-mir-10b hsa-mir-153-2 0.427673
hsa-mir-10b hsa-mir-135b 0.661931
hsa-mir-10b hsa-mir-338 0.540178
hsa-mir-10b hsa-mir-488 0.206566
hsa-mir-10b hsa-mir-302d 0.616146
hsa-mir-10b hsa-mir-383 0.361474
hsa-mir-10b hsa-mir-101-2 0.722206
hsa-mir-10b hsa-mir-10a 0.630273
hsa-mir-10b hsa-mir-149 0.637716
hsa-mir-10b hsa-mir-510 0.119485
hsa-mir-10b hsa-mir-516a-1 0.211245
hsa-mir-10b hsa-mir-516a-2 0.211245
hsa-mir-10b hsa-mir-516b-1 0.18579
hsa-mir-10b hsa-mir-516b-2 0.18579
hsa-mir-10b hsa-mir-7-1 0.725229
hsa-mir-10b hsa-mir-7-2 0.704088
hsa-mir-10b hsa-mir-7-3 0.684287
hsa-mir-10b hsa-mir-196b 0.540878
hsa-mir-10b hsa-mir-363 0.353232
hsa-mir-10b hsa-mir-514a-1 0.123344
hsa-mir-10b hsa-mir-514a-2 0.123344
hsa-mir-10b hsa-mir-514a-3 0.123344
hsa-mir-10b hsa-mir-498 0.285396
hsa-mir-10b hsa-mir-193b 0.558651
hsa-mir-10b hsa-mir-449a 0.426572
hsa-mir-10b hsa-mir-449b 0.415927
hsa-mir-10b hsa-mir-194-2 0.516014
hsa-mir-10b hsa-mir-659 0.00282514
hsa-mir-10b hsa-mir-129-1 0.426354
hsa-mir-10b hsa-mir-139 0.624517
hsa-mir-10b hsa-mir-421 0.268759
hsa-mir-10b hsa-mir-658 0.0718829
hsa-mir-10b hsa-mir-137 0.66781
hsa-mir-10b hsa-mir-455 0.207101
hsa-mir-10b hsa-mir-491 0.383833
hsa-mir-10b hsa-mir-431 0.0370641
hsa-mir-10b hsa-mir-448 0.00513936
hsa-mir-10b hsa-mir-454 0.237527
hsa-mir-10b hsa-mir-575 0.0521165
hsa-mir-10b hsa-mir-660 0.050757
hsa-mir-10b hsa-mir-663a 0.328247
hsa-mir-10b hsa-mir-185 0.498185
hsa-mir-10b hsa-mir-208b 0.201527
hsa-mir-10b hsa-mir-324 0.235708
hsa-mir-10b hsa-mir-346 0.0984924
hsa-mir-10b hsa-mir-484 0.188101
hsa-mir-10b hsa-mir-486 0.65653
hsa-mir-10b hsa-mir-518b 0.184531
hsa-mir-10b hsa-mir-518c 0.0714293
hsa-mir-10b hsa-mir-557 0.025128
hsa-mir-10b hsa-mir-583 0.00686923
hsa-mir-10b hsa-mir-596 0.116203
hsa-mir-10b hsa-mir-600 0.0015774
hsa-mir-10b hsa-mir-601 0.0718829
hsa-mir-10b hsa-mir-602 0.100214
hsa-mir-10b hsa-mir-608 0.258479
hsa-mir-10b hsa-mir-611 0.0015774
hsa-mir-10b hsa-mir-612 0.096518
hsa-mir-10b hsa-mir-615 0.183635
hsa-mir-10b hsa-mir-622 0.165293
hsa-mir-10b hsa-mir-629 0.565756
hsa-mir-10b hsa-mir-637 0.098005
hsa-mir-10b hsa-mir-638 0.335345
hsa-mir-10b hsa-mir-642a 0.16016
hsa-mir-10b hsa-mir-654 0.0015774
hsa-mir-10b hsa-mir-657 0.096518
hsa-mir-10b hsa-mir-662 0.0015774
hsa-mir-10b hsa-mir-769 0.0015774
hsa-mir-10b hsa-mir-153-1 0.291032
hsa-mir-10b hsa-mir-532 0.302524
hsa-mir-10b hsa-mir-561 0.0665875
hsa-mir-10b hsa-mir-219-2 0.300754
hsa-mir-10b hsa-mir-371a 0.443947
hsa-mir-10b hsa-mir-190a 0.328322
hsa-mir-10b hsa-mir-217 0.227941
hsa-mir-10b hsa-mir-188 0.0636515
hsa-mir-10b hsa-mir-301a 0.408369
hsa-mir-10b hsa-mir-301b 0.177162
hsa-mir-10b hsa-mir-337 0.144649
hsa-mir-10b hsa-mir-376a-1 0.418126
hsa-mir-10b hsa-mir-376a-2 0.418126
hsa-mir-10b hsa-mir-409 0.346382
hsa-mir-10b hsa-mir-411 0.106203
hsa-mir-10b hsa-mir-376b 0.0634673
hsa-mir-10b hsa-mir-328 0.451909
hsa-mir-10b hsa-mir-521-1 0.0274819
hsa-mir-10b hsa-mir-521-2 0.0274819
hsa-mir-10b hsa-mir-542 0.595886
hsa-mir-10b hsa-mir-298 0.0830256
hsa-mir-10b hsa-mir-640 0.0990432
hsa-mir-10b hsa-mir-650 0.253443
hsa-mir-10b hsa-mir-193a 0.578535
hsa-mir-10b hsa-mir-302e 0.222038
hsa-mir-10b hsa-mir-302f 0.257526
hsa-mir-10b hsa-mir-1296 0.0274819
hsa-mir-10b hsa-mir-519d 0.193794
hsa-mir-10b hsa-mir-493 0.325214
hsa-mir-10b hsa-mir-519c 0.306958
hsa-mir-10b hsa-mir-138-1 0.741422
hsa-mir-10b hsa-mir-138-2 0.741422
hsa-mir-10b hsa-mir-320b-1 0.252322
hsa-mir-10b hsa-mir-320b-2 0.252322
hsa-mir-10b hsa-mir-320c-1 0.174123
hsa-mir-10b hsa-mir-320c-2 0.172378
hsa-mir-10b hsa-mir-320d-1 0.201001
hsa-mir-10b hsa-mir-320d-2 0.111667
hsa-mir-10b hsa-mir-1181 0.00513936
hsa-mir-10b hsa-mir-483 0.392585
hsa-mir-10b hsa-mir-326 0.393817
hsa-mir-10b hsa-mir-599 0.00284835
hsa-mir-10b hsa-mir-661 0.222436
hsa-mir-10b hsa-mir-1224 0.295817
hsa-mir-10b hsa-mir-503 0.295515
hsa-mir-10b hsa-mir-1180 0.000892539
hsa-mir-10b hsa-mir-1184-1 0.000892539
hsa-mir-10b hsa-mir-1246 0.112403
hsa-mir-10b hsa-mir-1247 0.000892539
hsa-mir-10b hsa-mir-1249 0.132337
hsa-mir-10b hsa-mir-1273a 0.000892539
hsa-mir-10b hsa-mir-1280 0.169181
hsa-mir-10b hsa-mir-1302-1 0.00811191
hsa-mir-10b hsa-mir-1302-2 0.00811191
hsa-mir-10b hsa-mir-1302-3 0.00811191
hsa-mir-10b hsa-mir-1302-4 0.00811191
hsa-mir-10b hsa-mir-1302-5 0.00811191
hsa-mir-10b hsa-mir-1302-6 0.00811191
hsa-mir-10b hsa-mir-1302-7 0.00811191
hsa-mir-10b hsa-mir-1302-8 0.00811191
hsa-mir-10b hsa-mir-425 0.410189
hsa-mir-10b hsa-mir-410 0.18036
hsa-mir-10b hsa-mir-492 0.193366
hsa-mir-10b hsa-mir-345 0.30817
hsa-mir-10b hsa-mir-584 0.266214
hsa-mir-10b hsa-mir-708 0.584424
hsa-mir-10b hsa-mir-628 0.0963729
hsa-mir-10b hsa-mir-361 0.265532
hsa-mir-10b hsa-mir-422a 0.134419
hsa-mir-10b hsa-mir-509-3 0.16674
hsa-mir-10b hsa-mir-517a 0.255506
hsa-mir-10b hsa-mir-518e 0.0380489
hsa-mir-10b hsa-mir-519b 0.0440249
hsa-mir-10b hsa-mir-550a-1 0.218755
hsa-mir-10b hsa-mir-550a-2 0.218755
hsa-mir-10b hsa-mir-593 0.0807403
hsa-mir-10b hsa-mir-621 0.0380489
hsa-mir-10b hsa-mir-625 0.496497
hsa-mir-10b hsa-mir-646 0.107961
hsa-mir-10b hsa-mir-664 0.0820946
hsa-mir-10b hsa-mir-767 0.0400139
hsa-mir-10b hsa-mir-1972-1 0.000892539
hsa-mir-10b hsa-mir-374b 0.0778825
hsa-mir-10b hsa-mir-505 0.0771875
hsa-mir-10b hsa-mir-519a-1 0.149145
hsa-mir-10b hsa-mir-566 0.000892539
hsa-mir-10b hsa-mir-582 0.000892539
hsa-mir-10b hsa-mir-589 0.000892539
hsa-mir-10b hsa-mir-619 0.000892539
hsa-mir-10b hsa-mir-627 0.000892539
hsa-mir-10b hsa-mir-635 0.000892539
hsa-mir-10b hsa-mir-655 0.0867742
hsa-mir-10b hsa-mir-744 0.212107
hsa-mir-10b hsa-mir-942 0.0407493
hsa-mir-10b hsa-mir-489 0.220418
hsa-mir-10b hsa-mir-487a 0.026663
hsa-mir-10b hsa-mir-384 0.0360513
hsa-mir-10b hsa-mir-552 0.0683874
hsa-mir-10b hsa-mir-630 0.173872
hsa-mir-10b hsa-mir-1227 0.0657517
hsa-mir-10b hsa-mir-1229 0.0657517
hsa-mir-10b hsa-mir-519e 0.233971
hsa-mir-10b hsa-mir-569 0.00450283
hsa-mir-10b hsa-mir-1179 0.0716676
hsa-mir-10b hsa-mir-616 0.0274819
hsa-mir-10b hsa-mir-885 0.265298
hsa-mir-10b hsa-mir-485 0.23932
hsa-mir-10b hsa-mir-1254-1 0.0196956
hsa-mir-10b hsa-mir-574 0.343433
hsa-mir-10b hsa-mir-1258 0.0957195
hsa-mir-10b hsa-mir-539 0.215026
hsa-mir-10b hsa-mir-519a-2 0.150727
hsa-mir-10b hsa-mir-1202 0.096463
hsa-mir-10b hsa-mir-449c 0.0716857
hsa-mir-10b hsa-mir-202 0.208944
hsa-mir-10b hsa-mir-720 0.118027
hsa-mir-10b hsa-mir-504 0.261658
hsa-mir-10b hsa-mir-873 0.115249
hsa-mir-10b hsa-mir-675 0.0578679
hsa-mir-10b hsa-mir-590 0.154919
hsa-mir-10b hsa-mir-1271 0.148367
hsa-mir-10b hsa-mir-671 0.0802708
hsa-mir-10b hsa-mir-1827 0.048743
hsa-mir-10b hsa-mir-647 0.0274819
hsa-mir-10b hsa-mir-632 0.0787433
hsa-mir-10b hsa-mir-636 0.128061
hsa-mir-10b hsa-mir-1275 0.0716676
hsa-mir-10b hsa-mir-617 0.0433701
hsa-mir-10b hsa-mir-758 0.0433701
hsa-mir-10b hsa-mir-766 0.0433701
hsa-mir-10b hsa-mir-1286 0.0433701
hsa-mir-10b hsa-mir-548d-1 0.1942
hsa-mir-10b hsa-mir-548d-2 0.1942
hsa-mir-10b hsa-mir-374a 0.162153
hsa-mir-10b hsa-mir-652 0.10516
hsa-mir-10b hsa-mir-502 0.228376
hsa-mir-10b hsa-mir-874 0.203263
hsa-mir-10b hsa-mir-147b 0.110723
hsa-mir-10b hsa-mir-105-1 0.134159
hsa-mir-10b hsa-mir-105-2 0.134159
hsa-mir-10b hsa-mir-506 0.180554
hsa-mir-10b hsa-mir-508 0.248538
hsa-mir-10b hsa-mir-509-1 0.128755
hsa-mir-10b hsa-mir-509-2 0.128755
hsa-mir-10b hsa-mir-513a-1 0.313482
hsa-mir-10b hsa-mir-513a-2 0.313482
hsa-mir-10b hsa-mir-513b 0.193921
hsa-mir-10b hsa-mir-513c 0.193921
hsa-mir-10b hsa-mir-711 0.0273462
hsa-mir-10b hsa-mir-935 0.0790153
hsa-mir-10b hsa-mir-1299 0.0748516
hsa-mir-10b hsa-mir-450a-1 0.170691
hsa-mir-10b hsa-mir-450a-2 0.170691
hsa-mir-10b hsa-mir-450b 0.170691
hsa-mir-10b hsa-mir-605 0.0716857
hsa-mir-10b hsa-mir-1293 0.0309972
hsa-mir-10b hsa-mir-1233-1 0.0873322
hsa-mir-10b hsa-mir-1233-2 0.0873322
hsa-mir-10b hsa-mir-1290 0.309128
hsa-mir-10b hsa-mir-1234 0.096463
hsa-mir-10b hsa-mir-522 0.096463
hsa-mir-10b hsa-mir-2110 0.164742
hsa-mir-10b hsa-mir-323b 0.235261
hsa-mir-10b hsa-mir-765 0.128416
hsa-mir-10b hsa-mir-147a 0.169833
hsa-mir-10b hsa-mir-329-1 0.0755672
hsa-mir-10b hsa-mir-329-2 0.0755672
hsa-mir-10b hsa-mir-548b 0.0526248
hsa-mir-10b hsa-mir-550a-3 0.0974844
hsa-mir-10b hsa-mir-550b-1 0.00257099
hsa-mir-10b hsa-mir-550b-2 0.00257099
hsa-mir-10b hsa-mir-624 0.00446922
hsa-mir-10b hsa-mir-517c 0.096463
hsa-mir-10b hsa-mir-320e 0.170691
hsa-mir-10b hsa-mir-490 0.121424
hsa-mir-10b hsa-mir-527 0.096463
hsa-mir-10b hsa-mir-500b 0.096463
hsa-mir-10b hsa-mir-922 0.0785546
hsa-mir-10b hsa-mir-571 0.0958023
hsa-mir-10b hsa-mir-548c 0.00230914
hsa-mir-10b hsa-mir-3163 0.0744007
hsa-mir-10b hsa-mir-1305 0.0744007
hsa-mir-10b hsa-mir-1260a 0.0744007
hsa-mir-10b hsa-mir-545 0.000257323
hsa-mir-10b hsa-mir-369 0.0268304
hsa-mir-10b hsa-mir-577 0.0716857
hsa-mir-10b hsa-mir-518f 0.0716857
hsa-mir-10b hsa-mir-591 0.0716857
hsa-mir-10b hsa-mir-524 0.0716857
hsa-mir-10b hsa-mir-595 0.0716857
hsa-mir-10b hsa-mir-603 0.0791446
hsa-mir-10b hsa-mir-1915 0.146266
hsa-mir-10b hsa-mir-548a-1 0.00288522
hsa-mir-10b hsa-mir-548a-2 0.00288522
hsa-mir-10b hsa-mir-548a-3 0.00288522
hsa-mir-10b hsa-mir-1266 0.00267049
hsa-mir-10b hsa-mir-103b-1 0.290666
hsa-mir-10b hsa-mir-103b-2 0.290666
hsa-mir-10b hsa-mir-1245b 0.0776866
hsa-mir-10b hsa-mir-1245a 0.0776866
hsa-mir-10b hsa-mir-1301 0.096463
hsa-mir-10b hsa-mir-1183 0.034095
hsa-mir-10b hsa-mir-1471 0.109913
hsa-mir-10b hsa-mir-1909 0.034095
hsa-mir-10b hsa-mir-610 0.0716857
hsa-mir-10b hsa-mir-570 0.0716857
hsa-mir-10b hsa-mir-1236 0.000580536
hsa-mir-10b hsa-mir-614 0.00284835
hsa-mir-10b hsa-mir-572 0.0477671
hsa-mir-10b hsa-mir-648 0.00284835
hsa-mir-10b hsa-mir-4306 0.0776866
hsa-mir-10b hsa-mir-4257 0.0776866
hsa-mir-10b hsa-mir-1323 0.0776866
hsa-mir-10b hsa-mir-718 0.0776866
hsa-mir-10b hsa-mir-2355 0.0776866
hsa-mir-10b hsa-mir-3186 0.0776866
hsa-mir-10b hsa-mir-3130-1 0.0776866
hsa-mir-10b hsa-mir-3130-2 0.0776866
hsa-mir-10b hsa-mir-1469 0.0776866
hsa-mir-10b hsa-mir-1285-1 0.0873322
hsa-mir-10b hsa-mir-1285-2 0.0873322
hsa-mir-10b hsa-mir-1322 0.0433701
hsa-mir-10b hsa-mir-1207 0.0070962
hsa-mir-10b hsa-mir-1273c 0.0716676
hsa-mir-10b hsa-mir-1303 0.164742
hsa-mir-10b hsa-mir-567 0.0716676
hsa-mir-10b hsa-mir-941-1 0.00806228
hsa-mir-10b hsa-mir-941-3 0.00806228
hsa-mir-10b hsa-mir-941-4 0.00806228
hsa-mir-10b hsa-mir-592 0.00671168
hsa-mir-10b hsa-mir-598 0.0236521
hsa-mir-10b hsa-mir-760 0.155882
hsa-mir-10b hsa-mir-151b 0.368585
hsa-mir-10b hsa-mir-4792 0.0269203
hsa-mir-10b hsa-mir-551a 0.0716857
hsa-mir-10b hsa-mir-564 0.0268304
hsa-mir-10b hsa-mir-3151 0.0288208
hsa-mir-10b hsa-mir-938 0.0716857
hsa-mir-10b hsa-mir-2861 0.0451894
hsa-mir-10b hsa-mir-3196 0.0451894
hsa-mir-10b hsa-mir-378b 0.213206
hsa-mir-10b hsa-mir-378c 0.213206
hsa-mir-10b hsa-mir-378d-1 0.213206
hsa-mir-10b hsa-mir-378d-2 0.213206
hsa-mir-10b hsa-mir-378e 0.213206
hsa-mir-10b hsa-mir-378f 0.213206
hsa-mir-10b hsa-mir-378g 0.213206
hsa-mir-10b hsa-mir-378h 0.213206
hsa-mir-10b hsa-mir-378i 0.213206
hsa-mir-10b hsa-mir-633 0.0271635
hsa-mir-10b hsa-mir-933 0.0380489
hsa-mir-10b hsa-mir-499b 0.1751
hsa-mir-10b hsa-mir-668 0.00309619
hsa-mir-10b hsa-mir-518a-1 0.0247962
hsa-mir-10b hsa-mir-518a-2 0.0247962
hsa-mir-10b hsa-mir-1256 0.0274819
hsa-mir-10b hsa-mir-1231 0.096463
hsa-mir-10b hsa-mir-451b 0.121978
hsa-mir-10b hsa-mir-3179-1 0.00257099
hsa-mir-10b hsa-mir-3179-2 0.00257099
hsa-mir-10b hsa-mir-3179-3 0.00257099
hsa-mir-10b hsa-mir-642b 0.0914844
hsa-mir-10b hsa-mir-544a 0.159391
hsa-mir-10b hsa-mir-544b 0.159391
hsa-mir-10b hsa-mir-944 0.0657517
hsa-mir-10b hsa-mir-1297 0.0610732
hsa-mir-10b hsa-mir-511-1 0.0610732
hsa-mir-10b hsa-mir-511-2 0.0610732
hsa-mir-10b hsa-mir-663b 0.110897
hsa-mir-10b hsa-mir-3940 0.0196956
hsa-mir-10b hsa-mir-190b 0.0703451
hsa-mir-10b hsa-mir-124a-2 0.0873322
hsa-mir-10b hsa-mir-124a-3 0.0873322
hsa-mir-10b hsa-mir-192-2 0.0433701
hsa-mir-10b hsa-mir-26 0.096463
hsa-mir-10b hsa-mir-1228 0.0716857
hsa-mir-10b hsa-mir-663 0.0053249
hsa-mir-10b hsa-mir-92 0.096463
hsa-mir-10b hsa-mir-200 0.149076
hsa-mir-10b hsa-mir-181 0.0776866
hsa-mir-10b hsa-mir-3148 0.00450283
hsa-mir-10b hsa-mir-371 0.096463
hsa-mir-10b hsa-mir-151 0.0460467
hsa-mir-10b hsa-let-7a 0.089792
hsa-mir-10b hsa-mir-125b 0.0776866
hsa-mir-10b hsa-mir-128 0.0908382
hsa-mir-10b hsa-mir-29b 0.0610732
hsa-mir-10b hsa-mir-189 0.00267028
hsa-mir-1-1 hsa-mir-1-2 0.950235
hsa-mir-1-1 hsa-mir-122 0.549223
hsa-mir-1-1 hsa-mir-124-1 0.581193
hsa-mir-1-1 hsa-mir-124-2 0.582081
hsa-mir-1-1 hsa-mir-124-3 0.568822
hsa-mir-1-1 hsa-mir-125a 0.63417
hsa-mir-1-1 hsa-mir-125b-1 0.5739
hsa-mir-1-1 hsa-mir-125b-2 0.609321
hsa-mir-1-1 hsa-mir-126 0.657616
hsa-mir-1-1 hsa-mir-127 0.585402
hsa-mir-1-1 hsa-mir-128-2 0.394249
hsa-mir-1-1 hsa-mir-129-2 0.456528
hsa-mir-1-1 hsa-mir-130a 0.593604
hsa-mir-1-1 hsa-mir-130b 0.414415
hsa-mir-1-1 hsa-mir-132 0.482689
hsa-mir-1-1 hsa-mir-133a-1 0.782847
hsa-mir-1-1 hsa-mir-133a-2 0.772788
hsa-mir-1-1 hsa-mir-133b 0.779686
hsa-mir-1-1 hsa-mir-134 0.269871
hsa-mir-1-1 hsa-mir-135a-1 0.519636
hsa-mir-1-1 hsa-mir-135a-2 0.519636
hsa-mir-1-1 hsa-mir-136 0.109028
hsa-mir-1-1 hsa-mir-140 0.482545
hsa-mir-1-1 hsa-mir-141 0.620972
hsa-mir-1-1 hsa-mir-142 0.638202
hsa-mir-1-1 hsa-mir-143 0.578204
hsa-mir-1-1 hsa-mir-144 0.352054
hsa-mir-1-1 hsa-mir-145 0.610802
hsa-mir-1-1 hsa-mir-146a 0.562488
hsa-mir-1-1 hsa-mir-146b 0.600292
hsa-mir-1-1 hsa-mir-148a 0.628187
hsa-mir-1-1 hsa-mir-148b 0.341667
hsa-mir-1-1 hsa-mir-150 0.597087
hsa-mir-1-1 hsa-mir-151a 0.537803
hsa-mir-1-1 hsa-mir-152 0.466878
hsa-mir-1-1 hsa-mir-154 0.166257
hsa-mir-1-1 hsa-mir-155 0.525682
hsa-mir-1-1 hsa-mir-15a 0.539103
hsa-mir-1-1 hsa-mir-15b 0.514682
hsa-mir-1-1 hsa-mir-16-1 0.522609
hsa-mir-1-1 hsa-mir-16-2 0.567112
hsa-mir-1-1 hsa-mir-17 0.495905
hsa-mir-1-1 hsa-mir-181a-1 0.581917
hsa-mir-1-1 hsa-mir-181a-2 0.559191
hsa-mir-1-1 hsa-mir-181b-1 0.541889
hsa-mir-1-1 hsa-mir-181b-2 0.55523
hsa-mir-1-1 hsa-mir-181c 0.353436
hsa-mir-1-1 hsa-mir-181d 0.359689
hsa-mir-1-1 hsa-mir-182 0.593538
hsa-mir-1-1 hsa-mir-183 0.608523
hsa-mir-1-1 hsa-mir-186 0.400693
hsa-mir-1-1 hsa-mir-187 0.266351
hsa-mir-1-1 hsa-mir-18a 0.501444
hsa-mir-1-1 hsa-mir-18b 0.601994
hsa-mir-1-1 hsa-mir-191 0.507448
hsa-mir-1-1 hsa-mir-192 0.518775
hsa-mir-1-1 hsa-mir-194-1 0.497146
hsa-mir-1-1 hsa-mir-195 0.62926
hsa-mir-1-1 hsa-mir-196a-1 0.56148
hsa-mir-1-1 hsa-mir-196a-2 0.634322
hsa-mir-1-1 hsa-mir-197 0.42332
hsa-mir-1-1 hsa-mir-198 0.207291
hsa-mir-1-1 hsa-mir-199a-1 0.709452
hsa-mir-1-1 hsa-mir-199a-2 0.680654
hsa-mir-1-1 hsa-mir-199b 0.598076
hsa-mir-1-1 hsa-mir-19a 0.485326
hsa-mir-1-1 hsa-mir-19b-1 0.462916
hsa-mir-1-1 hsa-mir-19b-2 0.469666
hsa-mir-1-1 hsa-mir-200a 0.601941
hsa-mir-1-1 hsa-mir-200b 0.610164
hsa-mir-1-1 hsa-mir-200c 0.668937
hsa-mir-1-1 hsa-mir-203 0.569974
hsa-mir-1-1 hsa-mir-204 0.527309
hsa-mir-1-1 hsa-mir-205 0.635702
hsa-mir-1-1 hsa-mir-206 0.601598
hsa-mir-1-1 hsa-mir-208a 0.435902
hsa-mir-1-1 hsa-mir-20a 0.524807
hsa-mir-1-1 hsa-mir-20b 0.473313
hsa-mir-1-1 hsa-mir-21 0.473436
hsa-mir-1-1 hsa-mir-210 0.620609
hsa-mir-1-1 hsa-mir-211 0.320406
hsa-mir-1-1 hsa-mir-212 0.370274
hsa-mir-1-1 hsa-mir-214 0.587305
hsa-mir-1-1 hsa-mir-215 0.390485
hsa-mir-1-1 hsa-mir-216a 0.241543
hsa-mir-1-1 hsa-mir-216b 0.18933
hsa-mir-1-1 hsa-mir-218-1 0.606079
hsa-mir-1-1 hsa-mir-218-2 0.608288
hsa-mir-1-1 hsa-mir-219-1 0.402611
hsa-mir-1-1 hsa-mir-22 0.611731
hsa-mir-1-1 hsa-mir-221 0.627901
hsa-mir-1-1 hsa-mir-222 0.603744
hsa-mir-1-1 hsa-mir-223 0.59811
hsa-mir-1-1 hsa-mir-224 0.511545
hsa-mir-1-1 hsa-mir-23a 0.503603
hsa-mir-1-1 hsa-mir-23b 0.500408
hsa-mir-1-1 hsa-mir-24-1 0.593783
hsa-mir-1-1 hsa-mir-24-2 0.614263
hsa-mir-1-1 hsa-mir-25 0.569686
hsa-mir-1-1 hsa-mir-26a-1 0.567717
hsa-mir-1-1 hsa-mir-26a-2 0.567717
hsa-mir-1-1 hsa-mir-26b 0.446267
hsa-mir-1-1 hsa-mir-27a 0.643469
hsa-mir-1-1 hsa-mir-27b 0.552565
hsa-mir-1-1 hsa-mir-28 0.340124
hsa-mir-1-1 hsa-mir-296 0.552777
hsa-mir-1-1 hsa-mir-297 0.0976047
hsa-mir-1-1 hsa-mir-299 0.158099
hsa-mir-1-1 hsa-mir-29a 0.636216
hsa-mir-1-1 hsa-mir-29b-1 0.636406
hsa-mir-1-1 hsa-mir-29b-2 0.594119
hsa-mir-1-1 hsa-mir-29c 0.63368
hsa-mir-1-1 hsa-mir-300 0.144848
hsa-mir-1-1 hsa-mir-302a 0.475092
hsa-mir-1-1 hsa-mir-302b 0.544654
hsa-mir-1-1 hsa-mir-302c 0.506287
hsa-mir-1-1 hsa-mir-30a 0.634844
hsa-mir-1-1 hsa-mir-30b 0.520736
hsa-mir-1-1 hsa-mir-30c-1 0.584554
hsa-mir-1-1 hsa-mir-30c-2 0.591374
hsa-mir-1-1 hsa-mir-30d 0.533328
hsa-mir-1-1 hsa-mir-30e 0.371472
hsa-mir-1-1 hsa-mir-32 0.324638
hsa-mir-1-1 hsa-mir-320a 0.428911
hsa-mir-1-1 hsa-mir-323a 0.126772
hsa-mir-1-1 hsa-mir-325 0.0544784
hsa-mir-1-1 hsa-mir-330 0.336723
hsa-mir-1-1 hsa-mir-331 0.201964
hsa-mir-1-1 hsa-mir-335 0.562428
hsa-mir-1-1 hsa-mir-339 0.348015
hsa-mir-1-1 hsa-mir-33a 0.145339
hsa-mir-1-1 hsa-mir-33b 0.114502
hsa-mir-1-1 hsa-mir-340 0.256041
hsa-mir-1-1 hsa-mir-342 0.421412
hsa-mir-1-1 hsa-mir-34a 0.603736
hsa-mir-1-1 hsa-mir-34b 0.653952
hsa-mir-1-1 hsa-mir-34c 0.693122
hsa-mir-1-1 hsa-mir-362 0.236197
hsa-mir-1-1 hsa-mir-365a 0.357866
hsa-mir-1-1 hsa-mir-365b 0.353001
hsa-mir-1-1 hsa-mir-367 0.400664
hsa-mir-1-1 hsa-mir-372 0.430752
hsa-mir-1-1 hsa-mir-373 0.492916
hsa-mir-1-1 hsa-mir-375 0.637562
hsa-mir-1-1 hsa-mir-376c 0.276559
hsa-mir-1-1 hsa-mir-377 0.0494121
hsa-mir-1-1 hsa-mir-378a 0.574926
hsa-mir-1-1 hsa-mir-379 0.104049
hsa-mir-1-1 hsa-mir-381 0.268471
hsa-mir-1-1 hsa-mir-382 0.0942045
hsa-mir-1-1 hsa-mir-423 0.336546
hsa-mir-1-1 hsa-mir-424 0.313049
hsa-mir-1-1 hsa-mir-429 0.533937
hsa-mir-1-1 hsa-mir-432 0.199967
hsa-mir-1-1 hsa-mir-451a 0.498448
hsa-mir-1-1 hsa-mir-452 0.345116
hsa-mir-1-1 hsa-mir-487b 0.138784
hsa-mir-1-1 hsa-mir-494 0.32051
hsa-mir-1-1 hsa-mir-495 0.209831
hsa-mir-1-1 hsa-mir-497 0.527403
hsa-mir-1-1 hsa-mir-499a 0.566245
hsa-mir-1-1 hsa-mir-500a 0.111822
hsa-mir-1-1 hsa-mir-501 0.0956029
hsa-mir-1-1 hsa-mir-507 0.0913743
hsa-mir-1-1 hsa-mir-512-1 0.129106
hsa-mir-1-1 hsa-mir-512-2 0.151773
hsa-mir-1-1 hsa-mir-515-1 0.187843
hsa-mir-1-1 hsa-mir-515-2 0.187843
hsa-mir-1-1 hsa-mir-520a 0.272797
hsa-mir-1-1 hsa-mir-520b 0.289745
hsa-mir-1-1 hsa-mir-520c 0.283667
hsa-mir-1-1 hsa-mir-520d 0.286368
hsa-mir-1-1 hsa-mir-520e 0.1795
hsa-mir-1-1 hsa-mir-520f 0.0760516
hsa-mir-1-1 hsa-mir-520g 0.0760516
hsa-mir-1-1 hsa-mir-520h 0.30025
hsa-mir-1-1 hsa-mir-523 0.0407214
hsa-mir-1-1 hsa-mir-525 0.0432921
hsa-mir-1-1 hsa-mir-526a-1 0.215136
hsa-mir-1-1 hsa-mir-526a-2 0.215136
hsa-mir-1-1 hsa-mir-526b 0.106028
hsa-mir-1-1 hsa-mir-9-1 0.610283
hsa-mir-1-1 hsa-mir-9-2 0.586115
hsa-mir-1-1 hsa-mir-92a-1 0.484938
hsa-mir-1-1 hsa-mir-92a-2 0.513032
hsa-mir-1-1 hsa-mir-92b 0.38435
hsa-mir-1-1 hsa-mir-9-3 0.604612
hsa-mir-1-1 hsa-mir-95 0.306447
hsa-mir-1-1 hsa-mir-98 0.49995
hsa-mir-1-1 hsa-mir-99b 0.40139
hsa-mir-1-1 hsa-mir-31 0.625529
hsa-mir-1-1 hsa-mir-184 0.282874
hsa-mir-1-1 hsa-mir-370 0.382339
hsa-mir-1-1 hsa-mir-99a 0.534031
hsa-mir-1-1 hsa-mir-93 0.579
hsa-mir-1-1 hsa-mir-433 0.149244
hsa-mir-1-1 hsa-mir-96 0.551297
hsa-mir-1-1 hsa-mir-128-1 0.281702
hsa-mir-1-1 hsa-mir-153-2 0.351763
hsa-mir-1-1 hsa-mir-135b 0.559996
hsa-mir-1-1 hsa-mir-338 0.469515
hsa-mir-1-1 hsa-mir-488 0.210035
hsa-mir-1-1 hsa-mir-302d 0.41862
hsa-mir-1-1 hsa-mir-383 0.236464
hsa-mir-1-1 hsa-mir-101-2 0.607574
hsa-mir-1-1 hsa-mir-10a 0.41573
hsa-mir-1-1 hsa-mir-149 0.478334
hsa-mir-1-1 hsa-mir-510 0.116471
hsa-mir-1-1 hsa-mir-516a-1 0.178031
hsa-mir-1-1 hsa-mir-516a-2 0.178031
hsa-mir-1-1 hsa-mir-516b-1 0.151981
hsa-mir-1-1 hsa-mir-516b-2 0.151981
hsa-mir-1-1 hsa-mir-7-1 0.61715
hsa-mir-1-1 hsa-mir-7-2 0.617102
hsa-mir-1-1 hsa-mir-7-3 0.620673
hsa-mir-1-1 hsa-mir-196b 0.407821
hsa-mir-1-1 hsa-mir-363 0.300968
hsa-mir-1-1 hsa-mir-514a-1 0.0893483
hsa-mir-1-1 hsa-mir-514a-2 0.0893483
hsa-mir-1-1 hsa-mir-514a-3 0.0893483
hsa-mir-1-1 hsa-mir-498 0.20947
hsa-mir-1-1 hsa-mir-193b 0.53316
hsa-mir-1-1 hsa-mir-449a 0.405962
hsa-mir-1-1 hsa-mir-449b 0.343185
hsa-mir-1-1 hsa-mir-194-2 0.457565
hsa-mir-1-1 hsa-mir-659 0.0107544
hsa-mir-1-1 hsa-mir-129-1 0.346194
hsa-mir-1-1 hsa-mir-139 0.450219
hsa-mir-1-1 hsa-mir-421 0.206848
hsa-mir-1-1 hsa-mir-658 0.0579972
hsa-mir-1-1 hsa-mir-137 0.494991
hsa-mir-1-1 hsa-mir-455 0.159578
hsa-mir-1-1 hsa-mir-491 0.326975
hsa-mir-1-1 hsa-mir-431 0.0828777
hsa-mir-1-1 hsa-mir-448 0.0312512
hsa-mir-1-1 hsa-mir-454 0.173218
hsa-mir-1-1 hsa-mir-575 0.043389
hsa-mir-1-1 hsa-mir-660 0.0415572
hsa-mir-1-1 hsa-mir-663a 0.25341
hsa-mir-1-1 hsa-mir-185 0.372126
hsa-mir-1-1 hsa-mir-208b 0.220064
hsa-mir-1-1 hsa-mir-324 0.186782
hsa-mir-1-1 hsa-mir-346 0.0733499
hsa-mir-1-1 hsa-mir-484 0.169186
hsa-mir-1-1 hsa-mir-486 0.588963
hsa-mir-1-1 hsa-mir-518b 0.149387
hsa-mir-1-1 hsa-mir-518c 0.0656724
hsa-mir-1-1 hsa-mir-557 0.026566
hsa-mir-1-1 hsa-mir-583 0.0328145
hsa-mir-1-1 hsa-mir-596 0.0618707
hsa-mir-1-1 hsa-mir-600 0.001959
hsa-mir-1-1 hsa-mir-601 0.0579972
hsa-mir-1-1 hsa-mir-602 0.0975523
hsa-mir-1-1 hsa-mir-608 0.203203
hsa-mir-1-1 hsa-mir-611 0.001959
hsa-mir-1-1 hsa-mir-612 0.0678622
hsa-mir-1-1 hsa-mir-615 0.140331
hsa-mir-1-1 hsa-mir-622 0.137597
hsa-mir-1-1 hsa-mir-629 0.450396
hsa-mir-1-1 hsa-mir-637 0.106123
hsa-mir-1-1 hsa-mir-638 0.277138
hsa-mir-1-1 hsa-mir-642a 0.152443
hsa-mir-1-1 hsa-mir-654 0.001959
hsa-mir-1-1 hsa-mir-657 0.0678622
hsa-mir-1-1 hsa-mir-662 0.001959
hsa-mir-1-1 hsa-mir-769 0.001959
hsa-mir-1-1 hsa-mir-153-1 0.220492
hsa-mir-1-1 hsa-mir-532 0.234599
hsa-mir-1-1 hsa-mir-561 0.0663404
hsa-mir-1-1 hsa-mir-219-2 0.193607
hsa-mir-1-1 hsa-mir-371a 0.29181
hsa-mir-1-1 hsa-mir-190a 0.204507
hsa-mir-1-1 hsa-mir-217 0.173528
hsa-mir-1-1 hsa-mir-188 0.0567807
hsa-mir-1-1 hsa-mir-301a 0.402552
hsa-mir-1-1 hsa-mir-301b 0.185548
hsa-mir-1-1 hsa-mir-337 0.155314
hsa-mir-1-1 hsa-mir-376a-1 0.257356
hsa-mir-1-1 hsa-mir-376a-2 0.257356
hsa-mir-1-1 hsa-mir-409 0.262492
hsa-mir-1-1 hsa-mir-411 0.118427
hsa-mir-1-1 hsa-mir-376b 0.0927094
hsa-mir-1-1 hsa-mir-328 0.451585
hsa-mir-1-1 hsa-mir-521-1 0.0487099
hsa-mir-1-1 hsa-mir-521-2 0.0487099
hsa-mir-1-1 hsa-mir-542 0.418092
hsa-mir-1-1 hsa-mir-298 0.115034
hsa-mir-1-1 hsa-mir-640 0.0843926
hsa-mir-1-1 hsa-mir-650 0.227891
hsa-mir-1-1 hsa-mir-193a 0.535114
hsa-mir-1-1 hsa-mir-302e 0.179743
hsa-mir-1-1 hsa-mir-302f 0.216304
hsa-mir-1-1 hsa-mir-1296 0.0487099
hsa-mir-1-1 hsa-mir-519d 0.176848
hsa-mir-1-1 hsa-mir-493 0.251985
hsa-mir-1-1 hsa-mir-519c 0.243224
hsa-mir-1-1 hsa-mir-138-1 0.536688
hsa-mir-1-1 hsa-mir-138-2 0.536688
hsa-mir-1-1 hsa-mir-320b-1 0.164833
hsa-mir-1-1 hsa-mir-320b-2 0.164833
hsa-mir-1-1 hsa-mir-320c-1 0.129654
hsa-mir-1-1 hsa-mir-320c-2 0.1311
hsa-mir-1-1 hsa-mir-320d-1 0.156241
hsa-mir-1-1 hsa-mir-320d-2 0.0934796
hsa-mir-1-1 hsa-mir-1181 0.0312512
hsa-mir-1-1 hsa-mir-483 0.281538
hsa-mir-1-1 hsa-mir-326 0.266118
hsa-mir-1-1 hsa-mir-599 0.00773349
hsa-mir-1-1 hsa-mir-661 0.165945
hsa-mir-1-1 hsa-mir-1224 0.215489
hsa-mir-1-1 hsa-mir-503 0.271471
hsa-mir-1-1 hsa-mir-1180 0.00264035
hsa-mir-1-1 hsa-mir-1184-1 0.00264035
hsa-mir-1-1 hsa-mir-1246 0.10699
hsa-mir-1-1 hsa-mir-1247 0.00264035
hsa-mir-1-1 hsa-mir-1249 0.116698
hsa-mir-1-1 hsa-mir-1273a 0.00264035
hsa-mir-1-1 hsa-mir-1280 0.153259
hsa-mir-1-1 hsa-mir-1302-1 0.0108124
hsa-mir-1-1 hsa-mir-1302-2 0.0108124
hsa-mir-1-1 hsa-mir-1302-3 0.0108124
hsa-mir-1-1 hsa-mir-1302-4 0.0108124
hsa-mir-1-1 hsa-mir-1302-5 0.0108124
hsa-mir-1-1 hsa-mir-1302-6 0.0108124
hsa-mir-1-1 hsa-mir-1302-7 0.0108124
hsa-mir-1-1 hsa-mir-1302-8 0.0108124
hsa-mir-1-1 hsa-mir-425 0.247929
hsa-mir-1-1 hsa-mir-410 0.0823433
hsa-mir-1-1 hsa-mir-492 0.147189
hsa-mir-1-1 hsa-mir-345 0.274069
hsa-mir-1-1 hsa-mir-584 0.234627
hsa-mir-1-1 hsa-mir-708 0.462693
hsa-mir-1-1 hsa-mir-628 0.0456155
hsa-mir-1-1 hsa-mir-361 0.210933
hsa-mir-1-1 hsa-mir-422a 0.168594
hsa-mir-1-1 hsa-mir-509-3 0.124695
hsa-mir-1-1 hsa-mir-517a 0.215791
hsa-mir-1-1 hsa-mir-518e 0.0517618
hsa-mir-1-1 hsa-mir-519b 0.0749294
hsa-mir-1-1 hsa-mir-550a-1 0.19417
hsa-mir-1-1 hsa-mir-550a-2 0.19417
hsa-mir-1-1 hsa-mir-593 0.0930588
hsa-mir-1-1 hsa-mir-621 0.0517618
hsa-mir-1-1 hsa-mir-625 0.430795
hsa-mir-1-1 hsa-mir-646 0.106653
hsa-mir-1-1 hsa-mir-664 0.0893714
hsa-mir-1-1 hsa-mir-767 0.0547389
hsa-mir-1-1 hsa-mir-1972-1 0.00264035
hsa-mir-1-1 hsa-mir-374b 0.0968907
hsa-mir-1-1 hsa-mir-505 0.0620184
hsa-mir-1-1 hsa-mir-519a-1 0.116302
hsa-mir-1-1 hsa-mir-566 0.00264035
hsa-mir-1-1 hsa-mir-582 0.00264035
hsa-mir-1-1 hsa-mir-589 0.00264035
hsa-mir-1-1 hsa-mir-619 0.00264035
hsa-mir-1-1 hsa-mir-627 0.00264035
hsa-mir-1-1 hsa-mir-635 0.00264035
hsa-mir-1-1 hsa-mir-655 0.0411147
hsa-mir-1-1 hsa-mir-744 0.188985
hsa-mir-1-1 hsa-mir-942 0.0377777
hsa-mir-1-1 hsa-mir-489 0.170387
hsa-mir-1-1 hsa-mir-487a 0.0500121
hsa-mir-1-1 hsa-mir-384 0.079894
hsa-mir-1-1 hsa-mir-552 0.0528143
hsa-mir-1-1 hsa-mir-630 0.119935
hsa-mir-1-1 hsa-mir-1227 0.0492158
hsa-mir-1-1 hsa-mir-1229 0.0492158
hsa-mir-1-1 hsa-mir-519e 0.182886
hsa-mir-1-1 hsa-mir-569 0.00576962
hsa-mir-1-1 hsa-mir-1179 0.0562045
hsa-mir-1-1 hsa-mir-616 0.0487099
hsa-mir-1-1 hsa-mir-885 0.161533
hsa-mir-1-1 hsa-mir-485 0.202301
hsa-mir-1-1 hsa-mir-1254-1 0.0436146
hsa-mir-1-1 hsa-mir-574 0.347011
hsa-mir-1-1 hsa-mir-1258 0.102313
hsa-mir-1-1 hsa-mir-539 0.108179
hsa-mir-1-1 hsa-mir-519a-2 0.114788
hsa-mir-1-1 hsa-mir-1202 0.0665077
hsa-mir-1-1 hsa-mir-449c 0.0566336
hsa-mir-1-1 hsa-mir-202 0.153099
hsa-mir-1-1 hsa-mir-720 0.127208
hsa-mir-1-1 hsa-mir-504 0.126891
hsa-mir-1-1 hsa-mir-873 0.0525748
hsa-mir-1-1 hsa-mir-675 0.0698527
hsa-mir-1-1 hsa-mir-590 0.127572
hsa-mir-1-1 hsa-mir-1271 0.135234
hsa-mir-1-1 hsa-mir-671 0.0956408
hsa-mir-1-1 hsa-mir-1827 0.032735
hsa-mir-1-1 hsa-mir-647 0.0487099
hsa-mir-1-1 hsa-mir-632 0.0858688
hsa-mir-1-1 hsa-mir-636 0.125516
hsa-mir-1-1 hsa-mir-1275 0.0562045
hsa-mir-1-1 hsa-mir-617 0.0422707
hsa-mir-1-1 hsa-mir-758 0.0422707
hsa-mir-1-1 hsa-mir-766 0.0422707
hsa-mir-1-1 hsa-mir-1286 0.0422707
hsa-mir-1-1 hsa-mir-548d-1 0.103807
hsa-mir-1-1 hsa-mir-548d-2 0.103807
hsa-mir-1-1 hsa-mir-374a 0.185649
hsa-mir-1-1 hsa-mir-652 0.111525
hsa-mir-1-1 hsa-mir-502 0.191068
hsa-mir-1-1 hsa-mir-874 0.148893
hsa-mir-1-1 hsa-mir-147b 0.0947341
hsa-mir-1-1 hsa-mir-105-1 0.100538
hsa-mir-1-1 hsa-mir-105-2 0.100538
hsa-mir-1-1 hsa-mir-506 0.164375
hsa-mir-1-1 hsa-mir-508 0.18999
hsa-mir-1-1 hsa-mir-509-1 0.0966596
hsa-mir-1-1 hsa-mir-509-2 0.0966596
hsa-mir-1-1 hsa-mir-513a-1 0.251341
hsa-mir-1-1 hsa-mir-513a-2 0.251341
hsa-mir-1-1 hsa-mir-513b 0.147035
hsa-mir-1-1 hsa-mir-513c 0.147035
hsa-mir-1-1 hsa-mir-711 0.0236776
hsa-mir-1-1 hsa-mir-935 0.0248431
hsa-mir-1-1 hsa-mir-1299 0.0586824
hsa-mir-1-1 hsa-mir-450a-1 0.124811
hsa-mir-1-1 hsa-mir-450a-2 0.124811
hsa-mir-1-1 hsa-mir-450b 0.124811
hsa-mir-1-1 hsa-mir-605 0.0566336
hsa-mir-1-1 hsa-mir-1293 0.0291049
hsa-mir-1-1 hsa-mir-1233-1 0.0386275
hsa-mir-1-1 hsa-mir-1233-2 0.0386275
hsa-mir-1-1 hsa-mir-1290 0.208579
hsa-mir-1-1 hsa-mir-1234 0.0665077
hsa-mir-1-1 hsa-mir-522 0.0665077
hsa-mir-1-1 hsa-mir-2110 0.1211
hsa-mir-1-1 hsa-mir-323b 0.143254
hsa-mir-1-1 hsa-mir-765 0.0971659
hsa-mir-1-1 hsa-mir-147a 0.1587
hsa-mir-1-1 hsa-mir-329-1 0.027684
hsa-mir-1-1 hsa-mir-329-2 0.027684
hsa-mir-1-1 hsa-mir-548b 0.0409504
hsa-mir-1-1 hsa-mir-550a-3 0.0710004
hsa-mir-1-1 hsa-mir-550b-1 0.00513617
hsa-mir-1-1 hsa-mir-550b-2 0.00513617
hsa-mir-1-1 hsa-mir-624 0.0382668
hsa-mir-1-1 hsa-mir-517c 0.0665077
hsa-mir-1-1 hsa-mir-320e 0.124811
hsa-mir-1-1 hsa-mir-490 0.0892355
hsa-mir-1-1 hsa-mir-527 0.0665077
hsa-mir-1-1 hsa-mir-500b 0.0665077
hsa-mir-1-1 hsa-mir-922 0.0685706
hsa-mir-1-1 hsa-mir-571 0.056338
hsa-mir-1-1 hsa-mir-548c 0.00926866
hsa-mir-1-1 hsa-mir-3163 0.0226445
hsa-mir-1-1 hsa-mir-1305 0.0226445
hsa-mir-1-1 hsa-mir-1260a 0.0226445
hsa-mir-1-1 hsa-mir-545 0.00109975
hsa-mir-1-1 hsa-mir-369 0.0237401
hsa-mir-1-1 hsa-mir-577 0.0566336
hsa-mir-1-1 hsa-mir-518f 0.0566336
hsa-mir-1-1 hsa-mir-591 0.0566336
hsa-mir-1-1 hsa-mir-524 0.0566336
hsa-mir-1-1 hsa-mir-595 0.0566336
hsa-mir-1-1 hsa-mir-603 0.0386512
hsa-mir-1-1 hsa-mir-1915 0.114712
hsa-mir-1-1 hsa-mir-548a-1 0.00164292
hsa-mir-1-1 hsa-mir-548a-2 0.00164292
hsa-mir-1-1 hsa-mir-548a-3 0.00164292
hsa-mir-1-1 hsa-mir-1266 0.00301562
hsa-mir-1-1 hsa-mir-103b-1 0.249656
hsa-mir-1-1 hsa-mir-103b-2 0.249656
hsa-mir-1-1 hsa-mir-1245b 0.0599777
hsa-mir-1-1 hsa-mir-1245a 0.0599777
hsa-mir-1-1 hsa-mir-1301 0.0665077
hsa-mir-1-1 hsa-mir-1183 0.0317591
hsa-mir-1-1 hsa-mir-1471 0.0907579
hsa-mir-1-1 hsa-mir-1909 0.0317591
hsa-mir-1-1 hsa-mir-610 0.0566336
hsa-mir-1-1 hsa-mir-570 0.0566336
hsa-mir-1-1 hsa-mir-1236 0.00518339
hsa-mir-1-1 hsa-mir-614 0.00773349
hsa-mir-1-1 hsa-mir-572 0.0379358
hsa-mir-1-1 hsa-mir-648 0.00773349
hsa-mir-1-1 hsa-mir-4306 0.0599777
hsa-mir-1-1 hsa-mir-4257 0.0599777
hsa-mir-1-1 hsa-mir-1323 0.0599777
hsa-mir-1-1 hsa-mir-718 0.0599777
hsa-mir-1-1 hsa-mir-2355 0.0599777
hsa-mir-1-1 hsa-mir-3186 0.0599777
hsa-mir-1-1 hsa-mir-3130-1 0.0599777
hsa-mir-1-1 hsa-mir-3130-2 0.0599777
hsa-mir-1-1 hsa-mir-1469 0.0599777
hsa-mir-1-1 hsa-mir-1285-1 0.0386275
hsa-mir-1-1 hsa-mir-1285-2 0.0386275
hsa-mir-1-1 hsa-mir-1322 0.0422707
hsa-mir-1-1 hsa-mir-1207 0.00659191
hsa-mir-1-1 hsa-mir-1273c 0.0562045
hsa-mir-1-1 hsa-mir-1303 0.1211
hsa-mir-1-1 hsa-mir-567 0.0562045
hsa-mir-1-1 hsa-mir-941-1 0.00832638
hsa-mir-1-1 hsa-mir-941-3 0.00832638
hsa-mir-1-1 hsa-mir-941-4 0.00832638
hsa-mir-1-1 hsa-mir-592 0.00776484
hsa-mir-1-1 hsa-mir-598 0.0247079
hsa-mir-1-1 hsa-mir-760 0.0938403
hsa-mir-1-1 hsa-mir-151b 0.320063
hsa-mir-1-1 hsa-mir-4792 0.023707
hsa-mir-1-1 hsa-mir-551a 0.0566336
hsa-mir-1-1 hsa-mir-564 0.0237401
hsa-mir-1-1 hsa-mir-3151 0.0237547
hsa-mir-1-1 hsa-mir-938 0.0566336
hsa-mir-1-1 hsa-mir-2861 0.0303554
hsa-mir-1-1 hsa-mir-3196 0.0303554
hsa-mir-1-1 hsa-mir-378b 0.160216
hsa-mir-1-1 hsa-mir-378c 0.160216
hsa-mir-1-1 hsa-mir-378d-1 0.160216
hsa-mir-1-1 hsa-mir-378d-2 0.160216
hsa-mir-1-1 hsa-mir-378e 0.160216
hsa-mir-1-1 hsa-mir-378f 0.160216
hsa-mir-1-1 hsa-mir-378g 0.160216
hsa-mir-1-1 hsa-mir-378h 0.160216
hsa-mir-1-1 hsa-mir-378i 0.160216
hsa-mir-1-1 hsa-mir-633 0.0486421
hsa-mir-1-1 hsa-mir-933 0.0517618
hsa-mir-1-1 hsa-mir-499b 0.118546
hsa-mir-1-1 hsa-mir-668 0.006092
hsa-mir-1-1 hsa-mir-518a-1 0.0246591
hsa-mir-1-1 hsa-mir-518a-2 0.0246591
hsa-mir-1-1 hsa-mir-1256 0.0487099
hsa-mir-1-1 hsa-mir-1231 0.0665077
hsa-mir-1-1 hsa-mir-451b 0.103979
hsa-mir-1-1 hsa-mir-3179-1 0.00513617
hsa-mir-1-1 hsa-mir-3179-2 0.00513617
hsa-mir-1-1 hsa-mir-3179-3 0.00513617
hsa-mir-1-1 hsa-mir-642b 0.0965933
hsa-mir-1-1 hsa-mir-544a 0.088322
hsa-mir-1-1 hsa-mir-544b 0.088322
hsa-mir-1-1 hsa-mir-944 0.0492158
hsa-mir-1-1 hsa-mir-1297 0.0506613
hsa-mir-1-1 hsa-mir-511-1 0.0506613
hsa-mir-1-1 hsa-mir-511-2 0.0506613
hsa-mir-1-1 hsa-mir-663b 0.064857
hsa-mir-1-1 hsa-mir-3940 0.0436146
hsa-mir-1-1 hsa-mir-190b 0.0211793
hsa-mir-1-1 hsa-mir-124a-2 0.0386275
hsa-mir-1-1 hsa-mir-124a-3 0.0386275
hsa-mir-1-1 hsa-mir-192-2 0.0422707
hsa-mir-1-1 hsa-mir-26 0.0665077
hsa-mir-1-1 hsa-mir-1228 0.0566336
hsa-mir-1-1 hsa-mir-663 0.031349
hsa-mir-1-1 hsa-mir-92 0.0665077
hsa-mir-1-1 hsa-mir-200 0.0817583
hsa-mir-1-1 hsa-mir-181 0.0599777
hsa-mir-1-1 hsa-mir-3148 0.00576962
hsa-mir-1-1 hsa-mir-371 0.0665077
hsa-mir-1-1 hsa-mir-151 0.0303974
hsa-mir-1-1 hsa-let-7a 0.0990146
hsa-mir-1-1 hsa-mir-125b 0.0599777
hsa-mir-1-1 hsa-mir-128 0.0326366
hsa-mir-1-1 hsa-mir-29b 0.0506613
hsa-mir-1-1 hsa-mir-189 0.0133223
hsa-mir-1-2 hsa-mir-122 0.524512
hsa-mir-1-2 hsa-mir-124-1 0.513018
hsa-mir-1-2 hsa-mir-124-2 0.517184
hsa-mir-1-2 hsa-mir-124-3 0.506029
hsa-mir-1-2 hsa-mir-125a 0.571985
hsa-mir-1-2 hsa-mir-125b-1 0.488789
hsa-mir-1-2 hsa-mir-125b-2 0.520001
hsa-mir-1-2 hsa-mir-126 0.573095
hsa-mir-1-2 hsa-mir-127 0.539443
hsa-mir-1-2 hsa-mir-128-2 0.359291
hsa-mir-1-2 hsa-mir-129-2 0.462957
hsa-mir-1-2 hsa-mir-130a 0.575263
hsa-mir-1-2 hsa-mir-130b 0.408744
hsa-mir-1-2 hsa-mir-132 0.489916
hsa-mir-1-2 hsa-mir-133a-1 0.825249
hsa-mir-1-2 hsa-mir-133a-2 0.796701
hsa-mir-1-2 hsa-mir-133b 0.737882
hsa-mir-1-2 hsa-mir-134 0.299675
hsa-mir-1-2 hsa-mir-135a-1 0.515122
hsa-mir-1-2 hsa-mir-135a-2 0.515122
hsa-mir-1-2 hsa-mir-136 0.130064
hsa-mir-1-2 hsa-mir-140 0.450296
hsa-mir-1-2 hsa-mir-141 0.525777
hsa-mir-1-2 hsa-mir-142 0.558854
hsa-mir-1-2 hsa-mir-143 0.505426
hsa-mir-1-2 hsa-mir-144 0.362698
hsa-mir-1-2 hsa-mir-145 0.532775
hsa-mir-1-2 hsa-mir-146a 0.486991
hsa-mir-1-2 hsa-mir-146b 0.536566
hsa-mir-1-2 hsa-mir-148a 0.550976
hsa-mir-1-2 hsa-mir-148b 0.322869
hsa-mir-1-2 hsa-mir-150 0.584605
hsa-mir-1-2 hsa-mir-151a 0.503086
hsa-mir-1-2 hsa-mir-152 0.391246
hsa-mir-1-2 hsa-mir-154 0.178303
hsa-mir-1-2 hsa-mir-155 0.453898
hsa-mir-1-2 hsa-mir-15a 0.478699
hsa-mir-1-2 hsa-mir-15b 0.493143
hsa-mir-1-2 hsa-mir-16-1 0.444078
hsa-mir-1-2 hsa-mir-16-2 0.488047
hsa-mir-1-2 hsa-mir-17 0.426043
hsa-mir-1-2 hsa-mir-181a-1 0.541146
hsa-mir-1-2 hsa-mir-181a-2 0.518181
hsa-mir-1-2 hsa-mir-181b-1 0.51448
hsa-mir-1-2 hsa-mir-181b-2 0.536257
hsa-mir-1-2 hsa-mir-181c 0.36567
hsa-mir-1-2 hsa-mir-181d 0.347461
hsa-mir-1-2 hsa-mir-182 0.517627
hsa-mir-1-2 hsa-mir-183 0.530609
hsa-mir-1-2 hsa-mir-186 0.380003
hsa-mir-1-2 hsa-mir-187 0.258781
hsa-mir-1-2 hsa-mir-18a 0.427271
hsa-mir-1-2 hsa-mir-18b 0.543823
hsa-mir-1-2 hsa-mir-191 0.446369
hsa-mir-1-2 hsa-mir-192 0.486394
hsa-mir-1-2 hsa-mir-194-1 0.437997
hsa-mir-1-2 hsa-mir-195 0.629923
hsa-mir-1-2 hsa-mir-196a-1 0.518883
hsa-mir-1-2 hsa-mir-196a-2 0.597342
hsa-mir-1-2 hsa-mir-197 0.442046
hsa-mir-1-2 hsa-mir-198 0.226026
hsa-mir-1-2 hsa-mir-199a-1 0.665778
hsa-mir-1-2 hsa-mir-199a-2 0.638851
hsa-mir-1-2 hsa-mir-199b 0.570645
hsa-mir-1-2 hsa-mir-19a 0.40753
hsa-mir-1-2 hsa-mir-19b-1 0.389506
hsa-mir-1-2 hsa-mir-19b-2 0.42904
hsa-mir-1-2 hsa-mir-200a 0.49988
hsa-mir-1-2 hsa-mir-200b 0.499621
hsa-mir-1-2 hsa-mir-200c 0.560776
hsa-mir-1-2 hsa-mir-203 0.519675
hsa-mir-1-2 hsa-mir-204 0.491728
hsa-mir-1-2 hsa-mir-205 0.567509
hsa-mir-1-2 hsa-mir-206 0.616153
hsa-mir-1-2 hsa-mir-208a 0.44148
hsa-mir-1-2 hsa-mir-20a 0.454378
hsa-mir-1-2 hsa-mir-20b 0.426788
hsa-mir-1-2 hsa-mir-21 0.410636
hsa-mir-1-2 hsa-mir-210 0.568219
hsa-mir-1-2 hsa-mir-211 0.312807
hsa-mir-1-2 hsa-mir-212 0.389238
hsa-mir-1-2 hsa-mir-214 0.534894
hsa-mir-1-2 hsa-mir-215 0.355981
hsa-mir-1-2 hsa-mir-216a 0.239064
hsa-mir-1-2 hsa-mir-216b 0.194817
hsa-mir-1-2 hsa-mir-218-1 0.529137
hsa-mir-1-2 hsa-mir-218-2 0.550353
hsa-mir-1-2 hsa-mir-219-1 0.369346
hsa-mir-1-2 hsa-mir-22 0.554953
hsa-mir-1-2 hsa-mir-221 0.542506
hsa-mir-1-2 hsa-mir-222 0.543228
hsa-mir-1-2 hsa-mir-223 0.548392
hsa-mir-1-2 hsa-mir-224 0.470979
hsa-mir-1-2 hsa-mir-23a 0.534517
hsa-mir-1-2 hsa-mir-23b 0.475326
hsa-mir-1-2 hsa-mir-24-1 0.570441
hsa-mir-1-2 hsa-mir-24-2 0.614513
hsa-mir-1-2 hsa-mir-25 0.517191
hsa-mir-1-2 hsa-mir-26a-1 0.569747
hsa-mir-1-2 hsa-mir-26a-2 0.569747
hsa-mir-1-2 hsa-mir-26b 0.459651
hsa-mir-1-2 hsa-mir-27a 0.59801
hsa-mir-1-2 hsa-mir-27b 0.51779
hsa-mir-1-2 hsa-mir-28 0.356463
hsa-mir-1-2 hsa-mir-296 0.510307
hsa-mir-1-2 hsa-mir-297 0.106677
hsa-mir-1-2 hsa-mir-299 0.178727
hsa-mir-1-2 hsa-mir-29a 0.575419
hsa-mir-1-2 hsa-mir-29b-1 0.585489
hsa-mir-1-2 hsa-mir-29b-2 0.562524
hsa-mir-1-2 hsa-mir-29c 0.592931
hsa-mir-1-2 hsa-mir-300 0.134706
hsa-mir-1-2 hsa-mir-302a 0.432884
hsa-mir-1-2 hsa-mir-302b 0.478536
hsa-mir-1-2 hsa-mir-302c 0.462413
hsa-mir-1-2 hsa-mir-30a 0.588021
hsa-mir-1-2 hsa-mir-30b 0.542934
hsa-mir-1-2 hsa-mir-30c-1 0.537965
hsa-mir-1-2 hsa-mir-30c-2 0.541246
hsa-mir-1-2 hsa-mir-30d 0.514203
hsa-mir-1-2 hsa-mir-30e 0.354544
hsa-mir-1-2 hsa-mir-32 0.320439
hsa-mir-1-2 hsa-mir-320a 0.402619
hsa-mir-1-2 hsa-mir-323a 0.133758
hsa-mir-1-2 hsa-mir-325 0.0692589
hsa-mir-1-2 hsa-mir-330 0.31054
hsa-mir-1-2 hsa-mir-331 0.207795
hsa-mir-1-2 hsa-mir-335 0.540832
hsa-mir-1-2 hsa-mir-339 0.317357
hsa-mir-1-2 hsa-mir-33a 0.156323
hsa-mir-1-2 hsa-mir-33b 0.12918
hsa-mir-1-2 hsa-mir-340 0.274859
hsa-mir-1-2 hsa-mir-342 0.411154
hsa-mir-1-2 hsa-mir-34a 0.529788
hsa-mir-1-2 hsa-mir-34b 0.600679
hsa-mir-1-2 hsa-mir-34c 0.635751
hsa-mir-1-2 hsa-mir-362 0.233656
hsa-mir-1-2 hsa-mir-365a 0.337043
hsa-mir-1-2 hsa-mir-365b 0.333187
hsa-mir-1-2 hsa-mir-367 0.363935
hsa-mir-1-2 hsa-mir-372 0.42772
hsa-mir-1-2 hsa-mir-373 0.481134
hsa-mir-1-2 hsa-mir-375 0.556634
hsa-mir-1-2 hsa-mir-376c 0.270482
hsa-mir-1-2 hsa-mir-377 0.059657
hsa-mir-1-2 hsa-mir-378a 0.542196
hsa-mir-1-2 hsa-mir-379 0.113869
hsa-mir-1-2 hsa-mir-381 0.298187
hsa-mir-1-2 hsa-mir-382 0.107026
hsa-mir-1-2 hsa-mir-423 0.363826
hsa-mir-1-2 hsa-mir-424 0.318071
hsa-mir-1-2 hsa-mir-429 0.471487
hsa-mir-1-2 hsa-mir-432 0.224888
hsa-mir-1-2 hsa-mir-451a 0.465762
hsa-mir-1-2 hsa-mir-452 0.341465
hsa-mir-1-2 hsa-mir-487b 0.148428
hsa-mir-1-2 hsa-mir-494 0.32378
hsa-mir-1-2 hsa-mir-495 0.22042
hsa-mir-1-2 hsa-mir-497 0.519083
hsa-mir-1-2 hsa-mir-499a 0.579743
hsa-mir-1-2 hsa-mir-500a 0.126859
hsa-mir-1-2 hsa-mir-501 0.0821467
hsa-mir-1-2 hsa-mir-507 0.0808313
hsa-mir-1-2 hsa-mir-512-1 0.141762
hsa-mir-1-2 hsa-mir-512-2 0.16523
hsa-mir-1-2 hsa-mir-515-1 0.204716
hsa-mir-1-2 hsa-mir-515-2 0.204716
hsa-mir-1-2 hsa-mir-520a 0.289197
hsa-mir-1-2 hsa-mir-520b 0.314401
hsa-mir-1-2 hsa-mir-520c 0.304954
hsa-mir-1-2 hsa-mir-520d 0.307836
hsa-mir-1-2 hsa-mir-520e 0.201377
hsa-mir-1-2 hsa-mir-520f 0.0896676
hsa-mir-1-2 hsa-mir-520g 0.0896676
hsa-mir-1-2 hsa-mir-520h 0.32107
hsa-mir-1-2 hsa-mir-523 0.0515258
hsa-mir-1-2 hsa-mir-525 0.0538255
hsa-mir-1-2 hsa-mir-526a-1 0.233095
hsa-mir-1-2 hsa-mir-526a-2 0.233095
hsa-mir-1-2 hsa-mir-526b 0.121557
hsa-mir-1-2 hsa-mir-9-1 0.514905
hsa-mir-1-2 hsa-mir-9-2 0.507409
hsa-mir-1-2 hsa-mir-92a-1 0.421441
hsa-mir-1-2 hsa-mir-92a-2 0.465751
hsa-mir-1-2 hsa-mir-92b 0.36808
hsa-mir-1-2 hsa-mir-9-3 0.528042
hsa-mir-1-2 hsa-mir-95 0.312041
hsa-mir-1-2 hsa-mir-98 0.503871
hsa-mir-1-2 hsa-mir-99b 0.391804
hsa-mir-1-2 hsa-mir-31 0.532635
hsa-mir-1-2 hsa-mir-184 0.293832
hsa-mir-1-2 hsa-mir-370 0.371688
hsa-mir-1-2 hsa-mir-99a 0.458201
hsa-mir-1-2 hsa-mir-93 0.525146
hsa-mir-1-2 hsa-mir-433 0.134281
hsa-mir-1-2 hsa-mir-96 0.491302
hsa-mir-1-2 hsa-mir-128-1 0.272051
hsa-mir-1-2 hsa-mir-153-2 0.293107
hsa-mir-1-2 hsa-mir-135b 0.511264
hsa-mir-1-2 hsa-mir-338 0.412977
hsa-mir-1-2 hsa-mir-488 0.172663
hsa-mir-1-2 hsa-mir-302d 0.376817
hsa-mir-1-2 hsa-mir-383 0.199044
hsa-mir-1-2 hsa-mir-101-2 0.551759
hsa-mir-1-2 hsa-mir-10a 0.417755
hsa-mir-1-2 hsa-mir-149 0.458278
hsa-mir-1-2 hsa-mir-510 0.09859
hsa-mir-1-2 hsa-mir-516a-1 0.161979
hsa-mir-1-2 hsa-mir-516a-2 0.161979
hsa-mir-1-2 hsa-mir-516b-1 0.158511
hsa-mir-1-2 hsa-mir-516b-2 0.158511
hsa-mir-1-2 hsa-mir-7-1 0.557163
hsa-mir-1-2 hsa-mir-7-2 0.559777
hsa-mir-1-2 hsa-mir-7-3 0.565122
hsa-mir-1-2 hsa-mir-196b 0.396162
hsa-mir-1-2 hsa-mir-363 0.315975
hsa-mir-1-2 hsa-mir-514a-1 0.0701807
hsa-mir-1-2 hsa-mir-514a-2 0.0701807
hsa-mir-1-2 hsa-mir-514a-3 0.0701807
hsa-mir-1-2 hsa-mir-498 0.196329
hsa-mir-1-2 hsa-mir-193b 0.473349
hsa-mir-1-2 hsa-mir-449a 0.376266
hsa-mir-1-2 hsa-mir-449b 0.334255
hsa-mir-1-2 hsa-mir-194-2 0.422637
hsa-mir-1-2 hsa-mir-659 0.0137315
hsa-mir-1-2 hsa-mir-129-1 0.353814
hsa-mir-1-2 hsa-mir-139 0.456406
hsa-mir-1-2 hsa-mir-421 0.215965
hsa-mir-1-2 hsa-mir-658 0.0583933
hsa-mir-1-2 hsa-mir-137 0.445552
hsa-mir-1-2 hsa-mir-455 0.16625
hsa-mir-1-2 hsa-mir-491 0.341114
hsa-mir-1-2 hsa-mir-431 0.0920797
hsa-mir-1-2 hsa-mir-448 0.0349947
hsa-mir-1-2 hsa-mir-454 0.17357
hsa-mir-1-2 hsa-mir-575 0.0469059
hsa-mir-1-2 hsa-mir-660 0.0447277
hsa-mir-1-2 hsa-mir-663a 0.262115
hsa-mir-1-2 hsa-mir-185 0.355639
hsa-mir-1-2 hsa-mir-208b 0.259224
hsa-mir-1-2 hsa-mir-324 0.191893
hsa-mir-1-2 hsa-mir-346 0.0797666
hsa-mir-1-2 hsa-mir-484 0.179278
hsa-mir-1-2 hsa-mir-486 0.520768
hsa-mir-1-2 hsa-mir-518b 0.155797
hsa-mir-1-2 hsa-mir-518c 0.0458494
hsa-mir-1-2 hsa-mir-557 0.0297773
hsa-mir-1-2 hsa-mir-583 0.0368263
hsa-mir-1-2 hsa-mir-596 0.0661314
hsa-mir-1-2 hsa-mir-600 0.002341
hsa-mir-1-2 hsa-mir-601 0.0583933
hsa-mir-1-2 hsa-mir-602 0.106214
hsa-mir-1-2 hsa-mir-608 0.210967
hsa-mir-1-2 hsa-mir-611 0.002341
hsa-mir-1-2 hsa-mir-612 0.0731824
hsa-mir-1-2 hsa-mir-615 0.123815
hsa-mir-1-2 hsa-mir-622 0.111351
hsa-mir-1-2 hsa-mir-629 0.407886
hsa-mir-1-2 hsa-mir-637 0.119997
hsa-mir-1-2 hsa-mir-638 0.288174
hsa-mir-1-2 hsa-mir-642a 0.134567
hsa-mir-1-2 hsa-mir-654 0.002341
hsa-mir-1-2 hsa-mir-657 0.0731824
hsa-mir-1-2 hsa-mir-662 0.002341
hsa-mir-1-2 hsa-mir-769 0.002341
hsa-mir-1-2 hsa-mir-153-1 0.203397
hsa-mir-1-2 hsa-mir-532 0.196396
hsa-mir-1-2 hsa-mir-561 0.0687346
hsa-mir-1-2 hsa-mir-219-2 0.206812
hsa-mir-1-2 hsa-mir-371a 0.294569
hsa-mir-1-2 hsa-mir-190a 0.207139
hsa-mir-1-2 hsa-mir-217 0.157977
hsa-mir-1-2 hsa-mir-188 0.0555345
hsa-mir-1-2 hsa-mir-301a 0.415646
hsa-mir-1-2 hsa-mir-301b 0.197513
hsa-mir-1-2 hsa-mir-337 0.163552
hsa-mir-1-2 hsa-mir-376a-1 0.270932
hsa-mir-1-2 hsa-mir-376a-2 0.270932
hsa-mir-1-2 hsa-mir-409 0.2724
hsa-mir-1-2 hsa-mir-411 0.131062
hsa-mir-1-2 hsa-mir-376b 0.109721
hsa-mir-1-2 hsa-mir-328 0.458677
hsa-mir-1-2 hsa-mir-521-1 0.0512222
hsa-mir-1-2 hsa-mir-521-2 0.0512222
hsa-mir-1-2 hsa-mir-542 0.402655
hsa-mir-1-2 hsa-mir-298 0.133061
hsa-mir-1-2 hsa-mir-640 0.0876468
hsa-mir-1-2 hsa-mir-650 0.223337
hsa-mir-1-2 hsa-mir-193a 0.50502
hsa-mir-1-2 hsa-mir-302e 0.191584
hsa-mir-1-2 hsa-mir-302f 0.225381
hsa-mir-1-2 hsa-mir-1296 0.0512222
hsa-mir-1-2 hsa-mir-519d 0.188398
hsa-mir-1-2 hsa-mir-493 0.240252
hsa-mir-1-2 hsa-mir-519c 0.243585
hsa-mir-1-2 hsa-mir-138-1 0.484749
hsa-mir-1-2 hsa-mir-138-2 0.484749
hsa-mir-1-2 hsa-mir-320b-1 0.174314
hsa-mir-1-2 hsa-mir-320b-2 0.174314
[truncated: 5,349,377 more chars]
